# Supplementary material for: Genome-Wide Identification of NBS-Encoding Resistance Genes in Sunflower (Helianthus annuus L.)
Source: Genes (Basel). 2018 Jul 30;9(8):384. doi: 10.3390/genes9080384 (PMC6115920; doi:10.3390/genes9080384)
Supplement: Supplementary file 1 [file genes-09-00384-s001.zip]

Archive with 25 entries (25 files):
- Supplementary Files/Table S3-S5.pdf
- Supplementary Files/Figure S4.pdf
- Supplementary Files/Figure S15.tif
- Supplementary Files/Figure S14.tif
- Supplementary Files/Figure S10.tif
- Supplementary Files/Figure S11.tif
- Supplementary Files/Figure S13.tif
- Supplementary Files/Figure S1.pdf
- Supplementary Files/Supplementary File S1.pdf
- Supplementary Files/Figure S12.tif
- Supplementary Files/Figure S3.tif
- Supplementary Files/Figure S2.tif
- Supplementary Files/Figure S6.tif
- Supplementary Files/Figure S7.tif
- Supplementary Files/Figure S5.tif
- Supplementary Files/Figure S9.tif
- Supplementary Files/Table S1.xlsx
- Supplementary Files/Figure S8.tif
- Supplementary Files/Supplementary File S2.xlsx
- Supplementary Files/Supplementary File S3.xlsx
- Supplementary Files/Table S7.xlsx
- Supplementary Files/Supplementary File S4.xlsx
- Supplementary Files/Supplementary File S5.xlsx
- Supplementary Files/Table S2.xlsx
- Supplementary Files/Table S6.xlsx
