# Supplementary material for: Genome-Wide Identification of NBS-Encoding Resistance Genes in Sunflower (Helianthus annuus L.)
Source: Genes (Basel). 2018 Jul 30;9(8):384. doi: 10.3390/genes9080384 (PMC6115920; doi:10.3390/genes9080384)
Supplement: Supplementary file 1 [file genes-09-00384-s001.zip › Supplementary Files/Table S1.xlsx]

## Sheet: Sunflower NBS encoding genes 
Table S1. List of NBS gene accessions, their type, number of LxxLxxLxx signatures, exon/introns number, protein sequence length, gene orientation, protein sequence length and amino acid sequences.
Gene IDs	NBS type	LxxLxxLxx signatures	Exon	Intron	Start Position	End Position	Strand	Protein sequence length	Location	Sequence
HanXRQChr13g0391461	CN	0	2	1	33396828	33398184	-	437	_	MAETLANELLKVLVKKMTDEAFKRIARAHGIYNELKELNKTLSRIQDLLTDASQKEVTHKSVKEWLNALQHLAYDIDDVLDDVATEAMRRELTLQQEPAASTSMVRKLIPSCCTNFSLTHRLSPKLDSINRDLENLEKRKTDLGLLKIDEKPKNTSRRNETSLPDGSSVIGREVEKEKLLNKLLGDDGSSKENFSIVPIVGMGGVGKTTLARILYNHTKVQSHFELHVWICVSDDFDVFKISKTMFQDVSNENKNFENLNQLHMALTNQLKNKRFLLVLDDVWHENENDWENLVRPFHSCAPGSRIIMTTRKVELLKNLHFGHLDSLKSLSHEDALSLFALHALGVENFNSHTTLKPHGEGIVKKCAGLPLALKAIGRLLGTRTNVEDWEDVLNSEIWN…
HanXRQChr13g0416841	CN	0	3	2	161424954	161426514	-	474	_	MADALANELLKVLVKKMTDEAFKRVARAHGIYNELKELKKTLCRIQDLLNDASQKEATHKSVKEWLNGLQNLAYDIDDVLDDLATEDMHRELTLQEPAASTSMVRKLFPSCCTNFSLSHRLSPKLDSINRELENLEKRKTDLGLLKIDEKPRNTSRRSETSLPERDVVGREVEKEQLLKKLLGDGGSSQDNFSILPIVGMGGVGKTTLARLLYNDTKVKDHFELMAWSVTTTENKKFEDLDKLQKAIVEQFKGKRFLLVVDDVWSENYGDWEYLGRPFLSCAPGSRIIMTTRKERLLKELGFENLDCLQSLSHGDALCLLALHAFGVDNFDLHITLKPQGEGIVRKCARLPLALKAIGRLLRTRSDKEDWDDVLNSEIWDIETGNDIENGNDKENRDKI…
HanXRQChr13g0425131	CN	0	1	0	192919732	192921120	+	463	_	MAETLANELLKVLVKKLTDEAFKRIARAQGIHNELKELKTTLSRIQDLLTDASQKEVTHKSVKSWLNALQHLAYDIDDVLDDVATEAMRRELTLQQEPAASTSMVRKLIPSCCTNFSQTHRLSPKLDRINKELENLEKRKTDLGLLKIDEKPRNTSRRSETSLPERDVVGREVEKEQLLKKLLGDDGSSQDNFSVLPIVGMGGVGKTTLARLLYNDTKVQCYFEPKAWVCVSDDFDIFKITDAILQDVTKDNKEFKDLNHLQKALTEQFKDKRFLLVVDDVWSEKYGDWENLVRPFLSCAPGSRIIMTTRKEQLLKQIGFHNVDRLKSLSSEDAFRLFAVNALGVDNFDSHTTLKPQGEGIVKKCGCLPLALKAIGRLLRTKTDREDWDEVLNSAIWDV…
HanXRQChr13g0420091	CN	0	1	0	174667548	174668671	-	361	S	MAELVLAALLPVLFEKLASAALKELARYEGLEAEIEKCKEWLELIQGVLTQASQMKTTNPAVKPWLKHLQHLAYDIDDVFDGWLTEAMQRKFTHDSEDITNKVRKKLIPTCCTNFSSCTKMHVKLRQINARLEHLVRQRNDLDLRVKEETRPQNNNANIGLHTCAANPSTTVGRTAEKAEFVQKLLVDDPSDQNFSIVPIVGMAGVGKTNLANFLYNEKQVQNHFAPNMAWVQVSGEFDIIRISQEIFEAVGGEATKAPRNFNKLQEVLKDKLIGKRFLLVLDDVWSESHRDWETLVGPFYTCAPGSKIVITTEKDKLLKNLGYKPLIKQLGSLPYDDALSLFALHALGVRNFDSQFVIV*
HanXRQChr13g0421701	CN	0	1	0	179822977	179823654	+	226	S	MAELVLSAFLGVLFEKLASAALKSIALNKGVDAEIKKWQRSLNQIQGVLADASHKEITSPPVKRWLNDLQHLAYDIDDILDGWVTEAMQSESTHKSEGITNKVRKLIPTCCTSFTQKSSMHEKLDSISTKLQELLEEKANLGLKVEEEPMSKDKNRRLQTSMFDASSIVGRQTEKEALIHKLLDDESCGQNFSIVPIVGMGGVGKPTLARLLYNEKQVRGQNLLN*
HanXRQChr01g0020031	CNL	6	2	1	117139282	117141986	+	884	_	MAETLANELLKVLVKKMTDEAFKRIARAQGIHNELKELKTTLSRIQDLLTDASQKEVTHKSVKSWLNALQHLAYDIDDVLDDLATEEMHRELTLQEPAASTSKVRKLIPSCCTNFSLTHRLSPKLDRINRELENLEKRKTDLGLLKIDEKPRNTSRRSETSLPERDVVGREVEKEQLLKKLLGDDDGSSQDNFSVLPIVGMGGVGKTTLARLLYNDTKVQDHFEPKAWVCVSDDFDIFKITDAILQDVTKENNKFKDLNQLQKALTEQFKDKRFLLVVDDVWSENYGDWENLVRPFLSCAPGSRIIMTTRKEQLLKQIGFHNVDRLKSLSNEDALRLFAVHALGVDNFDSHTTLKPQGEGIVKKCGCLPLALKAIGRLLRTKTDREDWDDVLNSEIWDV…
HanXRQChr01g0029291	CNL	9	3	2	148178276	148180611	+	733	_	MGDAAVSALVSEVVGRLTSVVINELALLWGFKDDILTLKEDFKNIQAVLEDAEDKQIKEKTVELWLQSLRSASLEIENVLDDILAEALLQRLHKERGIKYRVRAFFSSDHNPVRNRIRIAHKVKAIRRKLDAIASKKSELNRETSSFIHDSSLIFGRNEETEMVAQNICNKDIGKFDNGEIRVYGIWGMGGVGKTTLAQLVYNHDMVNKYFNLKCWVYVSENFQVKEILKNIIESIDNCGCTLTLLDKLQEYLQSKLRGKKFVIVLDDVWIEEGERIKWNKLRETLSCGAEESVILMTTRYQTTSQMMAKVPELQHELGCLSEKDSGLLFKKHAFADGRVGGDISELEPIGRKIVEKCKGLPLAVKTLGSLMWSKSSISERLATCERQQYMGVERKQDL…
HanXRQChr01g0029301	CNL	7	1	0	148208538	148211315	+	926	_	MGDAAISALVADVLGKLTSELIKEFDLLWGFKNDVLSLKEDFDQIQAVLQDAEEKHSKEEAVKLWLRRLRSASLEVENVLDEISTEALLQRLHKQRGIKYRVRAFFSSDHNQFVFRARIAHKVKAMRRKLDAIASKRFELKLTPSSDISHVGADVVGEMPSRETSSLIHDSSTIFGRDKEIEKVIETICDKDIGKPENGEIRVYGIWGMGGVGKTTLAQLVYNHERVNQYFELKCWVYVSEKFQVQDIIKGIIESINECECKLTRLDVLQKSLQNKLRGKKFIVVLDDVWIEDNEKAKWDELSKTLSCGAEESIVVMTTRSQTTSRMMAKVLTLQHEVGCLSEGDSWLLFKKLAFAQGRMGDDMSQLEPIGREIVNKCKGLPLAVKTLGTLMWSKRSAS…
HanXRQChr01g0029311	CNL	8	1	0	148231261	148234239	+	993	_	MGDVAISALVSEVVGRLTSKVIKELALLWGLEDDISTLQEDFTSIQAILEDAEEKHIKEKAVKLWLKSLRSASLEVENVLDEISTEALLQRLHKQRGAAWRVRAFFSSDHNKLLFRIRIAHKVKSIRRKLDAIASKRFELKLTPSSDIRHLDVGFKGVLPHRETSSLIHSSLVFGRNDEMELAIEKICNKDIGKYDSSEIRVYGIWGMGGVGKTTLAQLIYNHERVKQYFELKCWVYVSENFQVKEIIKGIIASIDKCECTLTHLDVLQESLQNKLRGKKFLIVLDDVWIEEDEKAKWDEVSKTLSCGAEESIVVMTTRYDTTSRMTAKVRELQHELGCLSEVYSWLLFKKFAFAEGREGDDISKLEPIGREMVEKCKGLPLAVKTLGSLMWSKRSISD…
HanXRQChr01g0029981	CNL	9	2	1	150652243	150655541	+	973	_	MGDGAASALVKDVLERLNSVDIQEFGLLWGFNEDVLALKDDFDRIEVVLQDAEEKHSKEKAVGLWLKSLRSASLEVENVLDEISTEALLQRLDKERGIIYSVSAFFSFDHNPLMFQVRIAYKVKAIRTKLDAIASKIFELKLTPLGAISYVDVGVEGQMPDRETSSLIHSSIIVGRTDDMNLVTGKICNKDVGKHDNDAIRVYCIWGMGGVGKTTLAKLVYNHESVNQYFKLKFWKSVSKKFQVKEIIKEIIESIDKRKCGLPQLDMLQESLQSKLRGNKFLIVLDDVWIEDGEKTQWDQLSETLSCGAEGSIVMITTQSQTTCQMITKVPELEHELGCLSEEDSLLLFKKLAFEEGRKGDDISELEPIGRDIVEKCKGLPLAVKTLGGLMWSKSSAGD…
HanXRQChr01g0030561	CNL	5	1	0	152380002	152380745	-	248	_	MGDAVVSALVTEVVGRLTSELIKEFNLLWGFKNDISSLKEDFKNIQAVLEDAADKHSKEKTIEIWLKSLRSASLKIENVLDDISTEALLQRLHKQRGIKHRVRAFFSSDHNQLMFRVRVAHKVRVLRRQLDAIASQRSMLGLSHSDVSRVDVGVAVEMPDRETSSLIHDSSVIFGRNEEMEKVTRTICVKDIGKHDNGKIRVYGIWGMGGLGKTTLAQLVYNNETVNQYFDKKCWVYVSLKTSKLKR*
HanXRQChr02g0031831	CNL	9	2	1	4595493	4598260	+	909	_	MAETIATELVKVLFQKLSDEAFKRIARAQGFHNELKELKSTLSRIQDLLNDASQKEVTHKSVKSWLNALQHLAYDINDVLDDLATEDMHRELTLESRANICSKVRKLIPSCCTNFSLTHRLSPRLDSINRELEKLEKRKTDLGLLKIDEKPRNASRRSETSLPERDVVGREVEKEQLLKKLLGDDDGSSQDNFSVLPIVGMGGVGKTTLARLLYNDTKVQDHFEPKAWVCVSDDFDIFKISNTIFQSVTTTKNEKFEDLDKLQIAIAEQFKGKRFLLVVDDVWSENYGDWENLVRPFLSCAPGSRIIMTTRKEQLLKQIGFHNVDRLKSLSSEDALCLFAVHALGVDNFDSHTTLKPQGEGIVKKCGCLPLALKAIGRLLRTKTDREDWDEVLNSEIWD…
HanXRQChr02g0031861	CNL	8	1	0	4620640	4622211	+	524	_	MAETAASALLSVIFEKLTDEAFKKFARSQNIHSELNNLQSTLSHIQDLLSDASEKEITEKSVKKWLNSLQHLAYDIDDVLDDVATEAMRRELTQESGAITSKVRDLIVPACCTKFSLSERLHHKLDSINTKLQHLENQKGDLGLIVKNENPKNNNKGNETSLLESDVIGREKEKEKLLNKLLQDEPSKENFSVLPIVGMGGVGKTTLARFLYNDTQVKGRFELHAWVCVSDDFDISKITKTIFQAVSNENNEFADLNQLQVALKEKLKEKRFLLVLDDVWHENFNDWENLVLPFHSGARGSKVIMTSRKEQLLKMLGFDNLDHLETLSSEDALSLFALHALGVDNFDSHPTLRPKGERIVEKCGRLPLALKAIGRLLRAKTDEEKWDEVLNSKIWDSKS…
HanXRQChr02g0031911	CNL	9	2	1	4693195	4696009	+	924	_	MAETLANELLKVLVKKMTDEAFKRIARAQGIYNELKELKKTLSRIQDLLTDASQKEVTHKSVKEWLNALQHLAYDIDDVLDDVATEAMHRELTLQEPAASTSKVRKLIPSCCTNFSLTHRLSPKLDRINRDLENLEKRKTDLGLLKIDEKPRNTSRRSETSLPERDVVGREVEKEQLLKKLLGDDDGSSQDNFSVLPIVGMGGVGKTTLARLLYNDTKVQDHFEPKAWVCVSDDFDIFKITDAILQDVTKENKKFKDLNQLQKALTEQFKDKRFLLVVDDVWSENYGDWENLVRPFLSCAPGSRIIMTTRKEQLLKQIGFHNVDCLKSLSSEDALRLLAVNALGVDNFDSHTTLKPQGEGIVKKCGCLPLALKAIGRLLRTKTDREDWDDVLNSEIWDV…
HanXRQChr02g0031921	CNL	8	2	1	4734398	4737120	+	883	_	MAETLANELLKVLVKKMTDEAFKQVARAQGIHNELKELKKTLSRIQDLLQDASQKEVTHKSVKEWLNALQHLAYDIDDVLDDVATEAMHRELTLQEPAASTSKVRKLIPSCCTNFSLTHRLSPKLDSINRELENLEKRKTDLGLLKIDEKPRNTSRRSETSLPERHVVGREVEKEQLLKKLLGDDDGSSQDNFSVLPIVGMGGVGKTTLARLLYNDTKVQEHFEPKAWVCVSDDFDIFKISNTIFQSVTTTENKKFEDLDKLQIAIVEQFKGKRFLLVVDDVWSENYGDWENLVRPFLSCAPGSRIIMTTRKEQLLKQIGLHNVDRLESLSNEDALRLFAIHALGVDNFDSHMTLKPQGEGIVKKCGCLSLALKAIGRLLRTKTDREDWDEVLNSEIWD…
HanXRQChr02g0046161	CNL	8	5	4	114697742	114701899	+	954	_	MNDKQLIVCFDRCCHQRQFHHEFVTPSAILKQLLRIQGSMDIVSSSLTAISLLWTPLEACCFYSRKLETRVTTLSSKMEELTSKENDLKAEINRGMVNQQKNLRSEIQLWLKNVDKLVAEVKQIETEIEKHTKGCFPNYLSRYKLGKMMVKRINDMNLLQDKGVFPNGLFIDSSQDSGRILPTSGLVGDKTFNRVSKAIWKLLTDTNTSMIGVHGMGGLIDCKIFDRVIWVNVSRTFNVEKLQLDIADATNLELSKDENVIWRSTRLLEHLQGKKFVLILDDMWHKFSLEEVGIPHPSIDNGCKFVFVTRLMEVCRGMETQREVKVDLLTKNEAWDLFTTKSGPIQSDEIEPIAKAVCENCGGLPLAIITVGRAMRKVKDIRLWKNALEELQTSRADII…
HanXRQChr04g0096351	CNL	6	1	0	8245162	8247642	+	827	_	MGDAAVSALVTEVVGRLTVEVIKEFNLLWGFKNNILSLKEDFTNIQAVLEDAENKHTKEKTVETWLKSLRSASLKVENVLDDISTEALLQRLHKQRGIKHRVRAFFTSDHNQVMFRVRVAHKVRVLRRKLDAIASQRSMLGLSHSDVNRVDVGIAVEMPDRETSSLIHDSLVIFGRDEERDMVIGNICNKNIGKHENGEVRVYGIWGMGGLGKTTLAQLVYNHERVSQNFELKSWVYVSQNFQVKEIIKGIITSIAKKECTFTRLEELQETLRNKLRRKKFIIVLDDVWIENREKTKWDQLSEILSCGDEGSIVVMTTRSQNTCQMMAKVPELQHELGCLSENDSWLLFKKFAFAKGREWDNISELEPIGMEIVEKCQGLPLAVKTLGSLMWSKSSSND…
HanXRQChr06g0184501	CNL	11	1	0	97956813	97960007	-	1065	_	MAETIATELVKVLFQKLSDEAFKRIARAQGIHNELKELKSTLSRIQDLLNDASQKEVTHKSVKSWLNALQHLAYDINDVLDDLATEDMHRKLTLESRAIICSKVRKLIPSCCTNFSLTHRLSPKLDSINRELEKLEKRKTDLGLLKIDEKPRNTSRRSETSLPERDVVGREVEKEQLLKKLLGDDDGSSQDNFSVLPIVGMGGVGKTTLARLLYNDTKVQDHFEPKAWVCVSDDFDIFKISNTIFQSVTTTKNEKFEDLDKLQIAIAEQFKGKRFLLVVDDVWSENYGDWENLVRPFLSCAPGSRIIMTTRKEQLLKQIGFHNVDRLKSLSSEDALRLFAVHALGVDNFDSHTTLKPQGEGIVKKCGCLPLALKAIGRLLRTKTDREDWDEVLNSEIWD…
HanXRQChr07g0186661	CNL	9	2	1	3970257	3973039	+	914	_	MAEAIATELVKVLFQKLSDEAFKRIARAQGIHNELKELKSTLSRIQDLLNDASQKEVTHKSVKSWLNALQHLAYDINDVLDDLATEDMHREPTLESRAIICSKVRKLIPSCCTNFSLTHRLSPKLDSINRDLENLEKRKTDLGLLKIDEKPRNTSRRSETSLPERDVVGREVEKEQLLKKLLGDDDGSSQDNFSVLPIVGMGGVGKTTLARLLYNDTKVQDHFEPKAWVCVSDDFDIFKISNTIFQSVTTTKNEKFEDLDKLQIAIAEQFKGKRFLLVVDDVWSENYGDWENLVRPFLSCAPGSRIIMTTRKEQLLKQIGFHNVDRLKSLSSEDALRLFAVHALGVDNFDSHTTLKPQGEGIVKKCGCLPLALKAIGRLLRTKTDREDWDEVLNSEIWD…
HanXRQChr10g0310831	CNL	10	3	2	216927141	216929957	-	909	_	MAETIATELIKVLFQKLSDEAFKRIARAQGIHNELKELKSTLSRIQDLLSDASQKEVTHKSVKSWLNALQHLAYDINDVLDDLATEDMHRELTLESRAIICSKVRKLIPSCCTNFSLTHRLSPKLDSINRELENLEKQKTDLGLLKIDEKPRNTSRRRETSLPERDVVGREVEKEQFLNKLLGDDGSSQDNFSVLPIVGMGGVGKTTLARLLYNDTKVQDYFEPKAWVCVSDDFDIFKITDAILQDVTKENKKFKDLNQLQKALSEQFKDKRFLLVVDDVWSEKYADWENLVRPFLSCAPGSRIIMTTRKNQLLKQIGLHNVDHLESLPNEDALRLFAIHALGVDNFNSHTTLKPQAEGIVKKCGRLPLALKAIGRLLRTKTDREDWDDVLNSEIWDVE…
HanXRQChr10g0313911	CNL	6	1	0	227777134	227779239	+	702	_	MGDAAVSALVKDVIGRLTSELIKEFALIRGFKGDILRLKKDFEEIQAVLEDAEEKQVKEKAVELWLRRLRSASFKVENVLDDISTETLLRSLHKEIDIERGIKYKVRASFSKFKFRVRAAHKVKAIRTILDDIASRRFELNLTSSDTSHVDVGVEGEMPNRETSSLILDSSKILGRDEEVEMVTRTICNKDIGKYVNGEIRVYGIWGMGGLGKTTLAQLVYNHERVDQYFDLKCWAYVSENFQVKEIIKGIITSIDKCECTLTHLDVLQESLQSKLMEKKFLIVLDDVWAEENEKEKWERLSGTLSCGVEGSIVVMTTRSEKTCRMMAKVGELQHELGCLSEEKSWLLFKKHAFAQGREGDDERKLEPIGREIVVKCKGLPLAVKTLGSLMWSKSSSND…
HanXRQChr10g0313991	CNL	10	1	0	227884210	227887200	+	997	_	MGDAAVSALVKEVLGILTSELIKEFGLLRRFKGDILALKEDFEQIQAVLEDAEEKQVKEKAVELWLRRLRSASLKVENVLDGISTEALLRSLNKEIDIERGIKVGIKYKVRASFSKFKFRVKAAHKVKAIRTKLDDIASKRLKFNLTSSDTSHLDVGVEGEMPNRETSSLILDSSKILGRDEEVEMVTRTICNKDIGKYDNGEILVYGIWGMGGLGKTTLAQLVYNHERVDQYFDLRCWVYVSQNFQVNEIIKKIIESVDESGCTLTQLDTLQASLRNKLVGRKFLIVLDDVWAEENEEGKWKTLSGTLSCGAEGSIVVMTTRLETTCRMMAKAGELRHQLGCLSEENSWLLFKKHAFAQGRVGDDIRKLEPIGREIVVKCNGLPLAVKTLGSLMWSKS…
HanXRQChr10g0314021	CNL	9	2	1	227921736	227925247	+	1022	_	MGDAAVSALVKEVLGILTSELIKEFGLLRRFKGDILALKEDFEQIQAVLEDAEEKQVKEKAVELWLRRLRSASLKVENVLDGISTEALLRSLHKEIDIERGIKIGIKYKVRASFSKFKFRVKAAHKVKAIRTKLDDIASKRLKFNLTSSDTSHLDVGVEGEMPNRETSSLILDSSKILGRDEEVEMVTRTICNKDIGKYDNGEILVYGIWGMGGLGKTTLAQLVYNHERVDQYFDLRCWVYVSQNFQVNEIIKKIIESVDESGCTLTQLDTLQASLRNKLVGRKFLIVLDDVWAEENEEGKWKTLSGTLSCGAEGSIVVMTTRLETTCRMMAKAGELRHQLGCLSEENSWLLFKKHAFAQGRVGDDIRKLEPIGREIVVKCNGLPLAVKTLGSLMWSKS…
HanXRQChr10g0314041	CNL	9	2	1	228005738	228008666	+	956	_	MGDAAVSALVKDVIGRLTSELIKEFALFRGFKGDILRLKKDFEEIQAVLEDAEEKHIKEKAVELWLQRLRSASFKVENVLDDISTEALLRSLHKEIDIERGIKIGIKYKVRASFSKFKFRVRAAHKVKAIRTKLDDIASRRFELNLTSSDTSHVDVGVEGEMPNRETSSLILDSSKILGRDEEVEMVIRTICNKDIGKCENGEIRVYGIWGMGGLGKTTLAQLVYNQTSVNQYFNLRCWVYVSENFQVKEIIKGIITSIDKSECTLTHLDVLQESLQSKLREKKFLIVLDDVWAEENEKEKWERLSGTLSCGAEGSIVVMTTRSERTCRMMAKVGELRHQLGCLSEENSWLLFKKHAFAQGRVGDDVRKLEPIGREIVVKCKGLPLAVKTLGSLMWSKS…
HanXRQChr10g0314111	CNL	8	2	1	228126189	228128845	+	859	_	MGDAAISALVKDVIGRLTSELIKEFGLLRRFKGDIMRLKEDFEQIQAVLEDAEEKHIKEKAVELWLQRLRSASFKVENVLDDISTEALLRSLHKEIDVERGIKIGIKYKVRASFSKFKFRVRAAHKVKAIRTKLDEIASRRFELNLISSDTSHVDVGVEGEMPNRETSSLILDSSKILGRDEEVEMVIRTVCNKDIGKYDNGDIRVYGIWGMGGLGKTTLAQLVYTHKRVDQYFDLKCWVYVSENFQVNEIMKKIIESVDKSGCTLTQLDTLQASLQNKLMGRKFLIVLDDVWAEENEEGKWKTLSGTLSCGEEGSIVVMTTRSERTCQMMANVGELQHELGCLSEEKSWLLFKKHAFAQGRVGDDERKLEPIGREIVVKCKGLPLAVKTLGSLMWSKS…
HanXRQChr11g0339781	CNL	18	11	10	106319576	106331140	-	1770	_	MCSTNNPFPYKKTYRRSEEKKIVTPQAGGFWKMDFVSPIISPIVESLMLPIKKHMGFLVSSTKYVNDMDAKMRQLKDIAREVQRKCDTAVANTEVVPERVELWLEDVNRTNERAQSIETGRIGCFNVSKRYKTGKRSSNILKEIEDLEKRESNIKFTNEKKSLAKVLSTSTPTTSVPNGAQNNLVSRDLLFNDALKFLQPNNETQNMIALCGMGGVGKTTLMEQLKKTVEDSKMFDWVVKVVLGENPNPISLQRAIAEYIREDLSETTRDARADRLRKVFEGMSQQGQKKILIIMDDVWKEVDLKDIGLANPLPNGFKLLFTSRFEYVCTQMGVKTDSIIRVGTLSDAEAETFFFGIVGPFILDGDDLELQKVGEDIVKKCGGLPIALKTIANNLRDDV…
HanXRQChr12g0374601	CNL	6	1	0	86283982	86286810	-	943	_	MEKLKQMIYSNDIPQISNDPSVLSKRPQLQLLYEELGSMIQTLFVDTENDPHELEEVRNLKKRFKDVAEEAQDLVDLFAYDVNFKSKIQPLISHASETSLDLEDVMRSIKSIKEDFFSIIQKVRMESSPTTNSLKTQSAASVGTSCFRNSPVGDGIVVGLGRDIEIIRDKLTEDTRKLDVVSIVGMGGSGKTTLATKVFSDPFVVHHFWVRGWVTVSQKYERKDVLNRLLAYMGVDIDPDTRDNYPQLRKKLHQHLMGQRYLVVIDDIWSTQAWDDLKVVFPNLDNGSRILLTSRHKTVALHAKPHGFIHQLRSLTDEESLELLRKKVFRGDHFPDWSSLPGMQIARNCRGLPLSVVVIAGVLAKESATEESWERISKSGSSLILKGQMQTFALSLNHL…
HanXRQChr13g0391401	CNL	19	11	10	33323835	33331044	-	1281	_	MAETLANELLKVLVKKMTDEAFKRIPRAQGIHNELKELKTTLSRIQDLLNDASQKEVTHKSVKEWLNALQHLAYDIDDVLDDLATEDMHRELTLQEPAASTSMVRKLIPSCCTNFSLTHRLSPKLDSINRELEKLEKRKTDLGLLKIDEKPRNTSRRSETSLPERDVVGREVEKEQLLKKLLGDDGSSQDNFSVLPIVGMGGVGKTTLARLLYNDTKVQDHFEPKAWVCVSDDFDIFKITDAILQDVTKENKEFKDLNQLQKALTEQFKGKRFLLVVDDVWSENYGDWENLVRPFLSCAPGSRIIMTTRKEQLLKQIGFHNVDRLKSLSNEDALRLFAVHALGVDNFDSHTTLKPQGEGIVKKCGCLPLALKAIGRLLRTKTDREEWDEVLNSEIWDVE…
HanXRQChr13g0391531	CNL	12	3	2	33536342	33539293	-	918	_	MAETAASALLSVIFEKLADEAFKKFARSQKIDSELNELQSTLSHIQDLLTDASEKEITEKSVKKWLNSLQHLAYDIDDVLDDVATEAMRRELTQESGAITSKVRDLIVPTCCTKFSLSQRLHHKLDSINTKLQHLENQKGDLGLIVKNEKPKNNNRGNETSLLESEVVGRESEKEKLLNKLLQDEPCKENFSVLPIVGMGGVGKTTLAKLLYNDTQVKGRFELHAWVCVSDDFDISKITKTIFQAVSNENKEFADLNQLQVALKEKLKDKRFLLVLDDVWSENFNDWENLVLPFHSGARGSKVIMTSRKEQLLKMLGFDNLDHLETLSSEDALSLFALHALGVDNFDSHPTLRPKGERIVEKCGRLPLALKAIGRLLRAKTDEEKWDEVLNSKIWDSKS…
HanXRQChr13g0391601	CNL	9	2	1	33707521	33710288	-	909	_	MAETLANELLKVLVKKMTDEAFKRIARAQGIHNELKELKTTLSRIQDLLNDASQKEVTHKSVKSWLNALQHLAYDIDDVLDDLATEEMHRELTLQEPAASTSMVRKLIPSCCTNFSLTHRLSPKLDSINRELENLEKRKTDLGLLKIDEKPRNTSRRSETSLPERDVVGREVEKEQLLKKLLGDDDGSSQDNFSVLPIVGMGGVGKTTLARLLYNDTKVQDHFEPKAWVCVSDDFDIFKITDAILQDVTKENKKFTDLNQLQKALTEQLKDKRFLLVVDDVWSENYGDWENLVRPFLSCAPGSRIIMTTRKEQLLKQIGFHNVDRLKSLSNEDALRLFALHALGVDNFDSHTTLKPQAEGIVKKCGRLPLALKAIGRLLRTKADREDWDEVLNSEIWDV…
HanXRQChr13g0417971	CNL	13	1	0	167066723	167069524	-	934	_	MAVEAIVSVVLHNLTNLRIEESNIFKKVRDEVERVVMELREMQSILNEVEHQEQGDKVLTEWILKFLDIVYRVKDDIESFSLTETRLKNMGLVKKRISVTANKFKLCREVPDEMVDSMNVRRLKSKMNGISKEIQEWKEGKPSLALAPVQGSYAMNRDEQPWQESDGYYAPKKEETIFKKDVEKLVKQLTSNSKPLQIILVFGEVGTGKTAHVKTIYNKLEVKNKFPCHAFVILTTKCSIRYLMITILQQVTSLKAKDKLKDEDLMVKLNEFLKGQKYLIVVIDVKSSGLLKQLKDVLPDTNNGSRVVITTPDEEVASFPDATTHYHFKPLDMEDGLKFFIKKVWGVKGIPFAGDVIEDLKNKIAERCKGTPLRIIMLAGLLSTRKMMYEDWLSVFEQH…
HanXRQChr13g0417981	CNL	13	1	0	167082445	167085246	-	934	_	MAVEAIVSVVLHNLTNLRIEESNIFKKVRDEVERVVMELREMQSILNEVEHQEQGDKVLTEWILKFLDIVYRVKDDIESFSLTETRLKNMGLVKKRISVTANKFKLCREVPDEMVDSMNVRRLKSKMNGISKEIQEWKEGKPSLALAPVQGSYAMNRDEQPWQESDGYYAPKKEETIFKKDVEKLVKQLTSNSKPLQIILVFGEVGTGKTAHVKTIYNKLEVKNKFPCHAFVILTTKCSIRYLMITILQQVTSLKAKDKLKDEDLMVKLNEFLKGQKYLIVVIDVKSSGLLKQLKDVLPDTNNGSRVVITTPDEEVASFPDATTHYHFKPLDMEDGLKFFIKKVWGVKGIPFAGDVIEDLKNKIAERCKGTPLRIIMLAGLLSTRKMMYEDWLSVFEQH…
HanXRQChr13g0419001	CNL	12	2	1	171310676	171313599	+	952	_	MAEIIASELLKAVFEKLSSEALKKIGRSQGIQSELKKLERTLNQIQSLLNDASQKEITNEAVQNWLNGLQHLAYDIDDVLDDLATQAMHRELTQESGAITSKVKKLVPTCCINLSLSQRMHHKLDDITTKLQDLEKEKVSLGLIVKDERSKRIYQTSLVDTSSVVGREKEKKELLVKLLGDEPCDKNFSIVPIVGMGGLGKTTLAKILYDDEDVKKHFELMAWVCVSDQFDIFHISKVILQSVKGEDKEFADLNLLQVALRKQLREKRFLMVLDDVWSESYEDWQTLVSPFHACAPGSKIIMTTRKVQLLNKLGYDHLYHVQILSHDDAVSLFAQHALGADNFDSHPDLKQYGEGIVEKCDGLPLALAVLGRLLRTKTEEEEWKELLNSEIWRLGKKDE…
HanXRQChr13g0422171	CNL	19	1	0	182091365	182095189	+	1275	_	MAETIAAGILKDVLKTLASEAFSRYDRSKGIHSELKKLETTLIKIQSLLNHASQKETTDEAVKQWLNDLQHLAYDVADVLDDLATEDMGREFDQQSGAMTSKVRKLIPTCCINLSLSERMHPKLDYITTKFEDLEKEKDRLGLINLPDEKPKRPYQTSLLDTSGIVGRQEEIKELLVKLFENGSCTQNFSIVPIVGMGGLGKTTLAKLLYGDAEVKKHFELKAWVSVSDQFDILNISKVILQSVKGEDKEFADLNLLQVALRKQLRDKRFLMVLDDVWSESYDDWQTLVSPFHACAPGSKIIMTTRKVQLLTKLGYDHLNHVQTLSHDDAVTLFAQHALGANNFDSHPVLKQYGEGIVEKCDGLPLALAVLGRLLRTKTEEEEWKELWNSEIWRLGKGD…
HanXRQChr13g0422181	CNL	19	5	4	182189212	182194962	+	1275	_	MAEIIASELLKAVFEKLSSEALKKIGRSQGIQSELKKLERTLTQIQSLLNDASQKEITDEAVQNWLNGLQHLAYDIDDVLDELATEAMHRELSQESGGITSKVKSLVPTWYTNLSLSQRMHHKLDDITTKLQDLEKEKVTLGLIVKDERSKRTYQTSLFDTTGIVGRQEEKKELLVKLLGDEPCDKNFSIVPIVGMGGLGKTTLARLLYDDEEVKKHFELMAWVCVSDQFDIFHISKVILQSVKGEDKEFADLNLLQVALKKQLRDKRFLVVLDDVWSENYDDWQTLVSPFHACAPGSKIIMTTRKVQLLTKLGYDHLNHVQTLSHDDAVTLFAQHALGANNFDSHPVLKQYGEGIVVKCDGLPLALSVLGTLLRTKTEEEEWKELLNSEIWRLGKGDE…
HanXRQChr13g0422281	CNL	18	3	2	182311255	182316483	+	1278	_	MAAETIAAGILKDVLKTLASEAFSRYDRSKGIHSELKKLETTLIKIQSLLNHASQKETTDEAVKQWLNDLQHLAYDVADVLDDLATEDMGREFDQQSGAMTSKVRKLIPTCCINLSLSERMHPKLDYITAKFEDLEKEKDRLRLINLPDERSNRIYQTSLLDKSIIVVGREKEKKELLVKLLGDEPCDKNFSIVPIVGMGGLGKTTLARLLYDDEKVKKHFEVMAWVCVSDQFDISNISKVILQSVNGENKEFADLNLLQVALRKQLRDKRFLMVLDDVWSDSYDDWQTLVSPFHACAPGSKIIMTTRKVQLLTKLGYDHLNHVQTLSHDDAVTLFAQHALGANNFDSHPVLKQYGEGIVEKCDGLPLALSVLGRLLRTKTEEEEWKELLNSEIWRLRK…
HanXRQChr13g0422441	CNL	19	1	0	183131697	183135283	-	1189	_	MHRELTQESGAITSKVKKLVPTWYTHLSLSQRMHHKLDDITTKLQDLEKQKVSLGLIVKDERSKRIYQTSLVDTSSVVGREKEKKELLLKLLRDEPCDKNFSIVPIVGMGGLGKTTLAKILYDDEEVKKHFELMAWVCVSDHFDIFHISKVILQSVKGEDKEFADLNLLQVALKKQLRKKRFLMVLDDVWSESYEDWQTLVSPFHACAPGSKIITTTRKVQLLNKLGYDHLYHVQTLSHDDAVSLFAKHALGADNFDSHPVLKQYGEGIVEKCDGLPLALAVLGRLLRTKTEEEEEWKELLNSEIWRLGKKDEIVPALRLSYNDLSACLKQLFAYFSLFPKNYVFNKELLILLWMAEGFLNPLSSNKSMERLGLEYLEELLSRSLLQHAPNDKASFVMH…
HanXRQChr13g0422661	CNL	15	2	1	183722317	183726948	+	1165	_	MAAETIAAEILKDVLKTLTSEAFNRYDRSKGIHSELKKLETTLIKIQSLLNHASQKETTDEAVKQWLNDLQHLAYDIDDVLDDLATEDMRREFDQQSGAMTSQVRKLIPTCCINLSLSERMHPKLDYITAKFEDLEKEKDRLGLINLKEEKPKRPYQTSLLDTSGIVGRQEEIKELLVKLFENGSCSHNFSIVPIVGMGGLGKTTLARILYDDAEVKKHFELKAWVSVSDQFDILNISKVILQSVKGEDKEFGDLNLLQVALRKKLRDKRFLMVLDDVWSESFDNWQTLVSPFHACAPGSKIIMTTRKVQLLTKLGYDHLNHVQTLSHDDAVTLFAQHALGANNFDSHLILKQYGEGIVKKCDGLPLALTVLGRLLTTKTEEEEWKELLNNEIWSLGEK…
HanXRQChr13g0423761	CNL	7	2	1	188940023	188942703	-	878	_	MAETLANELLKVLVKKLTDEAFKRVARAHGIYNELKELKKTLSRIQDLLQDASQKEVTHKSVKEWLNALQHLAYDIDDVLDDVATEAMRRELTLQQEPAASTSMVRKLIPSCCTNFSLTHRLSPKLDSINRDLENLEKRKTDLGLLKIDEKPKYTSRRNETSLPDGSSVIGREVEKEKLLNKLLGDDGSSKENFSIVPIVGMGGVGKTTLARILYNHTKVQSHFELHVWICVSDDFDVFKISKTMFQDVSNENKNFENLNQLHMALTNQLKNKRFLLVLDDVWHENENDWENLVRPFHSCAPGSRIIMTTRKEELLKNLHFGHLDSLKSLSHEDALSLFALHALGVENFNSHTTLKPHGEGIVKKCAGLPLALKAIGRLLGTRTNVEDWEDVLNSEIWN…
HanXRQChr13g0423951	CNL	9	2	1	189311658	189314440	-	914	_	MAETIATELVKVLFQKLSDEAFKRIARAQGFHNELKELKSTLSRIQDLLNDASQKEVTHKSVKSWLNALQHLAYDINDVLDDLATEDMHRELTLESRANICSKVRKLIPSCCTNFSLTHRLSPRLDSINRELEKLEKRKTDLGLLKIDEKPRNTSRRSETSLPERDVVGREVEKEQLLKKLLGDDDGSSQDNFSVLPIVGMGGVGKTTLARLLYNDTKVQDHFEPKAWVCVSDDFDIFKISNTIFQSVTTTKNEKFEDLDKLQIAIAEQFKGKRFLLVVDDVWSENYGDWENLVRPFLSCAPGSRIIMTTRKEQLLKQIGFHNVDRLKSLSSEDALRLFAVHALGVDNFDSHTTLKPQGEGIVKKCGCLPLALKAIGRLLRTKTDREDWDEVLNSEIWD…
HanXRQChr13g0424021	CNL	9	2	1	189471787	189474548	-	907	_	MAETLANELLKVLVKKMTDEAFKRVARAHGIYNELKELKKTLSRIQDLLQDASQKEVTHKSVKEWLNALQHLAYDIDDVLDDVATEAMHRELTLQEPAASTSKVRKLIPSCCTNFSLTHRLSPKLDRINRELENLEKRKTDLGLLKIDEKPRNTSRRSETSLPERDVVGREVEKEQLLKKLLGDDGSSQDNFSVLPIVGMGGVGKTTLARLLYNDTKVQDYFEHKAWVCVSDDFDIFKITDAILQDVTKENKKFTDLNQLQKALTEQFKDKRFLLVVDDVWSENYGDWENLVRPFLSCAPGSRIIMTTRKEQLLKQIGFHNVDRLKSLSNEDALRLFAVHALGVDNFDSHTTLKPQGEGIVKKCGCLPLALKAIGRLLRTKTDREDWDDVLNSEIWDVE…
HanXRQChr13g0424091	CNL	8	2	1	189720080	189722799	-	882	_	MAETLANELLKVLVKKMTDEAFKRVARAHGIYNELKELKKTLSRIQDLLQDASQKEVTHKSVKEWLNALQHLAYDIDDVLDDVATEAMHRELTLQEPAASTSMVRKLIPSCCTNFSLTHRLSPKLDRINRELENLEKRKTDLGLLKIDEKPRNTSRRSETSLPERDVVGREVEKEQLLKKLLGDDDGSSQDNFSVLPIVGMGGVGKTTLARLLYNDTKVQEHFEPKAWVCVSHDFDIFKITDAILQDVTKENKKFEDLNQLQKALTEQFKDKRFLLVVDDVWSEKYGDWENLVRQFLSCAPGSRIIMTTRKNQLLKQIGLHNVDRLESLSNEDALRLFAIHALGVDNFDSHMTLKPQGEGIVKKCGCLPLALKAIGRLLRTKTDREDWDEVLNSEIWDV…
HanXRQChr13g0424681	CNL	10	1	0	191399595	191402585	-	997	_	MGDAAVSALVKEVLGILTSELIKEFGLLRRFKGDILALKEDFEQIQAVLEDAEEKQVKEKAVELWLRRLRSASLKVENVLDGISTEALLRSLNKEIDIERGIKVGIKYKVRASFSKFKFRVKAAHKVKAIRTKLDDIASKRLKFNLTSSDTSHLDVGVEGEMPNRETSSLILDSSKILGRDEEVEMVTRTICNKDIGKYDNGEILVYGIWGMGGLGKTTLAQLVYNHERVDQYFDLRCWVYVSQNFQVNEIIKKIIESVDESGCTLTQLDTLQASLRNKLVGRKFLIVLDDVWAEENEEGKWKTLSGTLSCGAEGSIVVMTTRLETTCRMMAKAGELRHQLGCLSEENSWLLFKKHAFAQGRVGDDIRKLEPIGREIVVKCNGLPLAVKTLGSLMWSKS…
HanXRQChr13g0424711	CNL	7	2	1	191413845	191433411	-	726	_	MGDAAVSALVKDVIGRLTSELIKEFGLLWGFKGDIMRLKEDFKQIQAVLEDAEEKHIKEKAVELWLQCLRSASFKVENVLDDISTEALLRSLHKEIDIERGIKIGIKYKVRASFSKFKFRVRAAHKVKAIRTKLDDIASRRFELNLISSDTSHEDVGVEGEMPNRETSSLILDSSKILGRDEEVEMVIRTVCNKDIGKYDNGDIRVYGIWGMGGLGKTTLAQLVYNHKRVDQYFDLKCWAYVSENFQVKEIIKGIITSIDKRECTLTHLDVLQESLQSKIREKKFLIVLDDVWAEENEKEKWERLSGTLSCGAEGSIVVMTTRSKRTSRMMAKVDELQHELGCLSEEKSWLLFKKHAFAQGRVGDDVRKLEPIGREIVVKCKGLPLAVKTLGSLMWSKS…
HanXRQChr13g0424961	CNL	7	2	1	192678613	192681326	+	889	_	MAETLANELLKVLVKKMTDEAFKRIARAQGIHNELKELKKTLSRIQDLLTDASQKEVTHKSVKSWLNALQHLAYDIDDVLDDLATEEMHRELTLQEPEASTSMVRKLIPSCCTNFSLTHRLSPKLDRINRELENLEKRKTDLGLLKIDEKPKNTSRRNETSLPERHVVGREVEKEQLLKKLLGDDGSSQDNFSVLPIVGMGGVGKTTLARLLYNDTKVQEHFEPKAWVCVSDDFDIFKISNTIFQSVTTTENKKFEDLDKLQIAIVEQFKGKRFLLVVDDVWSEYYGDWENLVRPFLSCAPGSRIIMTTRKERLLKKLGFDNLNCLESLSHEDALCLLALHAFGVDNFDLHKTLKPQGEGIVKKCARLPLALKAIGRLLRTRTDKEDWDDVLNSDIWDI…
HanXRQChr13g0424981	CNL	8	2	1	192709624	192712390	+	904	_	MAETIATELVKVLFQKLSDEAFKRIARAQGIHNELKELKTTLSRIQDLLNDASQKEVTHKSVKSWLNALQHLAYDIDDVLDDLATEDMHRELTLESRAIICSKVRKLIPSCCTNFSLTHRLSPKLDSINRELENLEKQKTDLGLLKIDEKPRNTSRRSETSLPERHVVGREVEKEQLLKKLLGDDGSSQDNFSVLPIVGMGGVGKTTLARLLYNDTKVQRHFEPKAWVCVSDDFDIFKISDTILQDVTKENKKFKDLNQLQKALTEQFKDKRFLLVVDDVWSENYGDWENLVRPFLSCAPGSRIIMTTRKEHLLKQIGFHNVDRLKSLSNEDALRLFAVHALGVDNFDSHTTLKPQGEGIVKKCGRLPLALKAIGRLLRTKTDREDWDDVLNSEIWDVE…
HanXRQChr13g0425021	CNL	8	2	1	192786946	192789637	+	870	_	MAETITTELVKILFQKLSDEAFKRIARAQGIHNELKELKTTLSRIQDLLNDASQKEVTHKSVKSWLNALQHLAYDIDDVLDDLATEDMHRKLTLESRAIICSKVRKLIPSCCTNFSLTHRLSPKLDSINRELENLEKQKTDLGLLKIDEKPRNTSRRSETSLPERHVVGREVEKEQLLKKLLGDDGSSQDNFSVLPIVGMGGVGKTTLARLLYNDTKVQRHFEPKAWVCVSDDFDIFKITDAILQDVTKENNKFKDLNQLQKALTEQFKDKRFLLVVDDVWSENYGDWENLVRPFLSCAPGSRIIMTTRKEHLLKQIGFHNVDRLKSLSNEDALRLFAVHALGVDNFDSHTTLKPQGEGIVKKCGRLPLALKAIGRLLRTKTDREDWDDVLNSEIWDVE…
HanXRQChr13g0425081	CNL	8	2	1	192851917	192854675	+	906	_	MAETLANELLKVLVKKMTDEAFKRVARAHGIYNELKELKKTLSRIQDLLQDASQKEVTHKSVKEWLNALQHLAYDIDDVLDDVATEAMHRELTLQEPAASTSMVRKLIPSCCTNFSLTHRLSPKLDSINRELEKLEKRKTDIGLLKIDEKPRNTSRRSETSLPERDVVGREVEKEQLLKKLLGDDGSSQDNFSVLPIVGMGGVGKTTLARLLYNDTKVQRHFEPKAWVCVSDDFDIFKITDAILQDVTKENKEFKDLNQLQKALTEQLKDKRFLLVVDDVWSENYGDWENLVRPFLSCAPGSRIIMTTRKNRLLKQIGLHNVDRLESLSNEDALRLFAIHALGVDNFDSHTTLKPQGEGIVKKCGCLPLALKAIGRLLRMKTDREDWDEVLNSEIWDVE…
HanXRQChr13g0425451	CNL	10	2	1	193537771	193540778	-	980	_	MAETVAIELVKVVFQKLTDEAMKRIARSQGIHNELKELRSTLSHIQDLLNDASEKEVTDKSVKRWLNGLQHLAYDIDDVLDDLATEAMHRELTLESGAVICSKVRKLIPTCCTKFSLSHRLSAKLDSITTELQLLEKQKNDLGLIKKDEKPKNTSRRNETSLPEPDVIGREVEKKKFMKMLLEDDGSSKENFSILPIVGMGGVGKTTLARLLYNDTKVQAHFELKVWVYVSREFDIFKISDTILQYVTRENNDEQKDENKDKNKESKDLNQVQLALLEKFKEKRFLVVVDDVWNENYDDWEHLVRPFRAGAHGSKIIMTTRNDLLLKKLGFHHLDRLELLSQEDAFSLFALHVGVDSFDLHPTLKAYGEGIVNKCGHLPLAIKAIGRLLRRKTNVEDWE…
HanXRQChr13g0425651	CNL	9	2	1	194238872	194241638	+	904	_	MAETLANELLKVLVKKMTDEAFKRVARAQGIYNELKELKKTLSRIQDLLQDASQKEVTHKSVKEWLNALQHLAYDIDDVLDDVATEAMHRELTLQEPAASTSMVRKLIPSCCTNFSLTHRLSPKLDSINRELENLEKRKTDLGLLKIDEKPRNTSRRSETSLPERHVVGREVEKEQLLKKLLGEDGSSEDNFSVLPIVGMGGVGKTTLARLLYNDTKVQDHFEPKAWVCVSDDFDIFKITDAILQDVTKEDQKFKDLNQLQKALTEQFKDKRFLLVVDDVWSENYGDWENLVRPFLSCAPGSRIIMTTRKEQLLKQIGFHNVDRLKSLSNEDALRLLAIHALGVDNFDSHTTLKPQGEGIVKKCGRLPLALKAIGRLLRTKTDREDWDDVLNSEIWDVE…
HanXRQChr13g0425731	CNL	12	2	1	194394511	194397550	+	985	_	MAETAASALFSVIFEKLTDEAFKKFARSQKIDSELNKLQSTLSHIQDLLTDASEKEITKKAVKQWLNRLQHLAYDIDDFLDDVATEAMRRELSQESGAITSKVRDLIVPTCCTKFSLSQRLHHKLDSINTKLQHLEKQKADLGLIVKDEKQKVRRNETSLLESDVVGREGEREKLINKLLLDEPSKQNFIIVPIVGMGGVGKTTLARILYNDTRVKDHFELMAWVCVSDEFDIFKISETIYQSVATDDKQFKDINLLQTALREQLEDKRFLLVLDDVWNENYDDWENLVRPFHSGATGSRVIMTTRKHQLLKKIGFNHLDHLENLSHEDALSLLALHALDVDNFDSHETLKPQAEGIVKKCGGLPLALKAIGRLLRTKTEVEEWDDVLKSKIWDLENAD…
HanXRQChr13g0425771	CNL	17	8	7	194457496	194464792	+	1547	_	MAETLANELLKVLFQKLSDEAFKRIARAQGIHNELKELNKTLSRIQDLLNDASQKEVTHKYVKEWLNALQHLAYDIDDVLDDLATEDMHRELTLQEPEASTSKVRKLIPSCCTNFSLTHRLSPKLDRINRDLENLEKRKTDLGLLKTDDKPRNTSRRSETSLPDGSSVIGREVEKERLLKKLLGDDGSTKENFSIVPIVGMGGVGKTTLARHLYNDAQVKDHFEPKIWVCVSDDFDVFKISDIILQSITKESKEYKDLDQLQMALTEKSKDKRFLLVLDDVWHEDDDDWEKLVLPFRSCAPGSRIIMTTRKEELLKKLRIGHLDSLKSLSHEDALSLLALHALGVENFNSHTTLKPHGEGIVKKCAGLPLALKAIGRLLGTRTNVEDWEGVLNSEIWNL…
HanXRQChr13g0425821	CNL	9	2	1	194535874	194538691	+	925	_	MAETLANELLKVLVKKMTDEAFKRVARAHGIYNELKELKKTLSRIQDLLQDASQKEVTHKSVKEWLNALQHLAYDIDDVLDDVATEAMHRELTLQEPAASTSKVRKLIPSCCTNFSLTHRLSPKLDRINRELENLEKRKTDLGLLKIDEKPRNTSRRSETSLPERDVVGREVEKEQLLKKLLGDDGSSQDNFSVLPIVGMGGVGKTTLARLLYNDTKVQEHFEPKAWVCVSDDFDIFKISNTIFQSVTTTKNEKFEDLDKLQIAIAEQFKGKRFLLVVDDVWSENYGDWENLVRPFLSCAPGSRIIMTTRKERLLKKLGFDNLDCLESLSHEDALCLLALHAFGVDNFDLHKALKPQGEGIVKKCARLPLALKAIGRLLRTRTDKEDWDDVLNSDIWDI…
HanXRQChr13g0425841	CNL	10	3	2	194590568	194593334	+	881	_	MAETLANELLKVLVKKMTDEAFKRVARAHGIYNELKELKKTLSRIQDLLQDASQKEVTHKSVKEWLNALQHLAYDIDDVLDDVATEAMHRELTLQEPAASTSMVRKLIPSCCTNFSLTHRLSPKLDSINRELENLEKRKTDLGLLKIDEKPRNTSRRSETSLPERDVVGREVEKEQLLRKLLGDDGSSQDNFSVLPIVGMGGVGKTTLARLLYNDTKVHDHFEPKAWVCVSDDFDIFKITDAILQDVTKENKKFKDLNQLQKALTEQLKDKRFLLVVDDVWSENYGDWENLVRPFLSCAPGSRIIMTTRKNQLLKQIGLHNVDRLESLSNEDALRLFAIHALGVDNFDSHTTLKPQGEGIVKKCGCLPLALKAIGRLLRTKTDREDWDEVLNSEIWDVE…
HanXRQChr13g0425851	CNL	22	2	1	194725998	194753531	+	1308	_	MAETLANELLKVLVKKMTDEAFKRIARAHGIYNELKELKKTLSRIQDLLHDASQKEVTHKSVKSWLNALQHLAYDIDDVLDDLATEDMHRELTLQEPAASTSKVRKLISSCCTKFSLSHRLSPKLDSINRELENLEKRKTDLGLLKIDEKPNETSLPERDVVGREVEKEQLLKKLLGDDGSSQDNFSVLPIVGMGGVGKTTLARLLYNDTKVHDHFEPKAWVCVSDDFDIFKITNAILQDVTKENNKFEDLNQLQKALTEQLKEKRFLLVVDDVWSENYGDWENLVRPFLSCAPGSRIIMTTRKGQLLKQIGFHNVDRLKSLSSEDALRLLAVNALGVDNFDSHTTLKPQGEGIVKKCGCLPLALKAIGRLLRTKTDREDWDEVLNSEIWDVEIGNATE…
HanXRQChr13g0425891	CNL	12	2	1	194800201	194803684	+	1128	_	MAETLANELLKVLVKKMTDEAFKRVARAHGIYNELKELKKTLSRIQDLLQDASQKEVTHKSVKEWLNALQHLAYDIDDVLDDVATEAMHRELTLQEPAASTSMVRKLIPSCCTNFSLTHRLSPKLDSINRELEKLEKRKTDIGLLKIDEKPRNTSRRSETSLPERDVVGREVEKEQLLKKLLGDDGSSQDNFSVLPIVGMGGVGKTTLARLLYNDTKVQRHFEPKAWVCVSDDFDIFKITDAILQDVTKENKEFKDLNQLQKALTEQLKDKRFLLVVDDVWSENYGDWENLVRPFLSCAPGSRIIMTTRKNRLLKQIGLHNVDRLESLSNEDALRLFAIHALGVDNFDSHTTLKPQGEGIVKKCGCLPLALKAIGRLLRMKTDREDWDEVLNSEIWDVE…
HanXRQChr13g0426171	CNL	5	2	1	196094778	196097083	-	751	_	MADAATSALVKVILEKLADEAFKMYVRSQGIHSELENLGKELSQIQAVLHDASDKEIKDEAVKQWLIDLQHLAYDIDDVLDDVATEAMRRELTKESEASTSKVRNLIVPAWFTKFSLSHRLSPKIDGITIELQRLYKAKSDLGLIVKDENRKDPNRGNETSLLESCVVGREREKEKLLNKLLGDDQSSKENFSIIPIVGMGGVGKTTLARLLYNDTKVQGHFQLHVWICISDDFDIFKISKTLFQAVSGQKKEFEDLNQLQQALTEQFKDKRFLLVLDDVWTENYDHWEKLVRPLYSGAPGSRVIMTTRKIELLKMLGFDDLDLVESLSSEDALSLFAMHALGVDSFDSYPTLREKGEAIVKKCGTLPLALKAIGRLLRKKTPEKWDDVLNSKIWDSKY…
HanXRQChr13g0426201	CNL	19	3	2	196153203	196158637	-	1406	_	MHVNSRQLVEISDHKTTFFLCTHLISSSFLSYKTNQLLTLISNLLLLTMADAATTALVKLIFEKLADEVFKEYARAQGIHSELENLGRELSLIQALLHDASEKEVTEKSVGLWLSSLQHLAYDIEDVLDDVATEAMRRELTQESGASTSKVKKLIVPTCCTNFSLSHRLSPKIDTITIELQRLYKANAELGLTVKDGKERDPNRGNETSLLESDVVGREGEKKRLLKKLLGGDGSSKENFSIVPIVGMGGVGKTTLARMLYNDTQVKDHFQLKAWVCVSDDFDVFKISKTIFQDVSKENKEFENLNQLQVALTEQLKDKRFLLVLDDVWTENYDHWENLARPLKSGAPGSRVIMTTRKKELLKTLGFGHLDLLESLSSEDALSLFALHALGVDTFDPYP…
HanXRQChr14g0427031	CNL	9	3	2	2119382	2123612	+	1322	_	MANVVSPVVESLTGHIKKHLGYAICSTRHVKNMEKRKKVLENRCADVKKLMERNIINGKEIPTGVDDWLNDVEDLKKKVQSIPGDRIGCLNMFMRYQDGRKACEYTEEIEELITTNSGFNWSNARIPTGRVNSQPTSSTTSMPSPVGYVFKSRDKPFNDALKFLQQDNTKSQVIALCGMGGIGKTTMMEQLKVDKNVTKLFDYIVKVVIGRDPNMQNIQNDIALYLGGEGLLEATQTFRADNLCTKFKTILEKGKKKILVILDDVWEKVNLQDIGLTSPLPEGVKLLLTSRNSNICKQIAADARSTFQEVIIDVLEEAEAKKFFFEITEVLEDDHDKYLTGCNIVKKCGCLPLAIKLIASTLKSQEDYVWSDTLNRLNNNDLDDNVKEIVKISYEYIKD…
HanXRQChr15g0468511	CNL	8	2	1	15118999	15121763	+	908	_	MAETLANELLKVLVKKMTDEAFKRIARAQGIHNELKELKTTLSRIQDLLTDASQKEVTHKSVKSWLNALQHLAYDIDDVLDDLATEDMHRELTLQEPAASTSMVRKLIPSCCTNFSLTHRLSPKLDRINRELENLEKRKTDLGLLKIDEKPRNTSRRSETSLPERDVVGREVEKEQLLKKLLGDDGSSQDNFSVLPIVGMGGVGKTTLARLLYNDPKVQDHFEPKAWVCVSDDFDIFKITDAILQDVTKENKIFKDLNQLQKALTEQLKEKRFLLVVDDVWSENYGDWENLVRPFLSCAPGSRIIMTTRKEQLLKQIGFHNVDRLKSLSNEDALRLFAVHALGVDNFDSHTTLKPQGEGIVKKCGCLPLALKAIGRLLRTKTDREDWDEVLNSEIWDVE…
HanXRQChr15g0468541	CNL	8	1	0	15151922	15154612	+	897	_	MAETLANELLKVLVKKMTDEAFKRIARAQGIHNELKDLKTTLSRIQDLLTDASQKEVTHKSVKSWLNALQHLAYDIDDVLDDLATEEMHCELTLQEPEASTSMVRKLIPSCCTNFSLTHRLSPKLDRINRDLENLEKRKTDLGLLKIDEKPRNTSRRSETSLPERDVVGREVEKEQLLKKLLGDDGSSQDNFSVLPIVGMGGVGKTTLARLLYNDTKVQHYFEPKAWVCVSDDFDIFKITDAILQDVTKEDQKFKDLNQLQKALTEQFKDKRFLLVVDDVWSEKYGDWENLVRPFLSCAPGSRIIMTTRKEQLLKQIGFHNVDRLKSLSNEDALRLFAVHALGVDNFDSHTTLKPQGEGIVKKCGCLPLALKAIGRLLRTKTDREDWDEVLNSEIWDVE…
HanXRQChr15g0468551	CNL	7	2	1	15179279	15181983	+	884	_	MAETLANELLKVLVKKMTDEAFKRIARAQGIHNELKELKKTLSRIQDLLHDASQKEVTHKSVKEWLNALQHLAYDINDVLDDVATEAMHRELTLQEPAASTSKVRKLIPSCCTNFSLTHRLSPKLDRINRELENLEKRKTDLGLLKIDEKPRNTSRRSETSLPERDVVGREVEKEQLLKKLLGDDDGSSQDNFSVLPIVGMGGVGKTTLARLLYNDTKVQDHFEPKAWVCVSDDFDIFKITDAILQDVTKENNKFKDLNQLQKALTEQFKDKRFLLVVDDVWSENYGDWENLVRPFLSCAPGSRIIMTTRKEQLLKQIGFHNVDCLKSLSNEDALRLFAVHALGVDNFDSHTTLKPQGEGIVKKCGCLPLALKAIGRLLRTKTDREDWDDVLNSEIWDV…
HanXRQChr15g0468571	CNL	6	3	2	15220083	15222850	+	864	_	MAEAIATELVKVLFQKLSDEAFKRIARAQGIHNELKELKSTLSRIQDLLNDASQKEVTHKSVKSWLNALQHLAYDINDVLDDLATEDMHRKLTLESRAIICSKVRKLIPSCCTNFSLTHRLSPKLDSINRELEKLEKRKTDLGLLKIDEKPRNTSRRSETSLPERDVVGREVEKEQLLKKLLGDDDGSSQDNFSVLPIVGMGGVGKTTLARLLYNDTKVQDHFEPKAWVCVSDDFDIFKISNTIFQSVTTTKNEKFEDLDKLQIAIAEQFKGKRFLLVVDDVWSENYGDLENLVRPFLSCAPGSRIIMTTRKEQLLKQIGFHNVDRLKSLSSEDALRLFAVHALGVDNFDSHTTLKPQGEGIVKKCGCLPLALKAIGRLLRTKTDREDWDEVLNSEIWD…
HanXRQChr15g0471251	CNL	9	5	4	25944698	25951039	+	906	_	MAAEALANELLKVLVKKMTDEAFKRVARAHGIYNELKELKKTLSRIQDLLHDASQKEVTHKSVKEWLNALQHLAYDIDDVLDDLATEDMHRELTLQEPAASTSMVRKLIPSCCTNFSLTHRVSPKLDSINRDLENLEKRKTDLGLLKIDEKPKYTSRRNETSLPDGSSVIGRQVEKEKLLNKLLGDEGSSKENFSIVPIVGMGGVGKTTLARHLYNDAQVKDHFEPKTWVCVSDDFDVFKISDIILQSMTKESKEYKDLDQLQMALTEKSKDKRFLLVLDDVWHEDDDDWEKLVLPFRSCAHGSRIIITTRKEELLKKLHFCNLDSLKSLSHEDALSLFALQALGVENFNSHTTLKPHGEGIVKKCAGLPLALKAIGRLLGTRTNVEDWEDVLNSEIWN…
HanXRQChr15g0477951	CNL	5	2	1	52812502	52814838	+	744	_	MDFVSPIIGPIVESLLVPVKKHLGFLVSSTKYVKKVDARMKQLNVIAQEVQDERDKAVENIEIVPARVESWLEEVKILNQRSNLIEAIGCFNVTKRYKVGKQSYSILEEIKDLEDRESKIEFTHAQRPLAEVGSTSTSTMGTQDNFESRDLIFNNALKALQSNEESHRMIALCGMGGVGKTTMMEQLKKAVEDLKMFDLVVKVVIGENTDPTSLQKAIAEYIGNTLVETTKGARAERLRKIFEVKSEQRQKKILVIMDDIWKEVELTDFGLSPLPNGLKLLFTSRFENVCTHMGVGIGSIFRVGVLSGIEAKTLFFRICHLDGDQDELQRIGEDIVKKCGGLPIAIVTIAKSLRGNKKEAWKEALSNLQHHDLQDHDNIVHKVFEMSYKNLKREDDKAI…
HanXRQChr15g0478881	CNL	13	8	7	56678058	56689128	-	1713	_	MVPVKKHLGFLVSSTKHVKAMKEELDQLNVTEQDIQEKKTTADANYHVVSRLVSPWFEDVQKMKEKAQSIPTAGIGCFNVAKRYKAGKQSCIIVQQTKALKERASEISWTNEQKSLAKVPSTSAPVPHGTQTTTFESRDSVFNAALQSLQSNDESQKMIALCGMGGVGKTTMMEQLKKAVEDSKMFDWVVKVVLGESTDPFVLQQAVAEYIHQDLSEKTIVARAELLRKKFEGMSQNGQKKILVLMDDIWKEVDLKDVGLTSPLPNGFKLLFTSRFEPICTRMGGRPSSIFRVGVLHEEEAKTLFFEIVRPTPSDGDDDDEELQKIGENIVKKCGGLPIALKTIANSLNGNIKEAWKKVLKRLEKADLKDLESITYKIFEISYENLKEGDDKAIFLLSA…
HanXRQChr15g0478941	CNL	4	3	2	56835451	56839457	-	756	_	MEYFAEELKKRLGFLVFSTEYVEDMKKKLDQLNHIEKDIQENGSESHRKRKWLEDVKDLNERSNFMDEAPSFFNVAKRYKLGKQSYGIPEEIKDLEDRESKIVVTHAQRPLAEVGSTSTGPSTSAPVLMGTQNNFKSRDSIYKAALESLQSNDESHKMIALCGMGGVGKTTMMEQLKKEVGASNSFHWVVKVVLGENTDVIALQRAIAKYIDSEDLKEEAIDARADRLQKKFEEMSKQGKKTLVIMDDIWSEVDLKDVGLSPLPNGFKLLFTSRFENVCARMGVKTDSVFKIRVLDEAEAKTLFFGIVGPSMLDGDEPELQKIGADIVNKCGGLPIALKTIAKSLIGNIKEAWQETLSNLQHEDLQDLNDIVHKVFEMSYNNLKKEDDKSIFLLCGLYP…
HanXRQChr15g0479731	CNL	8	8	7	59816634	59832441	-	1126	_	MEQTSFHSELSTSTRRRDPAHISLTKCQTNHICRLIASRTKQWAMNRGRRNKWIYWTECIFGRFWKMDFVSPIIGPIVESLLVPVKKHLGFLVSSTKYVKKMDTRMKQLNVIAQEVQDERDKAVGNTEVVPARVEPWLEEVKNLNERSNLIEAIGCFNVTKRYKVGKQSYGILEEIKDLEDRESKIEFTHAQRPLAEVGSTSTQPSTSTMGTQDNFESRDLIFNNALKALQSNEESHSMIALCGMGGVGKTTMMEQLKKAVEDLKMFDLVVKVVFGENTDRTSLQKAIAEYIGNTLVETTKDARADRLRKIFEVKSEQGQKKILVIMDDIWKEVELTDFGLSPLPNGLKLLFTSRFENVCTQMGVRIASIFRVGVLSGIEAKTLFFRICHLDGDQDELQ…
HanXRQChr15g0487541	CNL	8	2	1	101574692	101577393	+	885	_	MAETLANELLKVLVKKMTDEAFKRVARAQGIHNELKDLKTTLSRIQDLLTDASQKEVTHKSVKSWLNALQHLAYDIDDVLDDLATEDMHRELTLQEPAASTSKVRKLIPSCCTNFSLTHRLSPKLDLINRELEDLEKRKTDLGLHKIDEKPRNTSRRSETSLPERDVVGREVEKEQLLKKLLGDDDGSSQDNFSVLPIVGMGGVGKTTLARLLYNDTKVQDHFEPKAWVCVSDDFDIFKITDAILQDVTKEDQKFKDLNQLQKALTEQFKDKRFLLVVDDVWSENYGDWENLVRPFLSCAPGSRIIMTTRKEQLLKQIGFHNVDRLKSLSNEDALRLFAVHALGVDNFASHTTLKPQGEGIVKKCGRLPLALKAIGRLLRTKTDREDWDEVLNSEIWDV…
HanXRQChr17g0546551	CNL	5	2	1	47514994	47518374	+	677	_	MNKEMDQLKLTEQEVKDKKKTADSNNHVVSHHVSAWLEDVEKMKDKTENIPMGAIKWFNVAKRYKVGKQSYATLGQIKALIERDKSDIKWTNEQKSLAKVLSNVAPGSPDGTQFIFGSRDLIFKEALKSLEPNNETHNMIALCGMAGVGKTTMMEQLKKAVKDPKMFDWVVKVVIGENTDPISLQQAIAQYIGKDLTETNKDARADRLREKLVDMSEDGKKKILVIMDDIWKEVDLKDVGLSPLPKGFKLLLTSRFEYVCTQMGVKRGSIFNLRVLNDAEARTLFFGIAGPISEGDDPQLQKIGENIVKKCGGLPIAITTIAKSLSGNIKEAWQKALWRLEKDDLKDLESITYRIFEMSYENLKEDDDKAIFLLSALFPYDFDIRTEDLLRYGWGLNFF…
HanXRQChr17g0550881	CNL	12	9	8	68622787	68633124	+	1626	_	MLIKSLPRSTGIPYTFPLPPIIGVNSTCPLSSNYHALPTSSYFKFLLTSHVSSFYSIGCLFGDFEDTALWNMDFVTPIITPIVESLLGPVKRHLGFLVSSSNKVKCMSARLAELKNIARDVEEQKERHDANNLVVPRHVPDWLKEVKAISVKAENIPTGRLGCFNIKMRYTSGKRSSCIVNDIDRLMTEKSNIKWTVEKRPLAKVSSNKASTSTLVHEDDDGTQSILKSSRDLIFNNALTSLESNDNKARMMALSGMAGVGKTTMMEQLVKAVEDKKTFEWIVKVTIGKNHNPVDIQTTIAERIGEPLSEKDKDTRADRLKERFQRMSEEGKKKILIILDDVWEKINLKDIGLSSPLPNGFKLLLTSREEDICTQMDIETSLIFKIGVLKDEEAKKLFW…
HanXRQChr13g0391661	CNL	4	1	0	33823922	33825517	-	532	M	MQQLVLHVRKENNLQVFHYPTCSPIYLLNKRPIFHLNRLTNSSLDPRSCLYPTQFRSGPLTRTRSTHHIKIIQQVQDHFEPKAWVCVSDDFDIFKITDAILQDVTKENKEFEDLNQLQKALTEQFKGKRFLLVVDDVWSENYGDWENLVRPFLSCAPGSRIIMTTRKEQLLKQIGFHNVDRLKSLSNEDALRLFAVHALGVDNFDSHTTLKPQGEGIVKKCGCLPLALKAIGRLLRMKTDREDWDDVLNSEMDVEIGNATENGKDVENSDKIVPALRISYHELSADLKQLFAYCSLFPKDFLFDKEELVSLWMAEGFLNPSKSPERLGREYFEILLSRSFFQHAPNDESLFIMHDLMNDLATFVAGEFFLRFDNHMKTKTEALAKYRHMSFTREEYVGY…
HanXRQChr13g0425361	CNL	21	1	0	193269324	193273309	-	1322	M	MSCLLAFIAYRLHTNYSHSSFQFQVNPLHCLLTMAEALLNVIFDKLTDEAFNKFARSQEIDSKLNDLKITLTQIKALLNDASQKEITDESVRLWLNSLQQLAYDIDDVLDDVATEAIHRELTQESGSVISKVRKLMVPSFFTKFSLSQSLRHKLDSITTQLQQLEKQKSDLGLTVRDDKPKSTTRRNETSLLESDVVGREGEKEKLINKLLQDEPSKQNFIIVPIVGMGGVGKTTLARILYNDTRVKDHFELMIWVCVSDVFDIFKISETIFQSVATENKQFKDINLLQTALREQLKDKRFLVVLDDVWNENYDDWENLVRPFHSGATGSRVIMTTRQQQLLKKIGFNHLDLLESLSHDDALSLLARHALDVDNFDSHETLKPLGEGIVKKCGCLPLAI…
HanXRQChr15g0477941	CNL	20	7	6	52795678	52803409	+	1804	M	MWLDLKKKYIHFRYKINGVKRLLVLGQLKFTITPLPLCKILMWLGVPLILYTAHNLILPINFSTKQEKKITDRKFWKMDFVSPIIGPIVESLLVPVKKHLGFLVSSTKYVKKVDARMKQLNVIAQEVQDERDKAVENIEIVPARVESWLEEVKILNQRSNLIEAIGCFNVTKRYKVGKQSYSILEEIKDLEDRESKIEFTHAQRPLAEVGSTSTSTMGTQDNFESRDLIFNNALKALQSNEESHRMIALCGMGGVGKTTMMEQLKKAVEDLKMFDLVVKVVIGENTDPTSLQKAIAEYIGNTLVETTKGARAERLRKIFEVKSEQRQKKILVIMDDIWKEVELTDFGLSPLPNGLKLLFTSRFENVCTHMGVGIGSIFRVGVLSGIEAKTLFFRICHLD…
HanXRQChr01g0029151	CNL	9	1	0	147850001	147852991	+	997	S	MGDALVSALVSEVVRTLTAAAMEEFALFRGFKGDILALKEDFEQIQAVLEDAEEKQVKEKAVELWLRRLRSASLKVEDVLDEVKTEALLQRLHKEINIERGIKYKVRALISKFKFRVRAAHKVKAIRTKLDDLASKRLKFNLTSSDTSHVDVGVEGEMPNRETSSLILDSSKILGRNEEVEMVIRTICNKDIGKYENGEIRVYGIWGMGGLGKTTLAQLVYNHKRVDQYFDLRCWVYVSENFQVKEIIKGIITSIDKCECTLTHLDVLQESLQSKLREKKFLIVLDDVWAEENEKAKWEGLSGTLSCGAEGSIVVMTTRSERTSRMMAKVDELQHELGCLSEEDSWLLFKKHAFAQGRVGDDIRKLEPIGREIVVKCKGLPLAVKTLGSLMWSKSSSND…
HanXRQChr01g0030541	CNL	8	2	1	152312492	152316040	-	939	S	MADVGVAVLVKEVVRILGSVANQEFTLLRGLEGDISSLKDDFEQIQAVLQDAEEKRVKNNAVEVWLKRLRSASLEAENVLDEISTEALLQSLHKQRGFKPRVRAFFSSNHNKYMTRVRIAHKVKDIRSKLDVINSERFKLDLTPSAPTSHVDDTEVVGQMLPDRETSSVIHDTSVIMGRNEERDMVIGDICNKDIGKHENGEVRVYGIWGMGGLGKTTLIQLVYNHETVNQYFDLKCWVYVSENFQVKDIMKKIIESIDKSGCTLTQLQTLQESLQSKLRGRKFLIVLDDVWAEENEKAKWEELSKTLSCGAEESIVVMTTRLQTTTRMMAKVPELQHKLGCLSEEGAWLLFKKLAFAQGREGGDTSELELIGRGIVEKCKGLPLAVKTLGSLMWSKSS…
HanXRQChr02g0057351	CNL	20	6	5	173518815	173524955	+	1322	S	MAEAVASALVNVIFQKLADVALKKYVGSQGFYTELENLERELSQIQAVLKDAADKEVKDEAVKQWLRELKHLAYDIDNLLDDVATEAMHRELSGASTSTVRNLIIPTCCTNFSLDQRLSHKLDSITTRLEHINKEKNALGLTVKDGKQKDPNRGNETSLPESNVVGRVAEKEELLKKLLGDDGSSKENFSIVPIVGMGGVGKTTLATLLYNDPQLHSHFELRAWVYVSNDFDIFKISKVIFQSVTGENKDFADLHLLQVALKEHLKEKRFLLVLDDVWCENNDDWQYLLQSFHLVARRSKIIITTRKDQLLKKLGFGGIGHLDHLKILSHEDALSLFALHALGVDNFDSHPTLKQMGESIVEKCGGLPLALKAIGRRLRTTTNAEDWDDVLKSEIWDIE…
HanXRQChr02g0057361	CNL	20	7	6	173574891	173581118	+	1440	S	MAEAVASALVNVIFQKLADVALKKYVGSQGFYTELENLERELSQIQAVLKDAADKEVKDEAVKQWLRELKHLAYDIDNLLDDVATEAMHRELSGASTSTVRNLIIPTCCTNFSLDQRLSHKLDSITTRLEHINKEKNALGLTVKDGKQKDPNRGNETSLPESNVVGRVAEKEELLKKLLGDDGSSKENFSIVPIVGMGGVGKTTLATLLYNDPQLHSHFELRAWVYVSNDFDIFKISKVIFQSVTGENKDFADLHLLQVALKEHLKEKRFLLVLDDVWCENNDDWQYLLQSFHLVARRSKIIITTRKDQLLKKLGFGGIGHLDHLKILSHEDALSLFALHALGVDNFDSHPTLKQMGESIVEKCGGLPLALKAIGRRLRTTTNAEDWDDVLKSEIWDIE…
HanXRQChr04g0108881	CNL	7	2	1	81483622	81486190	+	837	S	MADAAVAVIVKEVVRILGSLANQEIALLRGLEGDILSLQNDFEQIQAVLQDAEEKHVKNNVVKVWLKHLRSASLEVENVLDEISTEALLQSLYKKRIKYSVKAFFSPNHNKFMSRLRIAHKVKDIRKKLDDIAFKRFELGLIPSDAISDVDDMVVENEMPNRETSSLIQDSSIIFGRDEEMEMVTKAICDQDVGKCDNGEVPVYSIWGMGGLGKTTLAQLVYNHERVKQCFELKCWIYVSEKFQVKEIMRKIIESIDNSGCTLTLLDKLQESLQSRLGGKKFLVVLDDVWVEDDENEKSMWEELRKTLRCGADGSIVVMTTRSEASSKMFSKVPKLQHKLGWLSGDDSWLLFKKYAFAQGRERNDISELEPIGREIVEKCKGLPLAVKTLGSLMWSKSS…
HanXRQChr08g0224171	CNL	7	2	1	64950668	64957058	-	876	S	MADAAVEFLLGNLKQLLVYNAHLISSVKDQVDSLCNDLRLLAAFVKETTESRNKHAVVKELVRRIRIEVYKAEDIVDMYVFHASVQKSRTHFVKALHIPDYSMKLRSVGREIQDIRSRVKEIQDNKLFANEVFHKTETFIRCPPSVEEENVVGFDKEAEKVVGWLKAATDELEVISVVGMGGLGKTTLVKKVYNDSSVQYEFFIRSWVYVSQVYSTREVFLKILYDVTRENKDMSQWSVETIADELRTRLKDGKYLIVLDDIWTKKAWDDLRIVFPNNRNGSRILITSRNKDVAVHANTSLDPYQLRFLTDDESWELLEKKVFPKGTRCSRELEDLGKQIARKCYGLPLAIVVIAGILKKKDKARSSWEKVEQKVNTYVAMEPEQCMEVLALSYNHLPY…
HanXRQChr11g0333001	CNL	7	2	1	58981633	58983602	-	643	S	MDGLVVDGAKSVFKFICSRIITVSKYEENVVELREEYANLTTKKMAIEEDVTLAKLEEKVPKPQVYEWLSKVSRAEDDVRSVLETADQYANGRDSKMMHRWAVAKKLNAVRELNSVSFDSVAPERSSPMKAVVEMAVPPLVGQGPASDLKQLLEILNRDDVRRIAVWGKGGIGKTTLVKNLNNELRVSSQNSFDIVIWVQGSSSVDLNTIQSQIAKRIHLKVDPGDTTHVIASRILRRLKLRRKTLLILDDVWEKIDLDAVGVPSWDPCCTILLTTRSREVCRDMAVDVPFQLNLMNEEDAWNLFVQSAGPVLDSNCIESAARKIVAGFNGLPLAIKTLGNSMRDRPQIQLWQNAHLMWRCSSPLFKNIEKEIFGTLATSYYSLPRKILKQCFLFCSLY…
HanXRQChr11g0333091	CNL	13	2	1	59444208	59446729	-	822	S	MDVVVVDGAKTVFEFICSRIKALSKYEENINELREEIANLTEKKMAIEEDITLARLEGKSPQPQVNEWLLKVSRAEDDVRQLLEMADANAVGKGSKMMQCWTVAKKLNLVKELNSTHCEKRSPIKSVVEMAVPPLVGQGAASDMKQLLEILNRDDIRRIAVWGKGGIGKTALVKNLSNELYFSYPNLFDTVIWVQVSRSLDLSMIQSQIAKRVHLKVEAGDTTHSLASRILQGLKLRRKTLLILDDVWEKIDLDAVGVPSRDPCCKILLTTRSRDVCRHMEVDVFFQLKLMSEEDAWNLFVHSAGPVFDLNGIESPTKKIVAAFSGLPLAIKTLANSLRDRPHMELWQNMYLRYRCSSPLFKNIMKEIFGTLATSYHSLPSKILKQCFLFCSLYPASCS…
HanXRQChr12g0358681	CNL	11	2	1	14430924	14433874	+	948	S	MAETAASALLSVIFEKLADEAFKKFARSQKIDSELNELQSTLSHIQDLLTDASEKEITEKSVKQWLNSLQHLAYDIDDVLDDVATEAMRRELTQESGAITSKVRDLIVPTCCTKFSLSQRLHHKLDSINTKLQHLENQKGDLGLIVKNEKPKNNNRGNETSLLESEVVGRESEKEKLLNKLLQDEPCKENFSVLPIVGMGGVGKTTLARFLYNDAQVKGRFELHAWVCVSDDFDISKITKTIFQAVSNENREFADLNQLQVALKEKLKDKWFLLVLDDVWHENFDDWENLVLPFHSGARGSKVIMTSRKEQLLKMLGFDNLDHLETLSSEDALSLFALHALGVDNFDSHPTLRPKGERIVEKCGRLPLALKAIGRLLRSKTDEEKWDEVLNSKIWDSKS…
HanXRQChr13g0417461	CNL	17	2	1	164584569	164589598	-	1303	S	MAELVLSAFLGVLFEKLASAALKNIASYKGVDAEIKKWQRSLKQIQAVLTDASRKEITNESVKQWLNDLQHLAYDIDDVLDDLATEAMHREFTHDSEAITSKVRKLIPTCCTNFSQSTRMHAKLDKITTKLQDLVEEKATLGLRVEGETKKKNKNRELQTSVVDASSIVGRQVEEEALVSQLLADEPCDQNFSIVPIVGMGGVGKTTLATLLYNNQQVTDHFELKAWVCVSDDFDSFGISKVIFESVAQENKKFEDFNLLQIALRDQLRGKRFLLVLDDVWSEKYEDWKTLVGPFHACAPGSKVVITTRKEQLLNKLGYNRLNKLQCLSHDDAMSLFALNALGVNKFNSHLSLKPHAEGIVKKCDGLPLALISLGRSLRTKQDEESWREVLESEIWMSK…
HanXRQChr13g0417831	CNL	17	3	2	166251315	166257495	+	1322	S	MAAELVLSAFLGVLFEKLASAALKNIACYKGVDAEIKKWQRSLKQIQAVLADASRKEITNESVKQWLIDLQHLAYDIDDILDDLATEAMHREFTHDSEAITSKVRKLIPTCCTNFTKSSSMRAKLDKITTKLQDLVEEKATLGLSVEGETKKKNKNRELQTSVVDASSIVGRQVEEEALVRQLLADEPCDQNFSIVPIVGMGGVGKTTLATLLYNNQQVTDHFELKAWVCVSDDFDSFGISKVIFESVAQENKKFEDFNLLQVALRDQLRGKRFLLVLDDVWSESYEDWKTLVGPFHACAPGSKVVITTRKEQLLNKLGYNHLNKLQCLSHDDAMSLFALNALGVNKFNSHLSLKPYGEGIVKKCDGLPLALISLGRSLRTKQDEESWREVLESEIWMS…
HanXRQChr13g0421231	CNL	19	2	1	178587409	178592280	-	1333	S	MAEVLLSTVLQLLPVLFEKLSDAALKRIARHKGIDAEIKKWQKSLISIQLYLTHASQMEIADPSLKQRLNDLQHLAYDIEDVLDGWATDAMDPEFKQEPEGVTSKVRKLITPTCCTTFSRTTTMIAELDEISTKLQDLVKEKDNLGLDNLGLKVEEETRPRINNNRRLQTSVVDPSGIVGRQAHKDALVQQLSLPADEPCDKNYSIIAIIGMGGLGKTTLARLVYNEQQVKDHFDLKAWVCVSDEFDIVRISKQVFQSMANKEVSDFNRLQEALNDHVKGKKFLLVLDDIWSESYEDWETLVRPLYTCAPGSKIIITTRTDQLLKQLVYTPLHKQLHGLSDDDALSLLARNALSVENFDAHLSLKPYAEGIVKKCGGLPLALIALGRLLRTKKDEVEHW…
HanXRQChr13g0421361	CNL	9	2	1	178951892	178954904	-	987	S	MAELVLSSLLPLLFEKLSDAALKTIARHKGLDAEIKKWQRSLKQIQRVLADASRKEITDEAVKGWLNDLQHLAYDIDDVLDGWVTEAMQSDQSTHDSEGITGKVRKLITPTCCTNFPRDATMLAKLDDISTKLQDLVKEKADLGLRVEEETRPRNNNSNNNRRFQSSVVNPSRIVGRQAEKDALVQQLLLPADEPCDQNYSIVPIIGIGGVGKTTLAGLLYNDVQVNNHFELKAWICISDDFDISVRSKEIFIAFGGEVKREHENFNKLQEAIRDHLTQKRFLLVLDDVWSESREDWETLVRPFYTCSPGSKIVVTTRKNILLKKLGYNSLYKHLESLSDDDALSLFALHALGVRNFDSHLSLKPHGEGIVKKCKKLPLALIALGTSLRTRKDEDSWKG…
HanXRQChr13g0422201	CNL	17	5	4	182210525	182217098	+	1276	S	MATIIASELLNVVFGKLASEALNAYVRSQGIHSELKKLERTLTQIQSLLNDASQKEITNEAVQNWLNGLQHLAYDVDDVLDDLATEAMHRELTHQSGPITSKVKKLVPTSIRNFKLSNRMHHKLDDITTKLEDLEKEKDRLGLINLKDEKPKRPYQTSLLDTSRIVGRQEEIKELLVKLFENGSCSQNFSIVPIVGMGGLGKTTLAKLLYGDAEVKKHFELKAWVSVSDQFDILSISKVILQSVKGEEKEFADLNLLQVALRKQLRDKRFLMVLDDVWSESYDDWQTLVSPFHACAPGSKIIMTTRKVQLLTKLGYDHLNHVQTLSHDDVVTLFAQHALGTNNFDSHPVLKQYGEGIVEKCDGLPLALSVLGTLLRTKTEEEEWKELLNSEIWRLGKGD…
HanXRQChr13g0422431	CNL	16	5	4	183096488	183117832	-	1200	S	MAEIIASELLNVVFGKLASEALNAYVRSQGIHSELKKLERTLTQIQSLLNDASQKETTNEAVQNWLNGLQHLAYDIDDVLDDLATQAMHHELTQQSGPITSKVKKLVPTSFRNFKLSNRMHHKLDDITTKLEDLEREKGSLGLIVKDEKSKIRYQTSLVDPSSIVGRQQEKKELLMKLLGEEPCDHNFSIVPIVGMGGLGKTTLAKLLYDDKEVKKHFELMAWVCVSDQFDIFNISKVILQSVKGDDKEFADLNLLQVALRNQLREKRFLMVLDDVWSESYEDWRTLVSPFHGCAPGSKIIMTTRKEQLLNKVSWVMVIYTMCRLCHMTMLLLRTKTEEEEWKELLNSEIWRLGKKDEIVPALRLSYNDLSACLKQLFVYFSLFPKNYVFNKHRLIILW…
HanXRQChr13g0423851	CNL	10	4	3	189011376	189014553	-	1008	S	MSINCILFSVRSFLISSQTTPILSPLVSCLLYIHSIQITHQLLSFQFPISSLPLHCLLTMAETAASALLSVIFEKLTDEAFKKFARSQKIDSELNELQSTLSHIQDLLTDASEKEITEKSVKKWLNSLQHLAYDIDDVLDDVATEAMRRELTQESGAITSKVRDLIVPTCCTKFSLSQRLHHKLDSINTKLQHLENQKGDLGLIVKNEKPKNNNRGNETSLLESEVVGRESEKEKLLNKLLQDEPCKENFSVLPIVGMGGVGKTTLARFLYNDAQVKGRFELHAWVCVSDDFDISKITKTIFQAVSDENKEFADLNQLQVALKEKLKDKRFLLVLDDVWSENFNDWENLVLPFHSGARGSKVIMTSRKEQLLKMLGFDNLDHLKTLSSEDALSLFALHA…
HanXRQChr13g0425461	CNL	2	1	0	193554137	193555960	-	608	S	MTSFFAFHSYLIHTPLFRPTTLIPISLLTMAETVAIELVKVVAEKMTDEAFKRIARSQGIHSELKELKSTLSRIQDLLHDASQKEVNNKTVKSWLNGLQHLAYDIDDVLDDVATEDMHRRCSITKRLQDLEKQNPGLVVIGEKPKVITSRRNETSLPDGSSVIGREVEKEKLLNKLLVDDGSSKESFSIVPIVGMGGVGKTTLARLLYNDTKVQTHFEPKIWVCVSDDFDIFKISDIILQSMTKESKEYKDLNQLQMALIEKLKNKRFLLVLDDVWHENDDDWENLVRPFRSCAPGSRIIVTTRKEELLKKLRFGHLDCLKSLSHEDGLSLFALHALGVENFNSHTTLKPYGEGIVKKCAGLPLALKAIGRLLGTRTNVEDWEDVLNSEIWNLENSDKI…
HanXRQChr13g0426301	CNL	4	1	0	196420201	196422631	+	803	S	MAEAPVIALLQVIFEKLSNEALKKYVRPHGIHSELNELEITVSHIQALLNDASHKEITDESVGLWLNSLQHLAYDIDDVLDDVATEAIHHELAQEDSGVITGKVRKLIPSCCTNFSLSHRLHGKLDSITTRLQHLEKQKADLGLIVKDEKQKDLNKGNETSLLESDVVGREGEKEKLLNKLLRDDLSKENFSVLPIVGMGGVGKTTLARVLYNDTQVKDHFELMAWVCVSDDFDIFKISNTIFQSITRENKKFEDLNQLQLALTEKLKDKRFLLVLDDVWTENYDNWENLVRPFHLGAPGSKIIMTTRKEKLLKKLGFDHLDHLENLSGKDALSLFALHALGVNNFDSHPTLKPKGEGIVEKCGGLALALKAIGRLLRTRTDEEKWDDILNSKMWDSQN…
HanXRQChr14g0440091	CNL	7	2	1	99442691	99445328	-	840	S	MANAGLDLLMVSLKKLICYDSTPLINNNPCVQDERPRFQFLYQELESLRSFVLNMEITKGPHDQVKTRNLERRLRDVVEEAEDIVDLFLTRAFIRNNTSMTICGSDVSCHLPNVDSAIENIKSVKKELMDTKTQSQSEVLHPTAGTLPSKSSCSAVLKEEVIVGLDDDSMVLMDRLTGNQKQLDIISIVGMGGLGKTTLATRVFNDPFIVYHFHVRAWVSVSQVYTKKDLLISLLTSISKLALENIKKLRGEKISELLYKSLKGKRYLIVIDDLWSAKAWDDLKMHFPNDNIRSRILLTTRLSEIAFYAKPGGFTYNLQFLTNEESWELLCRKVFREDGCPKRLIKPGIQIAKKCQGLPLALVVIAGLLMKEERSPELWEKGFPEDCTIPVRRLIWLWI…
HanXRQChr15g0477911	CNL	15	8	7	52692572	52708840	+	1749	S	MYRFIYLCWKMDFVSPIIGPIVESLLVPVKKHLGFLVSSTKYVKDMIKKMDQLEVTRKEVQDEKDKAVVHTEVVPAHAEPWLKEVENLNEKRNLIEATGCFNVTKRYKVGKQAYGILEEIKDLENQKSNIVFTHEKIPLAEVRSTPIGSSTSAPVPMGTQNNFESRVSVFNDALQALQSNNESQKMIALCGMAGVGKTTMMEQLKKAVEDSGTFDWVVKVVIGENNDLKSLQQAIAEYSGERLDETTVDARADRLRKMFEAKSQQGQKKNLVIMDDIWKKVDLTKVGLSPLPNGFKLLFTSRFEDVCHNMRVQVVFRVRVLSDTEATTLFFETLGPFPSGGDDDKRQRTGEAIVKKCSGLPIAIVTIAITLRGKIVKAWEKALRRLERDDLEDLKSITN…
HanXRQChr17g0562451	CNL	7	1	0	165891352	165893988	-	879	S	MANAGLDLLMVSLKKLICYDSTPLINNNPCVQDERPRFQFLYQELESLRSFVLNMEITKGPHDQVKTRNLERRLRDVVEEAEDIVDLFLTRAFIRNNTSMMICGSDVSCHLPNIDSAIENIKSIKKELTDTKTQSQSEVLHPTAGTLPGKSSCSAVLKEEVIVGLDDDSMVLMDRLTGNQKQLDIISIVGMGGLGKTTLATRVFNDPFIVYHFHVRAWVSVSQVYTKKDLLISLLTSISKLALENIKKLRGEKISELLYKSLKGKRYLIVIDDLWSAKAWDDLKMHFPNDNTRSRILLTTRLSEIAFYAKPGGFTYNLQFLTKEESWELLCRKVFPEDGCPERLIKPGIQIAKKCQGLPLALVVIAGLLMKEERSPELWEKVAESVISYIAGDPKGYLD…
HanXRQChr11g0340251	CNN	0	2	1	109652276	109654036	+	550	_	MGDAAVSALVKDVIGRLTSELIKEFGLLRRFKGDILCLKEDFEQIQAVLEDAEEKHIKEKAVELWLQRLRSASFKVENVLDDISTEAFLRSLHKEIDVERGIKIGIKYKVRASFSKFKFRVRAAHKVKAIRTKLDDRRFELNLTSSDTSHVDLGVEGEMPNRETSSRILDSSNILGRDEEVEMVTRTICNKDIGKYENGEIRVYGIWGMGGMGKTTLAQLVYNHKRVDQYFDLKCWVYVSENFQVNEIIKKIIESIDKFGCTLTQLDTLQEDLQDNIVVMTTRSEKTCRMMAKVGKLQHELGCLSEEDSWLLFKKHAFAQGRVGDDVHKLEPIGREIVVKCKGLPLAVKTLGSLMWSKSSSNDWQRVKDNNKWNLQENNVLPALKLSYDNLVPHLKRCF…
HanXRQChr09g0276981	CNNL	10	2	1	208254128	208256928	+	867	_	MAEEFVKILMNRVTSVLIQHVKDEFNQVVNVDSDMNELVKTLKSIQAILHDAEKKQIENENIKAWLKDLKLTSYDIDDALTNWNTAVDEVNGNTTRSNLRNKMYLAFVFPCFCSNRMTPLRKVAIQIRNINQTLASIDTRKNTFQFVSVPYNQNDALIELQSENLASSYADPSMIYGRDRERDDLLSKLATEDGPPIVFIWGMGGIGKTTLAQLIFNSVEKFILVLDDVWEVDVVSWKPLLLALNEGAPGSKILITSRNEEVGRKINGIMDTFMHPLGVLSDEDSWTIFKRFAFAGKSDEFCENLEDVGKKVSDKCRGLPLASETVGSFMVLKDTKEEWEHVLNDKIWQLELEDRVSNPLMLSYYDLSPAVKRCFCYCANFPKGTKIDAVNLIQIWMAQ…
HanXRQChr10g0314071	CNNL	3	3	2	228040276	228042205	+	562	_	MGDAAVSALVRDVLGRLTSQLIKEFTLFRGFKNDSLRLKKDFEEIRAVIEDAEEKHIKEKAIELWLQRLRSASFKAENVLDDISTEALLRSLRKEIDIERGIKIGIKYKVRASLSKFKFRVRAAHKVKAIRTKLDDIASRRFELNLTSSDTSHVDVGVKGKMPNRETSSLILDSSKILGRDEEVEMVTRTICNKDIGKYDNGEIRVYGIWGMGGMGKTTLAQLVYNHERVDQHFDLRCCNEEGKWKTLSGTLSCGAEGSIVVMTTRSEKTCRMMAKVGELQHELDCLSEEDSWLLFKKHAFAQGRVGDDVRKLEPIGREIVVKCKGLPLAVKTLGSLMWSKSSSNDWQRYTLGKDDLISLWVANGFIPPRGETDLYVIGEEIFNCLIWKSLFQVEGQYG…
HanXRQChr08g0230881	CNNL	5	2	1	105959168	105961115	+	633	S	MAEAVSSSVIGKVVDLLFGVAKKEISYMCNCSENVEKYKNEADKLSRMKGRVQQQIDLAKSKGEVLLEGVEEWMKKADAEISNAATQFTNGEDQEKCFYLCTLHRCSKTAIKKTFSLQQHQEEGKSFETCVSLPAQALGFTDLYQSKNLDDIGTHKSILEEIIRAIEDDTTQIVGINGLGGVGKTTLASEVAKAIKNQFADIVFVTVSRTVDVKIIQEKVGVAASRVIKGEKVLIILDDVWEELKLEELGIPCGSEYLNCKILLTSRSRDVCAAMNAQKNISVNPLQEEEAWTLFERVVGKSEWDDTLKEVALKIVKECGGLPLFIQALGKALKDKEMRMWEVALRRLQAPIDGDVTYKKEGILQLKLSYDHLEDEVAKSLFLLCSMFPEDGNIGLKTL…
HanXRQChr08g0230991	CNNL	5	2	1	107082877	107084818	+	632	S	MNEAASSVVVGKVVDLVCGVAKKEISYVCNCSENVEKYKNEADKLSSMKGRVQQQIDLAKSKGEVLLEGVEEWMKKADGYTSKATQFTNGEDQEKCFHVCTLRRCSKTAIKKTFYLQQHQEAGKSFETCVSLPAQAPGFTDLYQRKNLEDIHTQKSTLKKIIRAIEDDTIQIVGINGLGGVGKTTLASEVAKEKKNEFAAVVFITVTQTVDAKIIQEKVRVAASRIMNGEKVLIVLDDVWEELKLEELGIPCGSEYMNCKILLTSRSRDVCAAMNAQKNISVNPLQEKEAWTLFERVVGKSEWDVTLKEVALKIVKECGGLPLFIQALGKALKDKEIRMWEVALRRLQAPVDGDVTYKKEGILQLKLSYDHLEDEVAKSCFLLCSMFPEDGNIGLKTLT…
HanXRQChr01g0029261	N	0	1	0	147961989	147963230	-	414	_	MVIRTVCNKDIGKYDNGEIRVYGIWGMGGIGKTTLAQLAYNHTIVNQYFDLRCWVYVSENFQVNEIIKKIIESVDKSGCTLTQLDTLQASLQSKLREKKFLIVLDDVWAEEDEKEKWERLSGTLSCGAEGSIVVMTTRSERTCRMMTKVGELRHQLGCLSEENSWLLFKKHAFAQGRVGDDVRKLEPIGREIVVKCKGLPLAVKTLGSLMWSKSSSNDWQRVKDSNIWNLQENNVLPALKLSYDNLAPHLKRCFSYFCLFPKGHELKKDELILLWVANGFIPPKEETDNLYVIGEEFFNCLIWKSLFQVEKGNKYEDGIDRCKMHDLVHDMARHVMKHDCLVIEPACNEVKIPDEVLHLSSSCPDEKLNLSSEDLGKLTSLRSIFMFGEGDEGCITQLL…
HanXRQChr01g0029881	N	0	1	0	150505962	150506848	-	99	_	MPPDRETSSVIHDTSVIMGRNEERDMVIGDICNKDIGKHENGEVRVYGIWGMGGLGKTTLAQLVYNHETVDQYFDLKCWVYVSENFQVKEIMKKLLNQ*
HanXRQChr02g0045901	N	0	1	0	111939342	111939959	-	206	_	MSMKIDSKKMVSSPRPQTTLNQSATASRGSKKVLDEIFVVIDHDLELIRDKLLEDQKKVDVVSIVGMGGIGKSTLASKVFNDGYVKHHFHVRVWVTISQTYDKRDVLTQILESILAQLDLKKYTDSELHEKVHKHLNLKKANDSLLRELVHENLMGKRYLIVIDDIWHIETWDNLKVFFPHDNIGSRILLTSRQTKVAKHQIQMD*
HanXRQChr04g0095711	N	0	2	1	5880141	5881513	+	421	_	MVGIWGVGGSGKTTLATSVYMEMSQHFQGHCILENVREDTRKHGLRKLQEDILSSLFKEEVNVYSVIEGKHKMKSMLCHRKVLVVLDDVDELGQLEALAGKHNWFGSGSRIIITTRDEHLLRTHRVDHVYPITLLSNDDATQLFKRHAYNEKEPIEDYDKFSLRAISYASGHPLSLKVLGSFLYDKNKNEWISALKKLKDIPNPNVMNIIKTSYDGLESYEKELFLDIACFFRRWDADEVVQILEACGFHPKIGMKVLIQKALITIVDDIIDMHDILEEMGHYIVRGEHPNNPENHSRLWIKKEIKELCFKDERMEYDKTEAIIYDYVSEDDVDTSCLCKLVSKMKKLRLLSVATHGDNENVEGANFLSNELQYINWFNYPASPFPHNFQPMKLAVLEL…
HanXRQChr04g0098721	N	0	2	1	17804023	17804662	+	190	_	MIGIKGMGGAGKTTLARAVFDRISVHFEAKSFVENVREVSNASLYGLLSLQRKILSDLLNGQGNNVGSVHDGKNMLKTKLRGRKVLVVLDDVDHKEQLEALAGDLNWFKHGSRIIITTRDEQVLIAHRVERICDVSLLSHEEAIGLFSSRYEELEKWSKFDRDMWGNVNVQVKAGRIILLIYVAVVCLR*
HanXRQChr06g0171141	N	0	1	0	19451759	19452547	+	263	_	MGGVGKTTLARLLYDDKKVKNLFELNAWVSVSDEFDSFNASKVIFQSVTGVNKEFADLNLLQVDLTDHLRGKIFLLVLDDIWIENYEDWVTLVGPLHACALGSKIIITTRKEQLLKKLGYGHLNHRLQTLSPDDALSLLALHALGVKNFDSHLSLQKHDEGIVKKCDGLPLALIALGRLLRTKKFEEEYWNEVLNNEIWRLQNGGGIIPALRLSYHDLSSCLKQLFIYCFLFPKDYMFEKEELVLLWMAEGFLHQSTPSDTT*
HanXRQChr08g0209821	N	0	2	1	6710774	6712524	-	553	_	MTLTYHEAKCIKEIVGTISSRLPTLTTNVNKDLIGIETRLQDLKSKLKIESGGVRIIGIWGVGGGGKTTLASAAYAEISHRFEAHCLLQNIREESNKHGLEKLQEKFLSLNLKADVKVGNEIEGRSIIERRLRNKSVLVVLDDVDDHKQLEALAGSHAWFGKGSRLIITTRDEHLLTRHADTIYEVSLLSHDEAMELFNKHAYQKDKPIEDYEMLSKDVVSYASGLPLALEILGSFLYDKNKDDWKSALAKLKCIPNVKVTERLKISYDGLEPDHQKLFLDIACFFTRRSMDEAMMVLDACNLHPRIGVKVLIQKSLIKVSDDVFGDKIVVHGNLLRCLVGDHVKAWDQKLCQAEFAHNHAVNRSTGYSPFQIVYSSQPRGPLDLMSLPVSGSVPKKVQ…
HanXRQChr09g0240011	N	0	7	6	16221729	16224931	+	826	_	MELKNTFNGHEAKFIQQIVQDVSLKLHLINLSIDRKLVGMETRVRDVISSLELDLDDVRMIGIKGIGGGGKTTLARAIFDHISIWFEGKSFVEDVREVSKGSLYGLKDLQKQILSSVLNDQTIVVAGVSDGKSMMKRMMPNRKVLVVLDDVDDIDQLEALAGEPTWFKPGSRIIITTRDEQVLVAQRVNVIHDVTLLSDEEAICLFSRYAFGREIPDQGYEELLGKVIHYAAGLPLTIKVLGSHLCGRTEHEWVDTIERLKTIPLEKTLKRLELSYNGLENDEKEIFLDVVCILKGEMKDDSIRILESCGFKAHIGLRVLEQKSLITISDYDGLRFHDHIEEMGWNIVRGLHPLEPSKHSRLWIKEEIEDILVNELGTEVTRSIKLKYTSLHPTTIMRG…
HanXRQChr09g0240091	N	0	1	0	16392317	16393177	-	287	_	METRVKNVVSSLETGFDDVRMVGIKGMGGGGKTTLARAVFNHISTLFEGKSFVENVREVSKGSLFGLKELQKKVLSDVLNDQSIVEKGISNLENMMKTMMRSRKVLVVLDDVDDVEQLEALAGELTWFKPGSRIIITTRDQQVLVAHEVKCIHHVNLLSYEEAICLFSRYAFKTEIPKQGYENLSRKVVRYADGLPLTIKVLGSHLCGRNELEWADAIERLKTIPLDKTLKRLELSYNGLENDQKEIFLDVICILKGEEKDISIRILESCGFNAQIGLRVLEQKSL*
HanXRQChr11g0344581	N	0	2	1	134501273	134502284	-	323	_	MGGIGKTTLATKVYNDGYVKHHFHVCVWVTVSQAYDKRGVLTQILEFFSGQLDLEKVNDSRLRELVHKNLMGKRYLVVIDDIWHIETWDNLKVFFPHDNNGSRILLTSRRLTEDIEQRKSWELCLKVFQGNECPEWSIKPGMQIVENCQGLPLAVVVIAEVLAKETRSKEFWVEIAVKTGLYIVSDQNGCLETLGLSYSHLPLHLRDSFLYLGGFPEDHMFKVRELIWLWVAEGFIQQDGNRSLEDIAEDYMMDLIDRNLVNVADTSEYDGSVKACKVIDLIRELCLRKAKEEGFILITESLMKVGIKVTEMLAIHRTCSFP*
HanXRQChr13g0420141	N	0	2	1	174814399	174815139	-	247	_	MLRSLTQIQNVLTDASHKEITNQAVKRWLNDLQHLAYDIDDVLDGLATEAMHREFNRESEAITSKVRKLIPTCCTNFPRTTSMHGKLDDITTKLQDLVEEKAALGLSVTEEPRAKNKNIRLQTSMVDASSIVGRQAEKNALVHKLLLGGGGESCGRNFSIIPIVGMGGVGKTTLARLLYDEKQVKDHFELKAWVCGSDEFDSFDISKVIFQYVSEENKKFEDLNLLKVALRDHLREKRFLLVLDDV*
HanXRQChr13g0421011	N	0	1	0	178075472	178076095	+	208	_	MAKVNENLTNLNLLQEALGDHLRGKKFLLVLDDVWTESYADWETLVRPFYTCSPGSRIIITTRKDQLLKQLVYNPLNMQLLSLLGDEALSLVARHALGVNNFDSHMSLKPYAEGIVQKCGGLPLALIALGRLLRTKKEEVEHWKEVLNSEIWRLKDEGGILPALRLSYHDLSATLKQLFAYCSLFPKDFLFDKKELVLLWMAEGFLH*
HanXRQChr13g0421021	N	0	1	0	178122638	178123261	+	208	_	MAKVNENLTNLNLLQEALGDHLRGKKFLLVLDDVWTESYADWETLVRPFYTCSPGSRIIITTRKDQLLKQLVYNPLNMQLLSLLGDEALSLVARHALGVNNFDSHMSLKPYAEGIVQKCGGLPLALIALGRLLRTKKEEVEHWKEVLNSEIWRLKDEGGILPALRLSYHDLSATLKQLFAYCSLFPKDFLFDKKELVLLWMAEGFLH*
HanXRQChr13g0426121	N	0	1	0	196055665	196056396	-	244	_	MSPEKQEFQDLNQLQMALTKQFTDKRFLLVLDDVWNENYDEWENLVRPLHVGALGSRIIMTTRKKQLLKMIGFDHVDHLESLSDTDALSLLARHALGVDNFDLHPTLKQKGECIVEKCGGLPLALKAIGRLLRTKSDQEKWDDVLNSKIWDLKNVGDLCADWKTIIPALRLSYHDLSSDLKPLFAYCSLFPKDFRFDKKQLVLLWMAEGFLDRSNASMSPERLGHEYFEDVDADFVSDACRID*
HanXRQChr13g0426141	N	0	1	0	196075039	196075770	-	244	_	MSPEKQEFQDLNQLQMALTKQFTDKRFLLVLDDVWNENYDEWENLVRPLHVGALGSRIIMTTRKKQLLKMIGFDHVDHLESLSDTDALSLLARHALGVDNFDLHPTLKQKGECIVEKCGGLPLALKAIGRLLRTKSDQEKWDDVLNSKIWDLKNVGDLCADWKTIIPALRLSYHDLSSDLKPLFAYCSLFPKDFRFDKKQLVLLWMAEGFLDRSNASMSPERLGHEYFEDVDADFVSDACRID*
HanXRQChr14g0453511	N	0	4	3	151152722	151160972	-	626	_	MHRGEPSALDDNINNNDNNNDDVDHQSGGGIVVREHMLMFDKVLTPSDVGKLNRLVIPIQHAERYFPMIYSSNDKGFLLNFEDRNGKPWRFRYSFWNSSQIYVITKGWGTFVKEKKLHAGDIVSFHRGVGGSATGRVFINWRHQNLSVRGISMPISEASNYQQRTISTNFVHRLEKSIKLFKTESEFNKPDSDEEEETDSVKTTKESLDGLMSYLREMMVGYENEVVLALLNELEDLVASYVWPEDKVIIICEQLCNIRYNSNVEEEKALVGFDDEIETLLDQLTATSTKQFQIISITGLAGLGKTTLARTLYNHDLVKYMFDFRAWTCVSQVYQQKDLLLGILSSFMDDLTDDFYEMSEHQLGEKLYRKLKGRKYLVVLDDIWDCRVWNDIQMYLPDD…
HanXRQChr14g0453551	N	0	1	0	151366942	151367910	-	323	_	MAGLGKTTLVKTLYNHELVQYIFDFRSWTCVSQVYQKKDLLLSILSSFIDDLTYEFYEMSDHQLGEKLYRKLKGCRYLVVLDDIWDCRVWNDLKMYFPDDKTGSRVLFTSRDIDLSLHVQSARPAHVLRLRNEDESWAIFEKKVFRMGICPNGLGKYGRMINEKCKGLPLAIVIAAGLVKNNLSITWWEKISTSLHSFMVSDPRQYIDSLDLSYNHLPPHLRPCFLFLGAFPEDYEVPVTKLIWLWIAQGLVHETGSRMLEDVAEECLMDLIKRSLLMTSRIKSDNQVKTCRIHDLLRDFCLRKAEEENFLSNNYKYEYISV*
HanXRQChr16g0507641	N	0	1	0	50199787	50200986	-	400	_	MAETIASEILKAVLKTLASKAFKTYDRSKGIHSELKKLETTLIKIQSLLNDASQKETTDEGVKQWLNDLQHLAYDVDDVLDDLATEDTRRKLNQESGAMTSKVRKLIPASFTNLSLSQRMHPKLDYITAKFEDLEKEKDRLGLINLKDEKPKRLYKISLLDTSCIVGRQEEIKELLAKLFENGSCTQNFSIVPIVGMGGLGKTTLARILYDDAEVKKHFELKAWVSVSDQFDIFNISKVILQSVKGEGNEFTDQNLLQVALKNQLKDKRFLIVLDDVWSESHEDWQTLVSPFKECAAGSKIIMTTRKVQLLTKLGYVHLNHVQTLSHDDAVSLFAQHALGADNFDSHPVLKQYGEGIVEKCDGLPLALTVLGRLLRTKNEEEEWKELLNNEIWRLGKKR*
HanXRQChr17g0552491	N	0	1	0	78013194	78013835	+	214	_	MPQLQLLYQELGSMNQTLFSEKRNYLHKLEEVRNLKGRFKDVVEEAHDMLDLIVLDTHSNSKNRIFIQMLHIIDFHPRTDKRKNQSVCALTVDVMRSIKSIKEEYFSILHNMKMEPHLRTDKPKAQSAAAGATSSSRNSLGSNSLLDEIVVGLDREVDLIRDKLAEEDTSKLDIVSIVGMGGLGKTTLATKVFTEFCSLSFQDTWVGHCFSNI*
HanXRQChr17g0562441	N	0	1	0	165845021	165846319	+	433	_	MEKLKQMIYSNNIPLVSNHPSVLSEMPLLQLLYQELGSIIQTLFSEKRNYLHKLEEVRNLKGRFKDVVEEAHDMLDLFVLDTHSNSKNRIFIQMLPIIDFHPRTDKQKNQSVCALTVDVMRSIKSIKEEYFSILHSMKMEPHLRTDKPKAQSAAAGATSSSRNSLGSNSLLDEIVVGLDCEVDLIRDKLAEDTSKLDIVSVVGMGGLGKTTLATEVFTDSFVHYHFKIRGWVTVSQTYEKTDLLNRLLVSIGVKIDLDKRHLYSHLREKLHKSLMCQRYLVVIDDIWNTEAWDDLKVVFPNHNNGSRLLLTSRHKKVALHANPYGFIHHLRCLTDEETWELLRKKVFHGHDFPDSLTGPGMQIARNCRGLPLAVVVIAGVLAKEPVIKESWERISQSGS…
HanXRQChr09g0243851	N	0	19	18	41522143	41545366	-	1615	C	MNAKKIKKSTGLMSQTKPPSLFLSSQMTTAGSSNVFLSASEARIQDYEYLCAINTNVSNFVSVKLSGSHNYLLWKAQMVCLLDSKNMCGIVDSTFATPRFSGTEIMRQYDSLVRGWIFGSVTDDVLVDVIHLDSAKAAWDKLKSIHDPTDVRNKKKMEWSILPVRFPDNVWDAIDNLEYSDATVMKTIKTNAESCSITAALITAITFAAGINMPDVSNKEMGISAFKEKIALIIFVISNAISLFASNTALLVFLSILTTHFAERDKLQSLPRRLFIGIFSFFLCIAAMMVALSATLFRVFCDPNPWKLVMISGLLFIAIAFFVAVQSPLVVDLFKGTYLGIFGKQQKRHAVRDSNYYKNLREVTINGDWSEVESMLQKQELVTEQISSDGCTTLQLAAE…
HanXRQChr11g0335531	N	0	1	0	75117684	75120545	+	954	C	MNQEQPPPPPPPSATTNLTIKIPNTTQKPKKEILTNIVPATSPYNSPSLISPPSSAFVSALQSPYISPRATGDHHEETDDIPTTSNTPPSERSDFSNNPMPKIVNCVQIPSSDTNTASNNPPRVSFSFPIPRVSFQKGSVSPANAKLRSCDVYIGYHGQNPNLTRFCKWVKSELELQGIACFVADRAKYSDSQSHEVADRVICSVTFGVVVVTKDSLLSYLSLEEIRFFSQKKNLIPLFFDTDINEVVNLLGQNADTKEGKEVIDGLTKSHEFKLEANEGNWRSCVSKTAAILRGKLGRMSVAEKEIENIDEIQFSRSRFFVGREKELAEIEAAFFGCRGIESENVVNDGRERTPGTSEGLADEESEGDGGRKGKFISLEVGKCKEPKLEAWVEPVIGR…
HanXRQChr15g0478981	N	0	4	3	56991769	57003037	-	510	C	MHLGTLNNFLKRKEPCSSEIPSSNRAKKMDTITRSSICTPDGTQNIFKSRDLIYEAALKSLQPNNESRKMIALCGMGGIGKTTMMEQLKKEVEASNFFDKVVKVVLGENTDLVALQRATAKCINLEDIKEEAIDARADRLRKIFEGMSKQGKKTLVIMDDIWSEVDLNDVGLRPFPTGFKLLFTSRSEYVCTQMGVKTDSVFKLRVLDVAEAKALFFGIVGISMSDHDDPELHKIGEDIVNKCGGLPIALNTVAKSLIGKKNEAWKETLSSLQQNVLKDIVHKVFGMSYNNLENEDDKSIFLLSGLFPDDFDIPIEDLMRYAWGLKLFTNVYTLAEARRRTIVCVNNLIHVNLLTQSKCMGCVKMHDLVRVYALSNFTKVKQASIIYHDNMLDQWLIED…
HanXRQChr02g0057151	N	0	2	1	172837261	172852322	-	495	M	MYYNFTWTDAPLPTGRATSSTTSTPLSSSPGGDDFKSRDVPFNDALKLLQQNDNKSQVIALCGMGGVGKTTMMEQLKKVAEDKKMFDFFVKVTLGRNPNMLSIQNEIAVCIGGEGLREETVTARADSLRRKFEKKLEEDKAKILVILDDVWGKVEIKDIGLTSPLPKGVKLLLTSRDSNICTQIAADAFTLLQVVRVNVLSDAEAQNFLSKYTGVCIEHDQDRFQIGCDIVKKCGNLPLAIKLIGTTLKSQENYVWRDTLNRLKNHDLDDNVQEIIRISYEYVKKDEDKEIFLHCGLFPEDSDIQIEDLVRHGWGLKLFKNVSTLREARDRTNTCVRNLVNANLLMDSERLGCVKMHDLVLAFVLERVSKGDLNWIVNHGDVSTWSRDEMNKSCKRISL…
HanXRQChr13g0425761	N	0	4	3	194455116	194456749	+	76	M	MFKCGGLPLAIKAIGRLLRTKTDREDWDDLLNSEIWDLENANEIVPTLRLSYHDMMMRTIETHRCYWNRNCSRAN*
HanXRQChr08g0209571	N	0	4	3	6084170	6085663	-	139	S	MIERRLCRKRVLVVLDDVDDLEQLEALAGSHDWFGEGSQIIITTRDEHLLTRKIDAIYEVSLLSHDEAIKLFSRHAYRKEKPVEDYEKLSEDVVSYAGGLPLALEVLGSFLYDKDKDEWSSALIKLKCIPDIDTIWFP*
HanXRQChr13g0397101	N	0	1	0	73953113	73954825	+	571	S	MAYTGLKLFMLKLKQMILSNNHPLVTPQFQLLYDGLGLMIQTIFVEKESDLHKLEEVRNLKRRFKDVTKEAHDMLDLFVSAINFKHKICDPISYVFDFSLIIEDVMRSIKSIREDFISILNNTKMELYPRTDSQKTRSAAAGGTSCSRNSPVWEENEIVVGLDPDIDIIRDKLSEDTKKLDVISIVGMGGSGKTTLATKVFNDRFVVYHFRVRGWVTVSQKYEKTDLLNQMLASIGVEMEHDQRDSYSHLREKLHKCLMGKRYLVVIDDIWNNKSWDDLKVVFPDNNNGSRLLVTSRHKRVALHAKSNGLIHQLRYLTDEESWELLHKKVFHGNDFPDVLTVPGMQIARNCHGLPLAVVVIAGVLAKEPVIKDTWERISRRGGSLIVKALALSLNHLPS…
HanXRQChr13g0424071	N	0	1	0	189608368	189609399	-	344	S	MAEAAAAALVKVIFQKLADEAFKRYARSQNIHSELKRLGSTLSQIQALLNDASHKEITDESVRLWLNSLQHLAYDIDDVLDDVATEAMHRELTPESEASTSMVRKLIPTCCKQFSLSHRLSPKLDRITTKLQHLEKQNPGLIVKGEKPKINTNRRNETSLPERDVVGREVEKKKLLNQLLVGESSKENFSILPIVGLGGVGKTTLARILYNDTQVKDHFELMAWVCVSDECDVFKISETIFECVATENKQFKDVNQLQIALREQFMEKRFLLVLDDAWNQNYDDWEILVRPFHSGAAGSRVIMTTRQQDLLKKIGFNHVDNLESLSQEDALSLLALHALCWKY*
HanXRQChr17g0552531	N	0	1	0	78060340	78060750	+	137	S	MQIARNCRGLPLAVVVIAGVLAKEPVIKEAWERISQSGSSLIFKGHMETLALSLNHLPSHLRNCFLYLGGFPEDYRFHVARLIWLWIAEGFIQEFENQSLEETAKDYLMELVDRNLVVVHDRKFNRAIKTFSSMMF*
HanXRQChr01g0003761	NL	11	4	3	17714356	17728555	+	1554	_	MGEPLPEASKAQSSTMVNEDKKTDKKSTNQKPTSLLTKIYERLRKLEAANKTPSQLPKKQEKTNISGTSKVQETPSESPQKQAKTNTSGPPEVQEKASDSPQKPDNMNLSEPSEAKKKPSESPKKHEKINIFGHIGVGKTRVAKKVSARAIKENVFDFTIWVFMCREYTKDSLCMSIARQLFLIPANEEWEVDDDNNKVQDQDWDEVPDTDELIKKIKEKLLRKVIKKDGDEVPATLVVLDDVLDGKSTITNQETTFWRVWNEMLPVDDIRFASVLISIKKREGDEEISPENVFEIPALTAEDRDDLFKKNLETTEFPIKKESFRQQFVDKFIGGWTARNVILIAKILNHYCADESRVSFIEKELKEETEIKSLSKFFCSEHMHDVLPIGVLKDLRWKG…
HanXRQChr01g0030551	NL	7	1	0	152378163	152379395	-	411	_	MWSKNSSNDWKRVKDNHIWELQENKVLPALKLSYDTLLPHIKRCFAYCCLFPKGYWVEKDVLIPVWVSNGLIPPRGENDLYVLGEEILNCLVWRSFFQVNAFFNEYWYKMHDLMHDLAEDVMGDDCLVIQPGREARITNEVLHVSSSCPDEKFQFSSKDLEKLMSLKSIFMFGYKYICDICQICNHMYLRVLYLHQIELSALPESIYKLKHLRYLNLSRSSIDVLPKSIMYLQNLQYLILSYSSIKVLPESIVYLQNLQVLILDHCSNLCKLPEGLRYMSSLQHLDICGTDSLKHLPSGVQELTSLKWLPWFPVSNESGAKIGELGDLNLLERLRIAKLENVEGLSEAKNADLKCKSNLLVLDLEWKGYHMSEDNDEEVLEGLEPNPCLKEFWVYLVTW…
HanXRQChr02g0037011	NL	6	4	3	31856534	31859131	-	757	_	MIRSRSSRNNVLILLDDVDDIKQLEALAGSRNWFGSGSRIIITTRDEHVLVTHKVDQVCPVTLLSHEEALQLFNKHAYNKNNHVNNYDTLSSHMVSYAAGLPLALKVLGSFLYDKDEKEWVSSLARLKDIPDMEIMEKLKISYNGLKPVEKELFLDIACFFRQTLFLGHAMEIFEACGYHPDIGIKVLRQKALITMDDDFLDMHDLVQELGYYIVKGDHPNDPETHSRFLENTMYLAGVTMENHKIEAMELYPCWYGDGASSRVYKIVSNMKKLRWLRVFQNFEDHAEGPSFLSNELRYISWKHYPRSPFPDCFQPMKLVHLKLTHSLQNELWMGYKHLPHLKVLQLDNMKNLHRTPDFDGLPCLQKLELTNCDKLTEIHRSLGNHASLEQISVSKCDE…
HanXRQChr02g0057201	NL	9	3	2	172891372	172895456	-	871	_	MASHITKHLGYVFCSTKYVTSMKDKLKDLVDTSTEVIEHKNRNETNDKEIPARVEAWLGDVEKVKDQVQSIPNDDIGCFHMKNRYRVGRNASKATMRIQELISKYSEITWTDAPLPTGRATSSTTSTPLSSSPGGDDFKSRDEPFNDALKLLQQDDNKSQVIALCGMGGVGKTTMMEQLKKVAEDKKMFDFFVKVTLGRNPNMLSIQNDIAVCIGGEGLREETVTARADSLRRKFEKKLEEDKAKILVILDDVWGKVEIKDIGQTSPLPKGVKLLLTSRDSNICTQIAADAFTLLQVVRVNVLSDAEAQNFLSKYTGVCIEHDQDRFQIGCDIVKKCGNLPLAIKLIGTTLKSEDDYAWRDTLNRLKNHDLDDSVQEIISISYEYVRKDEDKAIFLHCG…
HanXRQChr02g0057321	NL	10	5	4	173351846	173354826	+	968	_	MAEAAALVSVIFEKLADEAFKKYARSLNIHSELKQLEITLSRIQALLIINDDSDKEITDESVRLWLNSLQRLAYDIDAVLDDLATEARHHELTQESGAGTSKIIKNIQSYCTNFSLTQRLFSLTHRLSPELHNIITQLQRLEKQKSDLDLIVKDEKPKNNTNRRNEVYLLESDVVGREVEKEKLLNKLLGDDGSSQENFSIVPIVGMGGVGKTTLARLLYQDTRVQDHFQLKSWVSVSADFDIFKISKTIFQDVSKDEKEFEDLDKLQMAIAREIKDKRFLVVLDDVWNENYDDWERLVLPFHSGAYGSRVIMTTRKQQLFRMIVFNHLDQLEILSHEDALSLFALHALGVDNFDSHTPLKPQAEGIVKKCGGLPLALKAIGRLLSTKTGEEEWNEVLN…
HanXRQChr02g0057921	NL	7	3	2	175206554	175233464	+	1073	_	MWFFDEMEQIVCDYVVAPVVKFITRHITKHLGYVICTKKHVTSMREKLSLLVDTNTDVTEHKNRNEINNKEIPARVDAWLGEVEKVKDEVESISDDAIGCLHMKNRYLAGRNASKATVRIQELITENSKITWTDAPLATGRATSSTTSTPLSLPPGGDDFKSRDVPFNDAFKLLQQDDNTSQVIALCGMGGVGKTTMMEQLKKVVENKKMFDFVVKVTVGQNPNMLSIQDDIAIQIGGEGIREATVKADTLRTKFEKTLEDGKKKILVILDDVWEKVDIKDIGLTSPLPKGVKLLLTSRYSNICTQIAADAFTLPQVVQVNVLSDEEAQKFFSEYTGVSKEHDQYRFQIGCDIVKKCGNLPLAIKIIGRTLKSQEKYVWRDTLVRLKNHDLDDNVQEII…
HanXRQChr03g0065841	NL	9	2	1	34695286	34700513	+	965	_	MNDNHSRFEAKMQTLCAVRDDLKDRTLKYKSTKNRTMEDWFHRVMAVEKVVKELESRFTEKQQTSTWIHLLPRSKLSKQMATMCLEIGELVTEGHQLGDTLVHKVAERVVKVTAPDISYIPTLQGVLDKILLDLSNEDLKAVRVIGMLGAGKTTILQNLNNHEKVASMYERVIWVTVSGEENNKENLSIEMLQHVIAERLIMDTEDATDAYKVARSINKELADVKYLLLLDDVKAELDLELIGIPEGAKGSKIVMTTKYRNVRLPSCSSIEVKKLSQSESWNMFHRLLSLPNDVKGKPQLERMAHKAVSLCGGHPLMIKMAARIFKSIENHELSEISWSDGLQTLRRWPEKGNNEPMKDLLKFCCDHLDQEHKPCFLYSALYPEDTEISTEGLLECWDA…
HanXRQChr04g0095011	NL	8	5	4	2545121	2549768	+	781	_	MTTRVQYLKSQLEIGLDGVRMVGIWGVGGGGKTTLASSLYMGISSYFEGHHIIENVREETSKDDLKKLQENILSAFSKTDVKVNSIVQGKHMIKSMLCRRKVLLVLDDVNDLSQLEALAGSHSWFGSGSRVLITTRDAHLLRTHKVDEVCHVRLLSDDEAIQLFNKHAYNKKEPVENYETLSLRVVSYAAGLPLALKVLGSFLFDKDKKAWMSTLDRLKDIPETEIVDKLKISYDGLKVVEKELFLDIACFFRRCKKDEAMEILEACDFHPEIGIEVLRQKALVSIVDGRLDMHDLVQEMGHYIVRGKHPNNPNKHSRIWKSEDINNMCLGDAIVENDKIEAIVYQNWHAHNYDLERSLQVCKKVSNLKKLRYLKVMMELPGHVEGPTFLSNELRYIDC…
HanXRQChr04g0095791	NL	5	1	0	6004177	6006897	-	907	_	MTYTTLELFMENLMHLSYSKNNPIVDNNASILLVRPQMQLLYQELGYMIQILFVEEQDILHEVEQVRNLQRRFKDVAHEAHMIVGLFVYSSYRSGTCPQTFRKCFLNCLKIKRSTNYQFSLNLREVMGSLNSIKEELTTILDKRKMYSSRSIDSLRTQTQTVVAGTSCTRKPLGTKKVLEETIVGLIRDAELIRDRLVEDQKQLDVVSIVGMGGLGKTTLATKVFNDPFVVYHFDVRAWITVSQTYERRDLLIQLVASICPEFDPINASDSKLREKLHKSVMGKRYLIVFDDVWSIQAWDDLKVFFPNDNNGSRILLTSRLKEVALHAKLHGFVHQLEFLTDVESWELLCKKVFHSDNFPTMLTEPGKEIAKKCHGLPLAVVVMAGVLAKETRSTYSWE…
HanXRQChr04g0098541	NL	14	3	2	17291313	17293987	-	836	_	MEPRLKDLEKYLDIASNDVRMIGIKGMGGAGKTTLARAVFDRLSAHFEAKSFVENVREVSKASLSGWLSLQQQILSDLLNGQGNNVRGVHEGTNMLKTKLRGRKVMVILDDVDHQEQLEALAGDLNWFNPGSRIIITTRDEQVLIAHRVKWIHDVTLLSDEEAIGLFCKHAFGKDLPIQEYETESLQVIRYAAGLPLTIKVLGSFLCGKDKHEWIDALARLKRIPLKETLEKLELSYESLEDDYKEIFLDVACILKGWDKNKAIRMLESCGFQAITGLRVLGQRSLITFNYKYGFLYLSMHNHIEEMGKNIVRRLHPDEPNKHSRLWIQEEIEDVLASDLGSEATRCISLEVTPDIVFEGLGNMKKLRCLIVDISYDNLDVLVKIDEVSQYFPNALRYL…
HanXRQChr04g0098661	NL	30	3	2	17627221	17630542	+	1053	_	MEPRLKDLEKSLDITSNDVRMIGIKGMGGAGKTTLARAVFDRISVHFEAKSFVENVREVSKASLLSGLLSLQRKILSDLLNGQGNNVGSVHDGKNMLKTKLRGRKVLVVLDDVDHQEQLEALAGDLNWFKPGSRIIITTRDEQVLIAHRVEWIRDVSLLSHEEAIGLFSRHAFGKDLPIQEYEKESQQVVQYAVGLPLTIKVLGSFLFGKDKLEWESALARLKRIPLKETLEKLELCYESLEDDYKEIFLDVACILKWWKKNEAIRMLESCGFQARIGLRVLEQRSLITFHDYGFGSCLSMHDHIEEMGKNIVRRLHLDEPYKHSRLWIQEEIEDLLDNDLGSEATRCIRLNVTPGIVLKGLGNLKKLKCLFVDHSYEDRYVHVNIDEVSQYFPNSLRY…
HanXRQChr04g0098761	NL	13	3	2	17860722	17863212	+	776	_	MIGIKGMGGAGKTTLARAVFDKILVHFEAKSFVENVREVSKASLSGLLSLQRKILTDLLNDQGKNVDSVHEGTKMLKTKLRGRKVLVVLDDVDHKEQLEALAGDLNWFKPGSRIIITTRDEQVLIAHRVERIRDVSLLSHEEAIGLFSRHAFGKDLPIQEYEKESQQVVQYAAGLPLTIKVLGSFLCGKDKLEWGSALARLKRIPLKETLEKLELSYESLEDDYKEIFLDVACILKGWEKNKAISMLESCGFQAIIGLRVLEQRSLITFYGNYGSLYLGMHDHIEEMGKNIVRRLHPDEPNKHSRLWMQEEIENVLDTDLGSESTRCIRLRLTPNIALESLGNMKNLRCLIVDHKYEGKDRDDLVKIDEVGQYFPNALRYLNWQYYPHGCLPKTFQANN…
HanXRQChr04g0098911	NL	21	3	2	18117463	18120417	+	931	_	MIGIKGMGGAGKTTLARAVFDRISVHFEAKCFVENVREVSKASLSGLLSLQQKILSELLNGQGNNVSSVHDGTNMMKTKLRGTKVLVVFDDVDHQEQLDALAGDLNWFKPGSRIIITTRDQQVLIPHIVKWIHDVTLLSDEEAIGLFCKHAFGKDLPIQEYEKESLQVVRYAAGLPLTNKVLGSFLCGKDKDEWKDALERLKRIPLKETLDKLELSYESLEDDYKEIFLDAACILKGWEKNKVISMLESCGFQARIGLRVLEQRSLVTFHDYGNGPRLSMHDHIEEMGKNIVRRLHPDEPNKHSRLWIQGEIENVLDTDLGSESTRCIRLELTPNIVLESLGNMKNLRCLIVDDPNDCDDVVKIDEVSQYFPNALRYLTWHGYPHWCLPKTFQANNLVE…
HanXRQChr04g0108851	NL	10	4	3	81406231	81410610	+	967	_	MGDAFVSALVKELTSRLTSEAIKEFGLLWGFQGDVLALKDDFDMILAVLQDAEEKRSKAEAVKLWLQRLRSASLEVENVLDEISTEALLQRLYKQRGMKHRVSAFFSSDHNPLMFRVRIAHKVKAIRRKLDAIVSNGSRLGLTPAALSDVDVDVADEMPDRETSSFMDDSSIVFGRDEEMEMVTKAICDQDVGKCDDGEVPVYSIWGMGGLGKTTLAQLVYNHERVKQCFELKCWIYVSEKFQVKEIMRKIITSLEKQECTLTPLDVLQESLQNKLGGKKFLVVLDDVWVEDDENEKSMWEELRKTLRCGADGSIVVMTTRSQASSQMFSKVPKLQHKLGCLSGDDSWLLFKKYAFAQGRERNDISELEPIGREIVEKCKGLPLAVKTLGSLMWSKSST…
HanXRQChr04g0110631	NL	8	4	3	100988853	100992456	-	1051	_	MIALCGMGGVGKTTMMEQLKKTVEDSKMFDWVIKVVLGESSDPFVLQQAVAEYIHEDLSEKTKDARAELLRKKFEGMSQNGQKKILVIMDDIWKEVDLKDVGLTSPLPNGFKLLFTSRFEHVCTQMGVRPSSIFRVGVLNDEEAKTLFFAIVRPAPSDGDDEELQKIGDDIVNKCGGLPIALKTIAKSLIGNIKEAWKETLSNLQHDDLQDLNDIVHKVFEMSYNNLQKDDDKSIFLLSGLFPDDFDIPIEDLMRYGWGLKLFSKVHTLREARRRTIICVNNLIRANLLTESDRMGCVKMHDLVRLFALSNFSKVKQASIVYHDNMSGHQLINNDAKESYERILLKCMGMTKFPVCFNYPNLSLLIVMDGNNLLKFPQHIYEKTEKLEVVCYDNIGIPL…
HanXRQChr04g0123041	NL	3	4	3	163711742	163715041	-	859	_	MYSMCRHEAKCIKDIVGRISGRLITNVNKHLIGIETRLQDLKSKLEIGPGGVRMVGIWGVGGGGKTTLASTAYTEISHQFEAHCLLENIRDESSKYGLKRLQEIFLSRLLKTNVVVESEIEGRSIIERRLCRKRVLVVLDDVDDVMQLDALAGSHDWFGEGSRIIITTRDEHLLTRHTDAIYEVSLLSHDEAIKLFSRHAYRKEKPVEDYEKLSQDVVSYAGGLPLALEILGSFLYDKDKDEWLSALVKLKSIPDVKVMERLKISYDGLELHEKELFLDIACFLRRRHVNEVMMVLDACSFHPGIGVKVLVQKSLINVSNGIFDMHDLIEEMAHYIVRGAYPNHPEKHSRIWKREDIIECCAMEAGTLMENEVLVLPSYVEHPRLPHVVANMKKLRWID…
HanXRQChr05g0159071	NL	8	4	3	205170913	205188424	+	958	_	MHVWNIKMACPDVGFGAIQTCTGALSLCIKCGETKITLTNSHSHLQENMSRLRTLRESVEKTHAIYWFPGNAIEQWLSEVDQTDGNVRELSTKFSNLEKVIWKHVSRHGLIQEINTMSANIKDVIQKGEKMEHDLKMKNINRVVAQLPKPITIENVPALKEKLDRLIQYVNDDAHDTIKVHGISGTGKTVLLQHLNNHEAIANHKKFHIVIWLPASEFENRNKYQSTVAGIQRIISKRLGLCIGIEDDIGTISTKIRRELTDAKYLLLLDDVKKEKIDLGAIGIPNNTNGSKIIYTTYLPVSPFGKAVGVEMGMLSDADSWELFENFFKDMDDITDNDEITTIARDVAKLCGGYFALIEIVARKFASNKTPNSWRNGLEILKRPAEKRDIYMKQMEKFL…
HanXRQChr05g0159881	NL	9	1	0	207276592	207278350	+	579	_	MAEIIVSELLKPVIEKLSSEALKKIERSQGIQSELKKLKRTQTHQIQALLTDASQKEITQEAVQNWLNGVQHLAYHVLNDLATEAKVKRLLVPTCCTNLSLSQRMHHKLDTITTKLQDLEKEKIGLGLVGMGGLGKTTLARLLYDDEQVKKHFELMAWVCVSDQFDIFNISKVILQYVKEVEKEEFADLNLLQVALNNQLKEKRFLMVLDDVWSESYEDWVTLVSPFHACAPGSKIIMTTRKVQLLKKLGRGHLNHMQILSHDVAVSLFSQHTFGTKITHLPENVSNLYNLQTLIVFGCECLSKFLINFSKLKNLRHLDIRDTPLLNKIPLGIGELKSLQTLSKIIIGGDNGLAITELKDLTNLHGKTRIKGLEKVEMAVHACEANFSQKRLSELELEW…
HanXRQChr06g0169921	NL	3	2	1	15850128	15852034	+	612	_	MGDGAASALVKDVLGRLNSVDIQEFGLLWGFNEDVLALKDDFDRIKGVLQDAEEKHSKEKAVGLWLKSLRSASLEVENVLDEISTEALLQRLDKERGIIYSVSAFFSFDHNPLMFQVRIAYKVKAIRTKLDAIASKIFELKLTPLGAISYVDVGVEGQMPDRETSSLIHSSIIVGRTDDMNLVTGKICNKDVGKHDNDEIRVYCIWGMGGVGKTTLAKLVYNHESVNQYFKLKFWKFVSKKFQVKEIIKEIIESIDKRKCGLPQLDMLQESLQSKLKGNKFLIVLDDVWIEDGEKTQWDQLSETLSCGAEGSIVVITTQSQTTCQMITKVPELEHELGCLSEEDSWLLFKKLAFAEGRKGDDISELEPIGREIVEKCEGLPLAVKTLGGLMWSKSSTSD…
HanXRQChr06g0184491	NL	8	1	0	97934866	97937412	-	849	_	MAEAAAAALVSVIFEKLDDEAFKKYARSQNIHSELKQLGITLSQIQALLNDASHKEITDESVRLWLNSLQHLAYDIDDVLDDVATEAMHRQLIPESEASTSVVRKLIPTCCTNFSLSHRLSPRLDSITTQLQQLYKAKTELGLIVKDEKPKNNNRGKETSLLESEVIGREIEKEKLLNKLLQDEPCKENFSVLPIVGMGGVGKTTLARFLYNDTQVKGRFELHAWVCVSDDFDISKITKTIFQAVSNENKEFADLNQLQLALKEKLKDKRFLLVLDDVWSENFNDWETLVLPYHSGARGSKVIMTSRKEQLLKMLGFDNLDHLETLSSEDALSLFALHALGVDNFDSHPTLRPKGERIVEKCGRLPLALKAIGRLLRTHTDEEKWDEVLNSKIWDSKSV…
HanXRQChr07g0193671	NL	9	2	1	54001515	54004192	-	869	_	MGDPIVSSVINLVMKQSTSLATQDFAVLWGLKSDLRSLRTIFTQIQSVLPDAEIKQRNNIDLQNWLRKLRSASFQVENVLEEVSTEALLRRLHVERGIKNNVSTFFAASNPLKFRVRIVQRVREIKELLDQIAAERISFGLEERVFSCEVDSEIETRSVKATATARCCSEILGRDCVKEMFVEQICNDKLDDEFVVVNVYVVYGLGGVGKTTLAQMICNDSRVDKYFDLKIWLHVSNRFCTVRLLREILNSLDSGSCDLAQVEVDALRELVRERLGRRRFFMVLDGVENGGMSEWGGFMEVLKCGWRGSTVVVTTRSIEVADVMATCPAFVHSLSRLSESDCWLLFNRYAFDVQKDVDGSHGMEFETIGKAIVKKCEGLPLAVKVIGSLMCHKSSVSEW…
HanXRQChr08g0211071	NL	6	10	9	10154115	10200546	-	1276	_	MSSIEELKHLQISLQDISDATNDFSDENCIGLGGFGQVYKGISEKYGTIAVKRLSRDLGEHSQGDREFKTEIALLSNYKHENIVSLLGYCDEDGEKILVYKYESQGSLDKHLKSADLTWTQRLNICLDAARGLKYLHHDVGAEHRTLHRDVKSANILLDENWNAKISDFGLSKKGPNVPDSFVSSNPCGTKGYICPEYETTGYLTPKSDVFSFGVVLFEVLCGRPAYAPVDDQPFYIWVQKSYKRKTLNSIIHSGLHEQINPASLHAFSTIAYQCLKNGEERPTMKEVVEQLQKALGDQMAPSEPRSDDFDALHQRQSRNRFDSTFSMHVVGIREYPLEDLRENPWTFTNMVMSSFNFALARKAIKFDVDAFNPSSTLKLRGNRGVTGWYQRQSTRVYI…
HanXRQChr08g0216251	NL	13	1	0	27863724	27865796	-	691	_	MITILQQVTSLKAKDKLKDEDLMVKLNEFLKGQKYLIVVIDVKSSGLLKQLKDVLPDTNNGSRVVITTPDEEVASFPDATTHYHFKPLDMEDGLKFFIKKVWGVKGIPFAGDVIEDLKNKIAERCKGTPLRIIMLAGLLSTRKMMYEDWLSVFEQHDFAAKSPSFDILAFCYNDLTPHVKLCFLYLGLFRKGFEIPVRRLFRLWLAEGYVKPSEGVILEDIVEGYLEELVKRNMVEITKRRSDGTPKRCRMIGVLYDIFMPKGVEIGLFHLHQTSDENPNATTEPRFGVRRVVEYTNIKDYPSTKPFNQNLRSYISFNGRKKDTPAEEVGTFLERIIGVRGFGLLRVLDLEGVYRPQLPENLGSLYHLRYLGLRWTFLDTLPSSLGDLLYLETLDIKHT…
HanXRQChr08g0224181	NL	6	2	1	64969617	64971894	-	479	_	MVRDPGQYMDSLALSYNQLPLHLRQCFVFVGVFPEDYDIPVTKLIWLWIAQGFIHETESGTLEDVAEDFLMDLIKRSLLIPGKRRVNGQIKTCRIHDLLRDLCRKKADEENFSQEVRKHDHATASLDETTESIMLLLPLEPPELSLLSDFCYPSEFGKFLRNGQSFDIERYESLRTLDVESISVSMFPAEVTQLLNLRYLAIQARDGSPSASISSLVNLQMLIIASRKNIVVPKTIWSMVNLRHLCIKTGENHIEDPCFVHETKNDRLQTLSQVSPQSCHNIFSRTPNLRKLGICGPLVSSQGELEFPNIRALQHLQKLKLLNTIPYGKPTRLLNTMMFPETLKNLTLSNTCMDWEDMWALSLLLNLEVLKLKFHACIGETWETDDVEFKQLKILKLHN…
HanXRQChr08g0231531	NL	13	5	4	110039074	110044157	-	975	_	MFIESTYHSFELLFHPNGRNRMEVVSSLVGKVVDSLFGVAKKEISLMWNCSKNVKNLKHEVEKLSSMKGRVHQQIELAKSKGEVLLEGVEEWMKKADAKVSDATEFIVEEAETKKTCFNLRLCVNLSTLHHYSKSATKKTSLLRQHEGEGKVFETCVSLPAPAPRFIDLYQRKNLENIDTQKSTLKMIIQAIKDDKIQIVGINGLGGVGKTTLASEVAVKMKNEFADIVFIAVSQTIDTKIIQEKVGVAASKIINGQKVLIILDDVWEELKLEEAGIPYGSEYMNCKILLTSRSRDVCEAMNAQANISVNPLQEKEAWVFFERVVGKSEWDDTLKKVAVKIVKECGGLPLFIQAIGKALKNKEIRSWEAALGRLQDPTDEDSPFKLKGIMQLKLSYDYL…
HanXRQChr08g0233101	NL	9	2	1	119734588	119737517	-	954	_	MAEAAAAALVKVIFDKLADEAFKKYARSQNIHSELKELGITLSQIQALLNDASNKEITDESVRLWLNRLQHLAYDIDDMLDDVATEAMHRELTLESEASTSMVRKFIPTCCTKFSLSHRLSPKLDSITTRLQHLEKQNPGLIVKGEKPKINTNRRNETSLLESDVVGREGEKKRLLNQLLVGESSKENFSILPIVGLGGVGKTTLARILYNDTRVTDHFELMAWVCVSDEFDVFKISETIFECVAIENKQFKDVNQLQIALREQFKDKRFLLVLDDVWNQNYDDWEILVRPFHSGAAGSRVIMTTRQQDLLKKIGFNHVDNLESLSNEDALSLLALHALDVDNLDSHETLKPQAKGFVKKCGGLPLALKAIGRLLRTKTEGEEWDDVLKSKIWDLENAD…
HanXRQChr09g0239731	NL	9	4	3	14221119	14234441	+	1185	_	MIGIKGIGGGGKTTLARAIFDHISIWFEGKSFVENVREVSKGSGLKELQKQILLDVLNDKSIVENISDGKNRMKNLMRGKKVLVVLDDVDHINQLEALAGDITWFKPGSRIIITTRDEQVLVAHGVHSYNIHDVSLLSHEEANCLFSRYALMRVIPNQGYEELSRKVVNYAAGLPLTIKVLGSHLCGRSEREWEDALERLKTIPLKETLEILELSYNGLENDQKEIFLDVVCILKGEMKDEAIRILESCGFRAHIGLSVLEQKSLITVSSTDGLRFHDHIEEMGWNIVRRLHPHEPSRHNRLWIKEEIEDILVNELGTEATRSIRLNDAVLHTKIIMKGLRKMKELRFLFVNPRYKTWEHHGVHQYLPDTLQSLNWRGYPYIYLPKSFQANKLVNLEMV…
HanXRQChr09g0240261	NL	4	2	1	16980345	16983454	-	1004	_	MPHRKVLVVLDDVDDIDQLEALAGEPTWFKPGSRIIITTRDEQVLVAQRVDVIHDVNLLSDEEAICLFSRYAFGREIPDQGYEELLGKVVHYAAGLPLTIKVLGSHLCGRTEHEWVDTIERLKTIPLEKTLKRLEISYNGLENDEKEIFLDVVCILKGEMKDDSIRILESCGFNAHIGLRVLEQKSLITISDYDGLRFHDHIEEMGWNIVRGLHPLEPSKHSRLWIKEEIEDILVNELVCSSLYEWWKTTTFLFVLTKVSYMLFLQGAEVTRSIKLKYTSLHPTTIMRGLRKMRELRFLSVRRGAKVWAIDEVSQYLPDALQSLYWLQYPFRSLPQTFQANKLVNLEMVASNISELWEGGEKKVLNKIRFIDLRYSKLETFDLSITPNLEKLNLEGCFN…
HanXRQChr09g0241111	NL	5	8	7	21246268	21254479	+	1038	_	MNTKEGSKWTEDNVRRWKAALTEFANLTGMVLSGSRSETNFIAEVVETTTRKLDLKQLSIPTHLVGMEARVEVINSWLYDDQHSVIAICGMGGSGKTTLAQHIYNLHKQDFKSSSFIEVNGKQPYGLLGLQNQLLKDVLGGKGVNVSSVFEGTSKIEVVLQTKRVLIVLDDIDQHEQLSALLGTKAIPTQSKIIITTRFLGIHAWFGSISRSCLVHKLNLLNDHESLELLSSHAFGSKIPIEGFKELAVQLAKYCGGNPLALKVLGSSLYVSDNEPWMKNNMREVWESRLNSLNSLKGDLDCNIQSVLQKSFDSLPLRSHKELFLHIACIFVGEYLDVVKFILEDELNAKSGILTLVNRCLLTISHDRLTMHQLLQEMGRKVVCDESKDPAKRSRVWRD…
HanXRQChr09g0243991	NL	6	10	9	43185494	43190769	-	997	_	MTTRYEEIKSWLDQYNLEFLAIYGMGGSGKTTLAKYIYDSNQNTFEYVSFVEDIGSRCKGPHDLLKLQEQLLKDILGGKKRKIPSVSRGTCMIEEVLQTKRTLIVLDDIVDHKQLVALLGTGKINAQSKIIITTRENTDTWFDHSYWRCQKYEMRLLNDDESQELLSRHAFGSKIPMAGFKELVLQAVQYCEGNPLALEVLGSSLFKNNTISHWKSQLNLLEKDIDSRLHGVLVRSYMSLPYNSEKELFLHIACFFIGKDMDYVVKILEPDYSATSGEMGKWLIMHRLLQEMGKNIVRHESIKSPAKRSRVWLNIDTYKILSKGKGSKTVEGLALDMEVLLEENFAIKASELKTDSLRNMDRLKLLQLNFVELHGSYENISEDLRWLCWLGFHLRTIPS…
HanXRQChr09g0244071	NL	10	4	3	44223149	44225830	-	752	_	MIGIKGMGGAGKTTLARAVFDRISVHFEAKSFVENVREVSNASLYGLLSLQRKILKDMLNDQGNDVSSVHDGTKMLKTKLRGRKVLMVLDDVDHKDQLEALAGDLSWFKLGSRIIITTRDEQVLITHRVKWIHVVNLLSDEEAIGLFCKHASGKDLPIQEYEKESLQAVKYAAGLPLTNKVLGSFLCGKDKPEWIDALARLERIPLKETLEKLELSYESLEDDYKEIFLDVACILKGWKKNKAMSILESCGFRARIGLRVLEQRSLITFHDDDDVNYSYLSMHDHIEEMGKNIVRRLHPDEPNKHSRLWIQEEIEDVLDTDLGSESTRCIRLKLTPNIALESLRNMKNLRCLIVDHNFVKIDEVGQYFPNALRYLNWECYPHGCLPITFQANNLVELYM…
HanXRQChr10g0279351	NL	2	1	0	8458069	8459598	-	510	_	MMMDTGFEATGTTVNLSATEHEEYIVGFDDDVLLIIDRLTGYRKKLDIISIVGMGGLGKTTLATKIFGDSLVEYYFDMRGWITVSQEYSKRDLLVQLLVSIGRSVHETASESKLYEMVYQSLKGRRYLIVIDDVWSCKAWDDVRLCFPDDNIGSRVLVTTRLAEVAGHASRGGFTHNLGLLTEEQSWELLCRKTFRGHECPESLTETGKHIATKCGGLPLALVVIAGLLEKGERRKDLWEKIAERVGSYVINDPKGCLDTLALSYDHLPLHLKKCFLYVGIFPEDYIIQVQTLIRLWMAEGFIKEAGQRSLEEEGEYHLMDLIDRNLLIVADKRSNGGIKSCRLHDLLRELCLKKADEETFFQKVSREQRRLLFTSNRNLDSDSVSSIVKQRRLSAAPD…
HanXRQChr10g0313861	NL	11	1	0	227732391	227734535	+	715	_	MGRKFLIVLDDFWAEENEEGKWKTLSGTLSCGEEGSIVVMTTRSERTCRMMAKVGELQHELGCLSEEDSSLLFQKHAFAQGRVGDDERKLEPIGREIVVKCKGLPLAVKTLGSLMWSKSNSNDWQRVKDSNIWNLQENNVLPALKLSYDNLVPHLKRCFSYFCLFPKGYKIKKDELILLWVANGFIPPREETDNLYVIGEESFNCLVWKSLFQVDDDDTCKMHDLVHDMARHVMKHDCLVIEPTCKEVKIPDEVLHLSSSCLDEMLILSSEDLGKLTSLRSIFMFGEGDVGCISHLFNHMYVRVLHLDLTELCTLPESICKLKHLRYLNLSKSSIEALPEWIMYLQNLQVLILCWCSRLRKLPESICKLRYLKFLTLLGSGIEVLPDGLKDMISLQRLD…
HanXRQChr10g0316961	NL	6	1	0	237412563	237415238	-	892	_	MTYAGIQMFMEKLKQLINCNDNPLINNPSIIHERPQFQLLYEELGSIIQTLFIDGQQDLEKVNDLKKRFTDAVEEAYYIVDMFLSSVYHMNDEHFPTSEGFIPSLNLDDVRRSLKSAFMSIIMNNMKMDPSRSTERTLNQPAPTAQIFITRNSSGSKKLLDEIVVGLDRDAGLIRDKLVEDQKKLDVVSIVGMGGIGKTTLATKVFNDGYVKHHFYVRVWVTVSQTYYKRDVLIQILLSIGVKQDLEMASDSQLRELVHKHLMGRRYLIVIDDIWNTETWDNLKLFFPHDNKGSRILLTSRLTEVAKHANSDGFIHHLGYLSKERSWELLCQKVFQGDEFPEWSIKHGMQIVENCQGLPLAVVVIAGVLAKEAWSEKLWMEIAERTGSYIVGDQNGCLE…
HanXRQChr11g0320701	NL	5	1	0	2266843	2269596	-	918	_	MAYTGMELFMENLKMLIYNNDNPVINNHPSVLSKRSEILLLYEELSSMIQILFVEKENDIHELEEVRNLKKRFRDLAEEVHNTIGLFVYVVNFKSKYDSIEDGPNFKSAESSYKYKYSLDLKNVMKSVKSIRKQLDKIPDKLKMVSSRSINRLKTESVSAAGISGTKNPVRMKKVLNNMVVGLKHDAGLIRDKLVEDQKQLDVVSIVGTGGIGKTTLAAKVFNDPFVVYHFHVRVWVTVSQTYEKQDLLIQILSFMDVQLDLASASYSRLREVLHKSLMGKRYLIVIDDIWSNEAWDDLKLYFPNSNIGSRILLTSRLKEVALYAKSHGFIHQLEYLTDEESWELLCKKVFLGVDCPEWLKETGMLIAKNCHGLPLAVVVIAGILAKEALTKDSWEKIA…
HanXRQChr11g0333011	NL	11	2	1	58992754	58994917	-	703	_	MADKMTHQYRQSWTVAKKLDLVKELNSTDFEIVAPERSSPINSVVEMVVPPLVGQVAASDMMRLLEILNRDDIRRVAVCGEGGIGKTTLAMNLNNTLRINSPNSFDIVIWVQGSRSLDLSTIQSQIAKRIHLKVEAGDTTHSIASGILERLKLRTKILLILDDVWENIDLDAVGIPSRDPCCTVLITTRSLDVCKHMAVNLSFRLDLMNEEDAWKLFVESVGPVVHSDGIESLARKMAASCHGLPLAIKTLGNSMRGVSLIELWQNAHRTWRCSSRLFSYIEQEVFQHLALSYYSLPSKDLKQCFLYCSLYPESFSINVGELIQCWVSDGLIIENLTVEETFKYGLALIKSLEYLGLYLDAAEGTVKMHVIFRELAIRLSQREKLLGFHSQSNPPSYKI…
HanXRQChr11g0333071	NL	7	2	1	59386876	59388736	+	601	_	MDAIVSAVIDGAKIMFKFTWSRIKTLSKCGKNILELREQFGNLMDKKLLIEEDITLAKMEGKTPKPQVIEWLMKVSQAEDVVRPLLEMPNKMMLRYRKCWRLSKKLDLVKELNSIHFETVATERSSPINSVVEIAVSPLVGQGAASNMKRLLEILNKDDNRRIAVWGEGGIGKTALIMNLNNELCISSTNSFDLVIWVQVSRSSDLSTIQSQIAKRIHLKVEAGDTTNSIASRILQRLRLRRKILLILDDVWEKIDLDAVGIPSREPFCKILLTTRSRDVCRHMAVDFSFQVNLMSEEDSWNLFAESVGAVVHSDGIESLARKMAASCHGLPLAIKTLGNSMRDVSQVELWENACLRWQSSSPLFNNINQEVYQHLALSYHSLPSKDLKQCFLYCSLYP…
HanXRQChr11g0333081	NL	12	2	1	59401995	59403886	+	615	_	MGGIGKTTLVKNLSNELCFSSPNSFDIVIWVQVSRSLDLSTIQSQIAKRIHLKVEAGDRTHIIASKILRRLKLRKKILLILDDVWEMIDLDAVGVPSKDPCCKILLTTRSLDVCRHMDVHVSFQLNQLSEEDAWNLFVHSAGPVLDTNGIESPARKIVASCNGLPLAIKALGNSMRDRPQIELWRNAHLRWRCSSPLFKNIEKEIFGTLATSYHFLPSKILKQCFLFCSLYPASFSIDVAELIQCWVSDGLINESQSLEEAHNYGVALVEHLKDSCLLDQDSEGTVKMHDIFRDLAIVLSQSQELLYGFHTQSGLPFHQMPNESSQRVSFIRCRIKRLPEFPVYSQLTVLFLQGNPIQKIPKKFFYNLVSLRVLNLSETRITSLPRSILCLCELRSLFL…
HanXRQChr11g0335041	NL	6	2	1	71198476	71200895	-	784	_	MRNNVDFKRSFDLNDVRRSLKSVEVDFMSLNVDRMKTDSSPRPQRTLNQSSATQSTTSGNSLGSKKILDNIFVGIDRDAELIRDKLVDDGKKLDVVSIVGMGGIGKITVATKVFNDGYVKHHFRIRVWVTVSQTYDKRAVLIQILESIRDQLDLEKASDSRLRELVHKHLMGRRYLIVIDDIWHIETWDNLKLFFPHGDNGSRILITSRITEVAKHANLDGMILPLGCLNKEKGWELLCQKVFRGNKYPEWSLKPGMRIVESCHRLPLAVVVIAGVLAKEAWNEKFWMEIAYSASLYIVGDQNGCLEILGLSYNNLPLHLRECFLYLGGFPEDYMFKVRDLIWLWVAEGFIQQTENRSLEDIAEGYLMDLIDRNLVIVAHRSKSNEGVTACKVHDLVKE…
HanXRQChr11g0344971	NL	5	3	2	137134520	137136153	-	494	_	MIALSIVEKCKGLPLGLITLARALKTKEKSDVEWKMIMDSEIWNLQDENGILPALKLSYYDLPSYLKPLFAYCSLFPKNYEFDKNELVLLWMAEGFLSRLEGNRSMENAGHQCFEELLSRSFFQHSTAHKARYTMHDWMNALAKSVAGEFFLLDASRLRTFLHVSNSWQEFNLLDSDLAQLLPRSKFLRVLSLTNYSITEVPQSIDSLKHLRYLNFSRTIIKGLPEQVSNLYNLQSLLVRDCEMLSSSPASFVKLTNLRHFDISGTPLLNKTPLGISGLISLQTLPKVYIKGGNGFKVSELKDLSDLQGRLSIKGLDKVMNPIQAKDANLHQKEGLDDLEMEWNEDVLDNSRNSTIEYEVFEGLRPHNKLKTLKILFYGGTKFPSWVGDPSFHLTELTL…
HanXRQChr13g0391471	NL	8	1	0	33426677	33429280	-	868	_	MAEAAAAALVKVIFDKLADEAFKKYARSQNIHSELKELGITLSQIQALLNDASNKEITDESVRLWLNRLQHLAYDIDDMLDDVATEAMHRELTLESEASTSMVRKFIPTCCTKFSLSHRLSPKLDSITTQLQHLEKQNPGLIVKGEKPKINTNRRNETSLPERDVVGREVETKKLLNQLLVGESSKENFSILPIVGLGGVGKTTLARILYNDTRVKDHFELMAWVCVSDEFDVFKISETIFECVATENKQFKDVNQLQIALREQFKDKRFLLVLDDVWNQNYDDWEILVRPFHSGAAGSRVIMTTRQQDLLKKIGFNHVDNLESLSHEDALSLLALHALDVDNFDSHETLKPQAKGIVKKCGGLPLALKAIGRLLRTKTEGEEWDDVLKSKIWDLENAD…
HanXRQChr13g0391491	NL	11	2	1	33486651	33488724	-	674	_	MTTHQQDLLKKIGFNHVDNLESLSHEDALSLLALHALDVDNFDSHETLKPQAKGIVKKCGALPLALKAIGRLLRTKTEGEEWDDVLKSEIWDLENADAIVPALRLSYHDLSVDLKRLFAYCSLFPKDFMFDKEELILLWIAEGYLNESTADKSPERLGQEYFEKLLSRSFFQPAPDGESFFVMHDLMNDLAAFVAGEYFLRFENQTEMAMEALAKYRHMSFMRERYVGFQKFEAFQRARSLRTLLAVYVGVEQSWNTLYISNKILVDLLPQLPLLRVLSLRRFNISEVPDAICSLNHLRYLNLSRTNISKLPENVGNLYNLQTLIVFGCESLSTLPKSFLKLKKLRHFDIRDTPHLKKLPLGIGELKNLQTLPKVIVGGDGDFAITKLKGLENLRGELS…
HanXRQChr13g0391571	NL	13	4	3	33600983	33617039	-	1055	_	MAEAAAAALVKVIFEKLADEAFKKYARSQNIHSELKQLGSTLSQIQALLNDASHKEITDESVRLWLTSLQHLAYDIDDVLDEVATEAMRRELTPESEASTSMVRKLIPICCTKFSLSHRLSPKLDRITNRLQHLEKQNPGLTVKGEKPKINTNRRNETSLPERDVVGREVETKKLLNQLLVGESSKEKFSILPIVGLGGVGKTTLARILYNDTRVKDHFELMAWVCVSDECDVFKISETIFECVATENKQFKDVNQLQIALREQFKDKRFLLVLDDVWNQNYDDWEILVRPFHSGAAGSRVIMTTRQQDLLKKIGFNHVDNLESLSHEDALSLLALHALDVDNFDSHETLKPQAKGIVKKCGGLPLALKAIGRLLRTKTEGEEWDDVLKSKIWDLENAD…
HanXRQChr13g0415221	NL	19	7	6	156389484	156395461	-	1569	_	MAESAASALLNVIFQKLTDDAFKKYARSQNIHSELKELGITLSQIQALLNDASHKETTYESVRLWLNSLQHLAYDIDDVLDDVATEAMHRELTQESEASTSMVRKLIPTCCTKFSLSHRLSPKLYSITTQLQHLEKQKSDLGLVVKDEKRKSTSRRNETSLLESDVVGREAEREMLIKKLLQDEPSKENFIIVPIVGLGGVGKTTLARILYNDTRVKDHFQLMAWVCVSDEFDIFKISETIFHSMATEYKQFKDINQLQIALREQLKDKSFLLVLDDVWNQNYDDWENLVRPLYSGAHGSRVIMTTRQQQLLKKLGFNHLNHLESLSHEDALSVFALHALGVDNFDSYATLKPQAEGIVKKCGGLPLALKAIGRLLRTKTEGEEWDDVLNSEIWNLENA…
HanXRQChr13g0415851	NL	18	3	2	158030002	158034893	+	1342	_	MAEPMTSALVRLLIEKLVSETSKNIAHYKGIGAEIEKCQKSFKLIEAVLTDAYQKEITSPPVKVWLNDLQHLAYDMDDILDGWATEAMHREFTTHDSEGITSKVRKLIPSCCTSFSPTIKMHHKLESINTKLEGLLKQKLEYGLSETEEISRPKNDNRRLQTSVFDPSTIVGRQAEKEELVQRLLLLDGEPRDKNYSIVPIVGMGGVGKTTLAGLLYNDVQVQDHFQLKVWICISDEFDIFVRSKEIFVAFGGEVKEEHKNFDKLQEALRDHLTGKRFLLVLDDVWSESREDWETLIRPFYTCSPGSKVIITTRKDTLLKKLGYNSLYKHLESLSDDDALSLFALHALGVRNFDSHLSLKPHGEGIVGKCKKLPLALIALGTSLRTKKDEDSWKRVLES…
HanXRQChr13g0420041	NL	9	2	1	174472226	174474759	+	789	_	MAAFISDLYEKLASATSETRAPYVEMNSEIKKLERSLFKIQDVLTDASQKEITDQSVKRWLNELQHLAYDIDDVLDDIATEAMHRELIGELETDTSKVQSFSKVNDMNTKLHVLIEQKDALRLVLKDRNIGKKKTIIEDYKPLWWMHLVLLLDDKRRKRRWSTSCWWMNHARLSRFKTAPSSSMDHLRGKRFLFVLDDVWSKSYEDWETLVDPFHVCAPGSKIIMTTRTDKLLKMLSYNDLNKLKSLAHDDALSLVALHALGVNNFDLHLLLKPHGVGIVEKCERLPLSNLKALGRLLSTKYDEEVYWKQVLDSEIWTLPVEGEIVPTLKLSYHDLSARLKQLFGYCSLFPKNYAFDKEELVQLWIAEGFLQQPTPSDSTQECLGHEYFDELLSRSFFQ…
HanXRQChr13g0421101	NL	8	1	0	178331303	178333360	-	686	_	MPVHRTGIELVGMGGVGKTTLARLVYDDVQVNNHFKLKAWICISDEFDISVRSKEIFIAFGGEVKKEHENFNKLQEAIRDHLTRKRFLLVLDDVWSESREDWETLVSPFYTCSPGSKIIVTARKDKLLKELGYNSLYKHLESLSDDDALSLFALHALGVRNFDSHLSLKPHGEGIVKKCDGLPLALIALGTSLRTKKDEDSWKGVLESEIWKLPVEDKIIPALRLSYHDLSAPLKRLFAYCSLFPKDFLFDKEDLVLLWMAEGFFQPTPSDLTKETLGQKFFDELLSRSFFQHAPNNESLFVMHDLMNDLATSVATEFYFRLDNESGKNIKKMKLDKYRHMSFVGEKYVAYGKLQVLENTKCLRTFLATFVGEVESRRHFFLSNKVLTDLLPELPLLRV…
HanXRQChr13g0421111	NL	8	1	0	178367250	178369307	-	686	_	MPVHRTGIELVGMGGVGKTTLARLVYDDVQVNNHFELKAWICISDEFDISVRSKEIFIAFGGEVKKEHENFNKLQEAIRDHLTRKRFLLVLDDVWSESREDWETLVSPFYTCSPGSKIIVTARKDKLLKELGYNSLYKHLESLSDDDALSLFALHALGVRNFDSHLSLKPHGEGIVKKCDGLPLALIALGTSLRTKKDEDSWKGVLESEIWKLPVEDKIIPALRLSYHDLSAPLKRLFAYCSLFPKDFLFDKEDLVLLWMAEGFFQPTPSDLTKETLGQKFFDELLSRSFFQHAPNNESLFVMHDLMNDLATSVATEFYFRLDNESGKNIKKMKLDKYRHMSFVGEKYVAYGKLQVLENTKCLRTFLATFVGEVESRRHFFLSNKVLTDLLPELPLLRV…
HanXRQChr13g0421551	NL	17	2	1	179561221	179567906	+	1235	_	MNSLNIILFLERLVKQRDDFGLTVGGETKPKNNNRRFQSSVVDPSSIVGRQAEKEALVQQLLLPAEEPCDRNYSIVPILGMGGVGKTTLARLLYNEEQVKDHFEVKAWVCVSDEFDSFRISKEIFQSMAKKEISDFNELQEALRDHLTGKRFLLVLDDVWSERREDWETLVRPFYTCAPGSKIIVTTRKDKLLKILGYNPLNKQLESLSYDDALSLFAVHALGVRNFDSHLSLKPHGEGIVKKCNGLPLALIALGTSLRTKEDEDSWKEVLESEIWKLPVEDEIIPALRLSYHDLSGPLKQLFAYCSLFPKDFLFDKKELVLLWMAEGFLHHPTPSDSTEEYLGHEFFDELLSRSFFQHAPNSDSLFVMHDLMNDLATSVSTEVFLRLDNENEKNIRKG…
HanXRQChr13g0422551	NL	8	2	1	183355723	183358108	-	770	_	MKLLGEEPCDHNFSIVPIVGMGGLGKTTLAKLLYDDKEVKKHFELMAWVCVSDQFDIFNISKVILQSVKGDDKEFADLNLLQVALRNQLREKRFLMVLDDVWSESYEDWRTLVSPFHACAPGSKIIMTTRKEQLLNKLGYDHLSHVQTLSHDDAVSLFAQHALGVDNFDLHPVLKQYGEGIVEKCDGLPLALAVLGRLLRTKTEEEEWKEMLNSEIWRLGKKDEIVPALRLSYNDLSACLKQLFAYFSLFPKNYVFNKEQLILLWMAEGFLNPSSSNKSMERLGLEYLEELLSRSLLQHAPNDKSSFVMHDLLNDLATSVAREFFSRLDIEMVPDVRKEALEKYRHMSFVCDEYIAYPKFDPFKTAKSLRTFLSLQGKDSFEKFYLSSKILVDVLPELP…
HanXRQChr13g0423781	NL	18	3	2	188951834	188955881	-	1293	_	MLSYLPTYIHTIQSNYSHTNFQFTFSLLTMAEAAAAALVKLIFDKLADEAFKKYARSQNIHSELKQLGSTLSQIQALLNDASHKEITDESVRLWLNSLQHLAYDIDDVLDDVATEAMHRELTPESEASTSMVRKLIPTCCTKFSLSHRLSPKLDRITTRLQHLEKQNPGLIVKGEKPKINTNRRTETSLPERDVVGREVETKKLLNQLLVGESSKENFSILPIVGLGGVGKTTLARILYNDTRVKDHFELMAWVCVSDECDVFKISETIFECVATENKQFKDVNQLQIALREQFKDKRFLLVLDDVWNQNYDDWEILVRPFRSGAAGSRVIMTTRQQDLLKKIGFNHVDNLESLSHEDALSLLALHALDVDNFDSHETLKPQAKGIVKKCGGLPLALKA…
HanXRQChr13g0424031	NL	11	2	1	189535646	189538631	-	978	_	MAEAAAAALVKVIFDKLVDEAFKKYARSQNIHSELKQLGSTLSQIQALLNDASHKEITDESVRLWLNSLQHLAYDIDDVLDDVATEAMHRELTQESEASTSMVRKLIPTCCTNFSLSHRLTPKLDSITTQLQQLYKAKAGLGLIVKDEKPKNNNRGNETSLLESEVVGRESEKEKLLNKLLQDGPSKESFSILPIVGMGGVGKTTLARFLYNDTQVKGRFELHAWVCVSDDFDISKITKTIFQAVSDENKEFADLNQLQVALKEKLKDKRFLLVLDDVWSENFNDWENLVLPFHSGARGSKVIMTSRKEQLLKMLGFDNLDHLETLSSEDALSLFALHALGVDNFDSHPTLGPKGERIVEKCGRLPLALKAIGRLLRAKTDEEKWDEVLNSKIWDSKSV…
HanXRQChr13g0424061	NL	11	4	3	189592006	189608040	-	1137	_	MENTENMKSVNSTADVNHLPQHSGIRAMPGKMKHNEMKPTSTLLPCQHCTDEAKKRNNRNPMEKICYYCRQPGHKIHACKRKETDEATQLIRQAINEGIQEQDGRIGSHQEMIVVGTEGGLWNDIWYVSSVFKHHIAGNLNVFKRIKHIIGVNTRTGEHNFLFTRGVGSIEIKNGNENMRIQSVFYSPELDRNVLSLDQLTLQGFTVKKAGDTCRIYPMFSCPVNNSFNETSGMTREEELGLQEKQKIIEENVLDEEFKQRYLNSYFEDLNLSSQESDWSVMIVNAMEFREFEDCRSFMNMLDDRDFVVKYKHILDAKFEELVRWFLNNYMGIRSRQVPPVDSHKRKVNLLSLYLLVAMDGGYHTVTTENIWPAIAKDMGFNYEDGDYIRATYAAYLDV…
HanXRQChr13g0424171	NL	21	2	1	189976519	189979632	-	1018	_	MGGVGKTTLARLLYNDTKVQHYFVPKAWVCVSDDFDIFKITDAILQDVTKEDQKFKDLNQLQKALTEQFKDKRFLLVVDDVWSEKYADWENLVRPFLSCAPGSRIIMTTRKNQLLKQIGLHNVDRLESLSNEDALRLFAIHALGVDNFDSHTTLKPQGEGIVKKCGCLPLALKAIGRLLRTKTDREDWDEVLNSEIWDVEIGNATENGKDVENSDKIVPALRISYHELSADLKQLFAYCSLFPKDFLFDKEELVSLWMAEGFLNPSKSPERLGLEYFEILLSRSFFQHAPNDESLFIMHDLMNDLATFVAGEFFLRFDNHMKTKTEALAKYRHMSFTREEYVGYQKFEAFKGAKSLRTFLAVSIGVDPSWNYFFLSNKILVDLLPSLTLLRVLSLSRFQ…
HanXRQChr13g0424221	NL	18	3	2	190047629	190051651	-	1250	_	MAEAAAAALVNVIFEKLADEAFKKYARSQNIHSELKQLGSTLSQIQALLNDASHKEITDESVRLWLNSLQHLAYDIDDVLDDVATEAMHRELTPESEASTSVVRKLIPTCCTNFSLTHRLSPKLDSITTRLQQLYKAKAGLGLIVKDEKPKNNNRGNETSLLESDVIGRENEKEKLLNKLLQDEPSKENFSVLPIVGMGGVGKTTLARLLYNDTKVKGRFELHAWVCVSDDFDISKITKTIFQAVSDENKEFADLNQLQVALKEKLKEKRFLLVLDDVWHENFNDWETLVLPFHSGARGSKVIMTSRKEQLLKMLGFDNLDHLETLSSEDALSLFALHALGVDNFDSHPTLRPKGKRIVEKCGRLPLALKAIGRLLRTHTDEEKWDEVLNSKIWDSKSV…
HanXRQChr13g0424891	NL	4	2	1	192594484	192596406	+	623	_	MAEAAAAALVKVIFEKLADEAFKKYARSKNIHSELKQLGSTLSQIQALLNDASDKEITDESVRLWLNSLQHLAYDIDDVLDDVATEAMHRELTPESEASTSMVRKLIPTCCTKFSLSHRLSPKLDSITTRLRYLEKQKADLGLIVKEEKPKNTSRRNETSLLESNVVGREGEKKRLLNQLLVGESSKEKFSILPIVGLGGVGKTTLARIFYNDTRVKDHFELMAWVCVSDEFDFKDVNQLQIALREQFKDKRFLLVLDDVWNQNYDDWEILVRPFHSGAAGSRVIMTTHQQDLLKKIGFNHVDNLESLSHEDALSLLALHALDVDNFDSHETLKPQAKGIVKKCGALPLALKAIGRLLRTKTEGEEWDDVLKSEIWDLENADAIVPALRLSYHDLSVDL…
HanXRQChr13g0424921	NL	21	2	1	192635449	192639486	+	1328	_	MAEAAAAALVKVIFEKLADEAFKKYARSKNIHSELKQLGSTLSQIQALLNDASDKEITDESVRLWLNSLQHLAYDIDDVLDDVATEAMHRELTPESEASTSMVRKLIPTCCTKFSLSHRLSPKLDSITTRLRYLEKQKADLGLIVKEEKPKNTSRRNETSLLESNVVGREGEKKRLLNQLLVGESSKEKFSILPIVGLGGVGKTTLARIFYNDTRVKDHFELMAWVCVSDEFDFKDVNQLQIALREQFKDKRFLLVLDDVWNQNYDDWEILVRPFHSGAAGSRVIMTTHQQDLLKKIGFNHVDNLESLSHEDALSLLALHALDVDNFDSHETLKPQAKGIVKKCGALPLALKAIGRLLRTKTEGEEWDDVLKSEIWDLENADAIVPALRLSYHDLSVDL…
HanXRQChr13g0425121	NL	21	17	16	192899315	192909753	+	1330	_	MAEAAAAALVKVIFDKLADEAFKKYARSQNIHSELKQLGSTLSQIQALLNDASHKEITDESVRLWLNSLQHLAYDIDDVLDEVATEAMRRELTPESEASTSMVRKLIPTCCKQFSLSHWLSPKLDRITTKLQHLEKQNPGLIVKGEKPKINTNRRNETSLPERDVVGREVEKKKLLNQLLVGESSKEKFSILPIVGLGGVGKTTLARILYNDTRVKDHFELMAWVCVSDECDVFKISETIFECVATENKQFKDVNQLQIALREQFKDKRFLLVLDDVWNQNYDDWEKLVRPFHSGAAGSRVIMTTRQQDLLKKIGFNHVDNLKSLSHEDALSLLALHALDVDNFDSHETLKPQAKGIVKKCGGLPLALKAIGRLLRTKTEGEEWDDVLKSKIWDLENAD…
HanXRQChr13g0425431	NL	17	9	8	193450684	193477269	-	1114	_	MAEAAAAALVKVIFDKLADEAFKRYARSQNIHSELKQLGITLTQIQALLNDASHKETTHESVRLWLSSLQHLAYDIDDVLDDVATEAMHRELTPESEASTSMYEEWENLVRPFHSGATGSRVIMTTRKQQLLKKIGFNHLDHLDRLSHEDALSLLALHALDVDNFDSHATLKSQAEGIVEKCGCLPLAIKAIGRLLRTKTDGEEWDDVLNSEIWDLETANEIVPALRLSYHDLSADLKRLFAYCSLFPKDFLFEKEELVLLWVAEGYLNESVANKSPECLGHECFEKLLSRSFFQCAPSGDPFFVMHDLMNDLATFVAGEYFLRFDNQMKMEEEALAKYRHMSFVREKYVAFQKFRAFEKARSLRTLLAVYVGVDQDWKQFYLSSKILVDLLPQLPLLR…
HanXRQChr13g0426101	NL	18	5	4	195969735	195974818	-	1243	_	MADSPVSSHLKIIFEMLADEALKKYAHSKGIDSQLKKLRVMLVQIVNLLNDASRQEITSQSVKEWMNDLQHLAYDIDDVLDDVATDAIHPELTQESSGASTSKLRKLIPSCCTNLSPSHRLYPELDSITSQLHHLYKAKNELGLLAVSDERRIVTNNRRVLQTSLVHVSGIVGRQAEKERLVYELLRDNQSSKENFSIVPIVGMGGIGKTTLAQLLYNDTRVKSHFELMAWYCVSDEFDVFIITKTIFQSVTGQNTDFKDLNLLQMALLEHLKGKRFLLVLDDVWSESYEDWETLVRPFHSGAHGSKIIMTTRKEQLLKKLGFDHLVQLKSLSNEDALSLFAQQALGVDNFDSHPTLRAMGESIVEKCGGLPLALKTIGRLLRTKTDAEEWFDVLESEL…
HanXRQChr14g0453521	NL	6	3	2	151192609	151195836	-	814	_	MADALGLHVEELINYFMRYDHSYVEGAQEYKRKMTEYFADLMNYLKDMMAGYENAQVLALLKEMQGMVDSEALDMIVKAASSSGLSALISYRSDTHITHPLDKMILICEQLCNIRYNSNVEEEKVVVGFDNEIETLLDQLTSTSTKQYQIISITGMAGLGKTTLARTLYSHELVKYMFDFRAWACVSQVYIKKDLLLSILSSFMDDLTDDLYEMGEHQLGEKLYRKLKGRRYLVVLDDIWDCTVWNDLKMYFPDDKTGSRVLFTSRDIDVCLNVQSARPAHVLRLRTRVESWGIFQKNVFRMGICPDGLEKFGLVINRKCEGLPLAIVIAAGLVKNNLSVTWWEQIAASLHTFMVSDPRQYMDSLSLSYDHLPPHLRPCFLFLGAFTKDYEVPVTKLIW…
HanXRQChr14g0453531	NL	8	2	1	151279051	151281327	-	737	_	MLDSDGQNFTSLFTRVDVHEYMDKMIVICEQLCNIKYNSNAEEDKVVVGFDDEIETLLDQLTGTSSTKQFQIISMIGMAGLGKTTLAKTLYNHELVEYMFDFRAWTCVSQSYQKKDLLLSILISFIGDLTDEYFEMSEQQLGERLYRKLKGCKYLVVLDDIWDCRVWNDLKMYFPDDKTGSRVLFTSRDIDVSLHVQSARPAHVLRLRNEVESWAIFEKKVFRMGICPMGFEEPGKVINRKCEGLPLAIVIAAGLLKNNLSVTWWEHIAASLRSFMLSDPRQYIDSLALSYNHLPPHLRPCFLFFGAFPEDYEVPVTKLIWLWIAQGFIHETGGRMLEDVAGDFLMNLIKRSLLMTPRIKGDGHIKTCRIHDLLHDFCLRKAEEENFLSNNYRYGMVSS…
HanXRQChr14g0457671	NL	17	12	11	162717855	162745787	+	1786	_	MLNSLSLTKMEQTSQIIGPVVNILTTHITKQLGYVTSSRKYVRDMSNKMTVLEGKRVDVETHKHANIINNKETPARVEGWLGDVENVKKEVQSISSNVIGCLNIKMRYRLGRNAFNTIKEIERLISEEIYWRDANIPTGRVNSESVSWSAPSASGEITQSDFKSRDQTFKDAFRFLQQDDKTSQVIALCGMGGVGKTTMMEQLKTVAHDKKMFDWIVKVVIGNNPNMLSIQNDIALCTGEVLPEATKAARAEHLCRRFKNILEDEKTKILVILDDVWEKVELKDIGLTGPLPNGVKLLLTSRNSNICTQIAASVDLVLRLVSVDVLEVAEAQGLFSQITGLSEEDDQDLYQIGCDIVKKCGRLPLAIKLIGTTLKHQENFVWRTTLNRLRNNDLDANVQ…
HanXRQChr15g0482661	NL	6	3	2	72901844	72907216	+	856	_	MKAFLKDSKEKRSEYELVRELVRQIRDVAYEAEDTIDTFVVEAAMQKERSALSRIVHPFDYPKKLRSVAKDIESIKAKVKEIYEKKMFGIEALYSSESVKKSSSSQRRKPVVEEDNVIGFDEEAKELVSRLTNIAESLEVVSVVGMGGLGKTTLAKKVYSDPAIEFHFFVRAWVYVSQEYSRKEVLLAILGCLMQQPSDQTSKMNEEMIIEEICKQLNGRRYLIVLDDVWTTDAWNDLKTAFPNQNCGSRILLTTRNTDVAMLANPDTPPHHLRFLNDDESFELLSTKVFRKKSCPFELVELGRTIAKKCDGLPLAIVVIAGLLLKKDKTRDMWKKVAESVGSYVARDPKQCLDVLALSYKQLPDHLKVCFIYFGAFPEDFPIPVWKLVMLWVAEGFIQ…
HanXRQChr15g0485021	NL	3	2	1	86782720	86784656	+	611	_	MKRLSDGDSWQIFEDIVSKENVLLLQRDIKAIARQVVDCCDGLMSIIIIVADNFKLRDCLESWSNGLEMLKRPPMKEDIPMEALKKFLNFSYGSLTENEQIYFLFCVLYPEDHKIPIDCLFDCWAANNLLQKGVPGKQILGRLLKMALLNECSNKQYVTVDNVYRKAAMKILREHGHLKCLVAPEANTKLQKDDCKDIHWISLANSGIDGLPTEVDCPNLTTLFLQNNSKLKAISSSFFRNIGKLLVLDLYKTGLESVLPMSHMQMLKVLYVNSCAMLEVVDIRGCVFSEIPHDIKKLKHLRRLLVSIDCGRTLGDLNTTELSSLKELIIYVKSDVVHVNVKARKTWCYKVIKDILEKIDPSEELTTLKFHFENSIVDIIEVLCDRLKIFVPKQGSLKH…
HanXRQChr17g0534541	NL	7	2	1	3550962	3553471	+	787	_	MEITDPSVKQRLNDLQHLAYDIDDVLDGWATDTMDPEFKQQPEGITGKVRKLITPTCCTTFSRTTTMIAELDAISTKLQDLVKEKADLGLDNLGLKVEEETRPRTNNNRRLQTSVVNPSSIVGRQAHKDALVQQLLLPADEPCDLNYSIVPIVGMGGLGKTTLARLVYEEQQVKDHFDLKAWVCVSDEFDNVRISKEIFQSMANKEVSDFNRLQEALKDHIKGKKFLLVLDDIWGESYEDWETLVRPLYTCAPGSKIIITTRKDQLLKQLVYNPLHKQLHGLSDDDALSLLARNALGVENFDAHLSLKPYAEGIVKKCGGLPLALIALGRLLRTKRDEAHHWINVSNSDIWRLKVKGGILPALRLSYDDLSAPLKRLFAYCSLFPKDFLFDKEDLVLLW…
HanXRQChr17g0539571	NL	6	3	2	20947274	20950738	-	915	_	MIDTDVDCLIETLKQLIDFNCPSHISKSPWILKERDRFEWLYKELTSLRTFLSCSEETRYTVPEVKALVIRIIDVASKVEDMVDSFISSFAVKNPKDFNQDPCLDLDDVNHEIQAIKGEMEFANHEAPNVLKDEGSSSRVNIAVPKEEKIVGFDVETREILDTLVGDQKKLDVISIVGMGGLGKTTLAKRAYDDIYVTYHFHIRGWVTVSQTYQKLDLLLSLCNSLSIESGAGEKNIGKLCELIYKRLKGKRYLIVIDDIWSAEAWNEIRICFPDDNLGSRILVTSRLINVASNIKPDSPIHRLRFLTVEESWDLLRHKVFAEDGTCPTNLQETGKQIAERCRGLPLAILVISGLLAKTEKSVELWTQVLHSIGSYIVSDSEQCMNTLSLSYNHLPRHL…
HanXRQChr17g0539581	NL	8	4	3	20986048	20990045	+	872	_	MIDTDVDCLLETLKHLIDCNYPSYIFKSPWILKERDRFKLLYKELTSLRTFLSYSEETRYTVPKVKVLVIRIIDVASKVEDMVDSFVSTFAVKNPKDFNQDPCLDLDDVMQEIQVIKGEMKFANHEALNVLKDEGSSSRVNIAVPKEDKVVGFDVETREILDTLVGDQKKLDVISIVGMGGLGKTTLAKRAYYDSYVTYHFYIRGWVTVSQTYQKLDLLLSLCNSLSIKPGAGEENIGKLCELIYKRLKGKRYLIVIDDIWSAEAWNEIRICFPDDNLGSRILVTSRLMNVASNIKPDSPIHRLRFLTVEESWDLLQQKVFAENGTCPVNLQETGKQIAERCRGLPLAILVISGLLAKSEKSVEFWSQVLDSMGSYIVSDSEQCMNTLSLSYNHLPQHL…
HanXRQChr17g0553761	NL	6	1	0	87873889	87876084	-	732	_	MSMIMDNMKVGSSRRRERTLNQSAPVSISRNSLGSKKLLDEIFVGIDRDAELIRDKLVEDQKKLNVVSIVGMGGIGKTTLATKVFNDGYVRHHFHVRVWVTVSQTYDKRAVLIQILESICAPLDLEKTSDSRLRELVHKHLFGKRYLMVMDDVWQIETWDNLKSFFPHDNNRSRILLTSRLTEVAKHANLDGLTHHLGYLNNERSWELLCQKVFQGNECPEWSIKRGMQIVEHCQGLPLAVVVIAGVLAREAWSEKFWEEIAKRTGSYIVGDQNGCMETLGLSYNHLPLHLRECFLYLGGFPEDFKFEVKRLMWLWVAEGFIQKDGNRRLEDIGEGYLMDLVDRNLVIVDRWKSVGSVKACKVHDLVRELCLKKAKEERFILKTNTSQLDQVKKRPYKV…
HanXRQChr17g0553791	NL	5	1	0	87918247	87920691	-	815	_	MDTSEMAHYMVDLFLSAVHVRKNGNLPTSEDFNPSLNPDNVRISLKFIKVEFKSMRIDGMKLDSSPRPQSTLNQSAAAQSSFSRGSKKLLDEIFVGIDRDVEHIRDKLVEDQKKLDVVSIVGMGGLGKTTLATKVFNDAYVKHHFHVRVWVTVSQTYDKRGVLTQILESIRGQLHLEKANDSRLRELVHKNLMGKRYLIVIDDIWHIQTWDNLKVFFPHDNTGSRILLTSRQTEVAMHANSDGLIHHLGYLNKEKGWELLCQKVFQGRDCPEWSIKVGMQIVENCQGLPLALVVIAGVLAKHAWGKKFWKEIAERTSSYIVGGQNGCLETLGLSYSHLPEHLRECFLYLGGFTEDYMFQVERLIWLWVAEGFIQKDGNISLEDIAEGYLMDLIDRNLVI…
HanXRQChr17g0555241	NL	5	1	0	100648701	100650896	+	732	_	MKMDSSLRPKTTLDQSAAGPSSFIGSQQESMKLLNEIIVGFDHDAELIRDKLVEDQRRLDIVSIVGMGGIGKTTLATKVFNDGYVKHHFHVRVWVTVSQTYDKRGVLIQILESIRAQLDLEKTHDSRLRELVHRHLFGKRYLIVIDDIWHKQTWDKLKVFFPHDNSGSRILLTSRLYEVAKHANSDGLIHHLGYLNKEKSWELLCEMVFHGKDCPEWSIKPGMQIVENCQGLPLAVVVIAGVLAKEAQSENFWVEIAKRTGSYIVGDQNGCLETLALSYNHLPLHLRECFLYLGGFPEDYMFQVQKLIWLWVAEGFVQQAGDRSLEDIAESYLIDLIDRNLVMVADRKKSDGAARTCKVHDLVRELCLKKAKEEQLERYKSSSNVITPPYTPYRMFIEK…
HanXRQChr00c0003g0570951	NL	9	.		.	.	.	954	_	MAEAAAAALVKVIFDKLADEAFKKYARSQNIHSELKELGITLSQIQALLNDASNKEITDESVRLWLNRLQHLAYDIDDMLDDVATEAMHRELTLESEASTSMVRKFIPTCCTKFSLSHRLSPKLDSITTRLQHLEKQNPGLIVKGEKPKINTNRRNETSLLESDVVGREGEKKRLLNQLLVGESSKENFSILPIVGLGGVGKTTLARILYNDTRVTDHFELMAWVCVSDEFDVFKISETIFECVAIENKQFKDVNQLQIALREQFKDKRFLLVLDDVWNQNYDDWEILVRPFHSGAAGSRVIMTTRQQDLLKKIGFNHVDNLESLSNEDALSLLALHALDVDNFDSHETLKPQAKGFVKKCGGLPLALKAIGRLLRTKTEGEEWDDVLKSKIWDLENAD…
HanXRQChr00c0004g0571011	NL	5	.		.	.	.	846	_	MKLPFSTTDFEERRSQAKERKMEQFLYDQAVAPVVKLITRHITKHLGYVFCSTKHVTGMKAKLEDLVAKSTDVINRKNRNEINDKEIPARVEPWLGEVEKVKDKVQSIPNDDIGCIHMINRYRAGRKASEATMRIQELISENSEFAWTDAPLATGRATSSTTSTPLSSLPGGDDFKSRDVPFNNALKLLEQDDNNSQVIALCGMGGVGKTTMMEQLKKVAEDKKMFDFFVKVTLGRNPNMLSIQNDIAICIGGEDIRQATVKADRLRRKFEIMLQDGKKKILVILDDVWEKVDIKDIGLTSPLPKGVKLLLTSRYSNICTQIAADAFTLPQVVQVNVLSDEEAQKFFSEYTGVSKEHDQSLFQIGCDIVKKCGNLPLAIKIIGTTLKSQENYVWRDTLN…
HanXRQChr00c0037g0571241	NL	9	.		.	.	.	954	_	MAEAAAAALVKVIFDKLADEAFKKYARSQNIHSELKELGITLSQIQALLNDASNKEITDESVRLWLNRLQHLAYDIDDMLDDVATEAMHRELTLESEASTSMVRKFIPTCCTKFSLSHRLSPKLDSITTRLQHLEKQNPGLIVKGEKPKINTNRRNETSLLESDVVGREGEKKRLLNQLLVGESSKENFSILPIVGLGGVGKTTLARILYNDTRVTDHFELMAWVCVSDEFDVFKISETIFECVAIENKQFKDVNQLQIALREQFKDKRFLLVLDDVWNQNYDDWEILVRPFHSGAAGSRVIMTTRQQDLLKKIGFNHVDNLESLSNEDALSLLALHALDVDNFDSHETLKPQAKGFVKKCGGLPLALKAIGRLLRTKTEGEEWDDVLKSKIWDLENAD…
HanXRQChr03g0079391	NL	3	1	0	124751184	124753859	+	892	C	MNQEHLSNNISGVISTIDPMVNLTIKISNSSTNSPTLISPASSAFYSALQSPYISPRATIDDSNPPSSTTTTTTTTTTPTTPLSSTSDDIPSTSYNFSDPTKLTVPRISFSFPVPRISVTKGSVSPALSSKLRSCDVYLGFHGKNPNLTRFCKWVRSELELQGIACFVADRSNYADTQSHEVADRVICSVSFGVVVVTKYSLLNYLVSEEVRFFGQKKNLIPVLFDTNLNEVADLLDGKNCKEAIELLMKCHEVVKVEANEGNWRCCVGKTVGILKGKLGRKSVADKESENLDEIPFCKNRFFVGRERELAEIENLFFGSGDVQENESMTEGLADEEDEVLMGRKLLKGSKYKKAKSSVVCISGGSGMGKTELALEFAHRYSQRYKLVIWVGGEGEYLR…
HanXRQChr06g0175651	NL	14	5	4	35002516	35022421	-	1021	C	MSFNSEADTSLFTSILSSIIDPSSSSLESSSSPIRKMALIKETDHLRIPFQDLEIATKNFATTLIIGRGGFGKVYKGELSLLGKLTSVAVKRLDANISGQGFKEFLTEIHLLSRFKHPNLVSLLGYCQEGNEKILVYEYAEHGSLDKLLTKDTTVCPLTCKQLIDVCIDAASCLDYLHHHAAENQRVIHRDIKSANILLDHNWKAMISDLGLSKLGRANEPETFVITHPCGTNGYCDPVYKDTGVLTKESDVYSFGMVLFEVLCRRLYFMNVNDERKFLDRLVHNYNENGKLHEIIHPDMMEQLPPASLDKISKIACQCLLNDREKRPSMGLVVKKLKEALEVPEMDIVGELGIFWLEDDIKSLVKRLTSQMDMFVPIVGEQGSGKTTLARAVYKKIKD…
HanXRQChr17g0563461	NL	3	1	0	172874879	172876799	+	626	C	MSLNKKIDSSPRPKRTVNQSAPAPISFSGNSQRSKKLLDEIFVALDRDAELIIKRLVEYRKKVDVVSIVGMGGIGKTTLATKVFNDAYVKYHFDVIAWVTVSQTYDKRAVLTRILKSNHAQLDLVKASDCQLHELVHRHLIDQRYLIVIDDIWDKETWDNLKSLFPGRNNGSRILLTSRITEVAKHASSDGFIHHLRYLNKDQSWQLLCQKVFQGDECPEWSIKPGMRIVEHCHGLPLALVVIAGVLAKHSWSEKFWVEIADRVDSYIVGDQDGCVEILALSYNHLPLHLRECFLYLGGFHEDYKFQVKILIRLWVAEGFIQQTGNQSLEDIAEGYLMDLIDRNLVIVDRWKSNGAVKACKMHDLVRELCWKKAKEERFSLTIEHPMLFHLYDVITPSY…
HanXRQChr02g0057161	NL	10	5	4	172852443	172858061	-	681	M	MCCQMRKHRRCDIVKKCGNLPLAIKIIGRTLKSQEKYVWRDTLVRLKNHDLDDNVQEIIRISFEYVKKDEEKEIFLHCGLFPEDSDIKIEDLVRHAWGLKLFKNVSTLGEARDRTYTCVRNLVNANLLMDSEELGCVKMHDLVLAFVLERVSKGDFAWIVNHGNVSSWGRDEMNESCKRISLTCMGMSEFPKDFKYPDLSFIQLMDGDQSLKFPEDFYASMENLKVIAFYRMRYPPLPTSLQFSTKLKSLCLRKCKLMSDWSFIGDLVNLEVLSLAYCGIQKLPSTIGNLRKLKLLDLTECVDLHIDDGVFINLVKLEELYMRCSYNNRICFTDANLEELKKLLCQLCALEVEFYDMNHLKDVSFEKLDKFKISIGDVYFGKITSFKTTLQLHLRDEHR…
HanXRQChr10g0305431	NL	6	5	4	191214093	191219131	-	607	M	MTLKCWWFQPLEVLARLLWPRSFVMIMKSKYDLKTEEDAKNQIENLVKQKGSGKMLLVLDDVWPNSESIIRHLKFDIPGYKILVTSRYSFPEFNCTYKLEFLNAEYAKTLFCHSAFPSGRIPDNNVPDYLVNEMVESCKGIPLALTVVGASLSGQTDLVKWRATLKRRSRGQSILESHDELLCCLQTSIDALDEVCKKCFLDLGLFPEDDQIPGMALLDMWVELYELDDEGTLAGENLYNLKLRNLINLVPIRKVAGETEDYCRQYRVTQHDVLRELAIHLSRQGPTVERERLAAERERLIVEIHGNKFPKWWTQQPVIARILSISTDGEFSSTWDDLNAPNVEVLILNIRGEKYTLPDFIKKMIQLKVLIVTGYGVYPTQLNNLEVLACLVKPSRIRF…
HanXRQChr13g0391631	NL	9	6	5	33755229	33779537	-	781	M	MKLGFREYTRKHPGTYTHGMLKDLQQQLLISRNPWSGYKLRLMALGIHGLSYAPLIDEKPKHTSRRNETSLPDGSSVIGREVEKERLLKKLLGDDGSTKENFSIVPIVGMGGVGKTTLARILYNHTKVQSHFELHVWICVSDDFDVFKISKTMFQDVSNENKNFENLNQLHMALTNQLKNKRFLLVLDDVWHENENDWENLVRPFHSCAPGSRIIMTTRKEELLKNLHFGHLDSLKSLSHEDALSLFALHALGVENFNSHTTLKPYGEGIVKKCAGLPLALKAIGRLLGTRTNVEDWEDVLNSEIWNLENSDKIVPALRLSYHDLSADLKQLFAYCSLFPKDYLFDKEELVLLWMAEGFLSPSNATKSPERLGHDYFEILLSRFDNHMKIGTEHLAKYR…
HanXRQChr01g0013121	NL	9	2	1	80737487	80740553	+	994	S	MAIAEIFIGAFITVLFEKLASADLIRLARSAEIYSELDKWKSTLSQIQAVLVDAGHKHIKDKSIQLWLNKLQHLAYEMDDVLDDLATEAMRRQLKQESNATDNIDTSKSLISISQTSCCTNFCTPRTIKYDSKMASKLDEITTKLRALVEEKNILGLINNVERSNSKSRRLEETSLVDLSRIVGRDGDKEVLLGKLLGNEPCNENVSIVSIVGLGGKGKTTLAQVLYNDRKVKAHFKLMSWVCVSDEFDVFDISKAIFKDVGGEDKKFETLNQLQLALTEKLANRRFLLVLDDVWNENYNEWELLQRPFAVGAPGSKVIVTTRKTMVASVMDSVQAYPLELLSNEKALSLLAQHALGKQNFDSHPTHKLHGEGIVRKCGGLPLALRAIGRVLRTKPNDE…
HanXRQChr02g0031941	NL	12	2	1	4795102	4798096	+	981	S	MAEAAAAALVKVIFEKLADEAFKKYARSQNIHSELKQLGSTLSQIQALLNDASHKEITDESVRLWLNSLQHLAYDIDDVLDEVATEAMHRELTPESEASTSMVRKLIPTCCTNFSLSHRLTPKLDSITTKLQHLEKQNPGLIVKGEKPKNNNRGNETSLLESDVIGREIEKEKLLNKLLQDEPSKENFSVLPIVGMGGVGKTTLARFLYNDTQVKGRFELHAWVCVSDDFDISKITKTIFQAVSNENNKEFADLNQLQVALKEKLKDKRFLLVLDDVWHENFNDWENLVLPFHSGARGSKVIMTSRKEQLLKMLGFDNLDHLETLSSEDALSLFALHALGVDNFDSHPTLRPKGERIVEKCGRLPLALKAIGRLLRAKTDEEKWDEVLNSKIWDSKSVG…
HanXRQChr02g0045891	NL	3	1	0	111938176	111939240	-	355	S	MQIVENCQGLPLAVVVIAGVLANETHNEEFWVEIATKTSSYIFGDQNGCRETLGLSYNHLPLHLRECFLYLGGFPKDYEFQVQRLIWLWVAEGFIQEDGNRSLEDTAEGYLMDLIDRNLVIVAHKSEHDGAADVCKIHELVRELCLRKSKEERFILLTEPLIPSPQFSDVITQPYKPVRMFINKDINILGFPYSPAQNRQSIVCFSDFRSLSDVIANGFHSFELLSVLDLQNCRLNDFPKRIELLVHLRYLAIWKESEGFPLSICNLWGLQTLIYIAYRRMTVLPSNISDLVNLRHLLGTPWSRYSKAYFLLPSIERPMNLQTVSDVRLGEGVHNFQKCFPYVKELTCGTCLLR*
HanXRQChr02g0057231	NL	2	2	1	172992257	172994129	-	608	S	MAQIVSDLVVAPVVKFMASHITKHLGYVFCSTKHVTSMKDKLKDLVDTSTEVIEHKNRNETNDKEIPARVEAWLGDVEKVKDQVQSIPNDDIGCFHMKNRYRVGRNASKATMRIQELISKYSEITWTDAPLPTGRATSSTTSTLLSSSPGGDDFKSRNVPFNDALKLLQQDDNKSQVIALCGMGGVGKTTMMEQLKKVAEDKKMFDFFVKVTLGRNPNMLSIQNDIAICIGGESLHEATVTARGETLQRKFEKKLEKDKKKILVILDDVWEKVEIKDIGLTSPLPKGVKLLLTSRDSNICTQIADASLLQVVQVNVLSDAEAQNFLSKYTGISKEHDQDRFQIGCDIVKKCGNLPLAIKLIGTTLKHKKIHVWRDTLVRLKNHDLDDNVQEIIRISYEF…
HanXRQChr03g0068641	NL	12	1	0	56486420	56489405	-	978	S	MAEAAAAALVKVIFEKLADEAFKKYARSLNIHSELKQLGSTLSQIQALLNDASHKEITDESVRLWLNSLQHLAYDIDDVLDDVATEAMQRELTPESEASTSMVRKLIPTCCTNFSLSHRLSPKLDSMTTRLQHLQKQNPGLIVKGEKPKNNNRGNETSLLESDVIGREIEKEKLLNKLLQDEPSKENFSVLPIVGMGGVGKTILARFLYNDAQVKGRFELHAWVCVSDDFDISKITKTIFQAVSDENKEFADLNQLQVALKEKLKEKWFLLVLDDVWHENFNDWENLVLPFHSGARGSKVIMTSRKEQLLKMLGFDNLDRLETLSSEDALSLFALHALGVDNFDSHPTLRPKGERIVEKCGRLPLALKAIGRLLRAKTDEEKWDEVLNSKIWDSKSVGD…
HanXRQChr03g0082411	NL	10	1	0	133901923	133904595	-	891	S	MAVAEIFIGAFITVLFEKLASTDLMRLAQSAGIHSELNKWKDTLSQIQAVLLDAGQKHIIDTAVQLWLHKLQHLAYEIDDVLDDLATESMRKELKGESNTSTSTSTSKVLRLLIPSSCTSLSPHALKYGSKMSSKLNEITTKLNALVVEKNILGLISNVEMSNRISRRLEETSLVDLSRIVGRDGDKKALLEKLLGNELCDENVSILSIVGLGGIGKTTLAQVLYNDEKVKNHFKLMSWVCVSDEFDVFNISKAIFKDVGGEDAKFETLNQLQVALTEKLINKRFLLVLDDVWSENYNEWELLLRPFVVGASGSKIILTTRKTMVASMMDSFQAYPLDHLSNEEALSLFAQHALGKPNFDSHLTLKSHGEGIVKKCGGLPLALITLGRVLRTKSNDEEW…
HanXRQChr04g0100251	NL	9	2	1	24658565	24661589	+	991	S	MAEAAAAALVKVIFEKLADEAFKKYARSQNIHSELKELGITLSQIQALLNDASNKEITDESVRLWLNRLQHLAYDIDDVLDDVATEAMHRELTPESEASTSMVRKLIPACCTNFSLSHRLSPKLDSITTQLQYLEKQKADLGLIVKEEKPKNTSRRNETSLLESDVVGREGEKKRLLNQLLVGESSKENFSIIPIVGLGGVGKTTLARILYNDKRVKDHFELMAWVCVSDEFDVFKISETIFECVATENKQFKDVNQLQIALREQFKDKRFLLVLDDVWNQNYDDWEKLVRPFHSGAAGSRVIMTTRQQDLLKKIGFNHVDNLESLSHEDALSLLALHALDVDNFDSHETLKPQAEGIVKKCGGLPLALKAIGRLLRTKTEGEEWDEVLKSKIWDLENA…
HanXRQChr05g0156991	NL	9	3	2	196761710	196765758	-	972	S	MAELVLSSLLPMLFEKLSDAAFKTVARHKGLDAEIKKLQKSLTQIQLYLTHASQMEITDPSVKQRLNDLQHLAYDIDDVLDGWATDAMDLEFKQEPEGITGKVRKLITPTCCTTFSRTTTMIAELDDISTKLQDLVKEKADLGLDNLGLKVEEETRPRTNNNRSLQTSVVNPSSIVGRQAHKDALVQQLLLPADEPCDQNYCIVPIVGMGGLGKTTLAGLLYNDVRVKDHFELKAWICISDEFDISVRSKEIFIAFGGEVKEEHINFNKLQEALRDHLTQKRFLLVLDDVWSESREDWETLVRPFYTCSPGSKIVVTSRKDILLKKLGYNSLYKHLESLSDDDALSLFALHALGVRNFDSHLSLKPHGEGIVKKCKKLPLALITLGTSLRAKKDEDSWK…
HanXRQChr06g0184461	NL	11	2	1	97887082	97890064	-	977	S	MAEAAAAALVKVIFEKLADEAFKKYARSQNIHSELKQLGSTLSQIQALLNDASHKEITDESVRLWLNSLQHLAYDIDDILDEVATEAMHRELTPESEASTSMVRKLIPTCCTKFSLSHRLSPKLDSITTRLQYLEKQKADLGLIVKEEKPKNTSRRNETSLLESNVVGREGEKKRLLNQLLVGESSKENFSILPIVGLGGVGKTTLARILYNDTQVKDHFELMAWVCVSDECDVFKISETIFECVATENRQFKDVNQLQIALREQFKEKRFLLVLDDVWNQNYDDWEILVRPFHSGAAGSRVIMTTRQQDLLKKIGFNHVDNLESLSHEDALSLLALHALDVDNFDSHETLKPQADGIVKKCGGLPLALKAIGRLLRTKTEGEEWDDVLKSKIWDLENA…
HanXRQChr07g0196511	NL	12	2	1	68097400	68100447	+	986	S	MAEAAAAALIKVIFEKLAVEAFKKYARSQNIHSELKQLGITLSHIQALLNDASHKEITHESVRLWLTSLQHLAYDIDDVLDDVATEAINRELNPESEASTSMVRKLIPTCCTNFSLSHRLSPKLDSITTQLQHLEKQKGDLGLIVKDEKPKNTSRRNETSLLESDVVGREGEREKLINKLLQDEPSKENFIIVPIVGMGGVGKTTMARILYNDTRVRDHFKLKAWVCVSDEFDIFKISETIYQSVAKKSKQFKYLNQLQVALGEELKDKRFLVVFDDVWNENYDDWENLVRPFHSRATGSFNHLDHLESLSHDDALSLFALHALGVVNFHLHATLKAQAEGIVKKCSGLPLAIKAIGRLMRTKTEREEWNDVLNSEIWNLENANEIVPALRLSYHDLSA…
HanXRQChr08g0224991	NL	7	4	3	70136959	70140913	+	861	S	MADDLKLHIKQLFSLCLSAKRAESRTEILDIVRRIAKSYAGLMTYLRNMMLGYENKEVQDLLTNLESMVYSKQVFFHDELKMNTILVNCEQLYDIRYSSNVEEEAIAGFDAEAETLLDQLTGTSTKKLQIISIAGMAGLGKTTLARKLFRDPLIEYMFDIRAWTCVSQVYLKKDLLLGILSSFTNNLTDEIYKMNEEQLGEKLYRRLKDRKYLVVLDDIWDCKAWNDIRMYFPDDKTGSRVLFTSRDIDISLHVQAARSAHVLRLRTQDESWDIFMKKVFRTGICPSDLEEQGKVITQKCEGLPLAIVIAAGLLKNNWSIEWWTQIATSLSSFMVSDPSQYMDSLAFSYNHLPPHLRPCFLYLAAFPEDYEIPVSKLIRLWIAQGFIHQTGSRILEDVA…
HanXRQChr08g0225581	NL	16	2	1	73950593	73953092	+	698	S	MCVMEMEVKVVLAVLILKLRDTLNEEGIANNKIMTCQLKQVQKSLENLQTLSDDFDKSQMSRDYLRVLYEVEDKIEKFSFRVARQRKRFGFLMNQTFLFNNLNSCRMLIRKLNNLMTKIYCVLENQHAATDISSSITSSSAIWPIPSTPSPKRGPLTRTFSTISNLAPQKKKLTVSLSYNNNNVLPNVHDHQCSNEVVAKRYDDLRIDLKPCLLYLALFPKYYNVPVRRLLRLWLAEGFVERNPSPEDVVQKHFEDLVDQGMIQITKFRSDNSPKQCRLVPVFHDYLLPKAQDIGLLYIHHNWKNLEDVTGPFGVRRMIPQMGPTTGALTNSNSVWANKFNPSLLRSYVSFNRPHKDMPATEVGLLLGRIVNSDFRLLKVLDLEGVNKPTLPNKLDHLY…
HanXRQChr09g0260361	NL	10	2	1	152440990	152444660	+	979	S	MAADLVVSFAVKIGELVFVPIGKSFSYLYDYNKNLISFQTRVPALENTKTEIQSLVDEAKRNGEHILPQVAERLTSADGMVDESRNFLGDQQGSPSCSNVVSRYRISKKAKKRTLAVNKLLEDGKFDRVSRQVPPPLWSASTGDVETFDSRNLTFKAIMDALKDDTINVIGVYGMGGVGKTTLVKEVAKQAGEQKLFDEMVMSVISQTLNVRNIQGEIADKLGLKLEQESESGRATRLCERLKQSTSVLLILDDVWRLLDLGAIGIPHNDVHKGCKLLLTSRSKDVCYEMNAQVCVPVNVLSKLDAWNLFSKMANITNNSDVHLLATKVAERCAGLPIAVVTVARALRGKSKHAWSDALGQLQSPPPRNIKGMQKYVYSSLELSYNFLETDEIKSCFLL…
HanXRQChr09g0267021	NL	21	6	5	177431188	177440031	+	1592	S	MSTVDIAVSVIAKLLEYTARPIIQPFGYILHHNRNINGLQTQISHLENTQFEVQQQVDVAQRNGEIVLPTVQAWLAKANSLATESDKFLSNQVVTNHNCISGSCPNLKLIYKISREAKKKSIAVNQVVEGGKFDRVSHPARLPPIWPSNDGAFIGELDGFESRKAQLRLMMEALGDDSVNIIGVYGMGGIGKTTFVEEVAKQAYARQLFDEMVMVVVSHKPNLRKLQGDLAEMLELNLKEEGEVLRTVRLRERLNQVKRILIILDDLWMPFDLRTIGIPQGNLHKGCKIILTSRSLDVCNAMSTQRNFHMDVLSQVESWNLFKKMAGDTVESSDLNPIATKVAKRCSGLPLAIVTVARALRHRSKYAWRDALRQLKSSTSNDVKGVYANVFASLELSFN…
HanXRQChr10g0310841	NL	11	2	1	217000023	217003002	-	976	S	MAEAAAAALVKVIFQKLADEAFKKYARSQNIHSELKQLGSTLSQIQALLNDASHKEITDESVRLWLNSLQHLAYDIDDVLDEVATEAMHRELTPESEASTSMVRKLIPTCCTKFSLSHRLSPKLDSITTKLQHLQKQNPGLIVKGEKPKINTNRRNETSLPERDVVGREVEKKKLLNQLLVGESSKENFSILPIVGLGGVGKTTLARILYNDTQVKDHFELMAWVCVSDECDVFKISETIFECVATENKQFKDVNQLQIALREQFKDKRFLLALDDVWNQNYDDWEILVRPFHSGAAGSRVIMTTRQQDLLKKIGFNHVDNLESLSHEDALSLLALHALDVDNFDSHETLKPQAKGIVKKCGSLPLALKAIGRLLRTKTEGEEWDDVLKSKIWDLENAD…
HanXRQChr11g0344981	NL	4	3	2	137152239	137154820	-	817	S	MAEVIVNILVEVLSEKLASVDFSNLGRPEAIEPQLKKWETDLRVIKAVLDDAGQKQISQKAVELWLHELQDLAYDIDDFVDDLTTEGMIRKFHQQSHARTNTSKSWKNMIPSCLGSCTNFTPSKFTYDLGLGSKGAKITEKLNDLVDKKNKLGLDVDVKVERSNKPLEQTSLVDESKVMGREVDKVALLRKLLGNEACNQNVSVVSIVGLGGIGKTTLAKVLYNDKNVKSHFTLRAWVSVSNEFDVAGISKAIFQAVGGGEEQFDSLNLLHEALKEKLESKKFLVVLDDVWNENHEKWERLRSPFLVGAPGSKIIITTRKTEVATVMNSVQPYNLEVLSEEIALSLFAKYVLDEENFDNHPSLGTIALSIVKKCKGLPLALITLARVLKTKERSEVEWK…
HanXRQChr11g0348661	NL	13	1	0	150349748	150353942	+	1385	S	MAIGEVFIGAFITVLFEKLASGDLIRLARSAGIHPELNKLKTNLALIRAVLADAGEKHIRDRSVQLWLNELQHLAYEIDDVLDELATEAMRRQLNKESYANASTSTSTKLKFIPSKLHAIKYGLKMRSKLEGIATKLRELVEEKNLLGLEDDAERPKRGSRRSEETSLLPIVVIGRESDKEALLGKLLGSESSNSQTPTVNVVSIVGLGGIGKTTLAQLVYNDKKVKEQFELMAWVCVSDEFDVFGINKAIFQAVGGGNQDFASLNLLQVALSEKLSKKKFLLVLDDVWNENYKEWELLQRPFYVGAPGSKVLVTTRKTMVASVMGSVQTYPLEILSDEEALSLFAQYALGKPNFDSRPTIKLHGEAIVKKCGGLPLALRTLGWVLRTKSNDEEWEELL…
HanXRQChr13g0390571	NL	7	3	2	27466846	27469563	+	812	S	MAVAELFMGAFITVLFEKLASGDLIRLARSAGIYSELNKWRNTLIQIQAVLADAGQKHIRDKSVQLWLNKLQHLAYEIDDVLDDLATKAIRSQLSKESSATTSKRTSREGDKESLLGKLLDNESSSSKNVNVVSIVGLGGIGKTTLAQLLCNDKKVKDNFELMAWVCISDDFDIFNISKGILQAVAGGNQDFANLNLLQVALAENLSRKRFLLVLDDVWNENYHEWELLQRPFNVGAPGSKILVTTRKTMVASMMDSIQTYPLQLLSNEDALSLFAQHASGKQNFDVNGILKSHGDDIVKKCGRLPLALRILGRLFRDKSNDDEWEALLNSEIWHLDNGSEILPALKLSYYDLSPHLKQLFAYCCLFPKDYMFEKDELILLWMAEGLLYRPNVKKSMES…
HanXRQChr13g0419781	NL	19	5	4	173899110	173922081	-	1144	S	MDEIVLSSFLSVIFEKLASAAFETLAPYFETDYDIEKLKRSSLQIQSLLADASQKETTNQFVKRWLNDLRHLAYDVEDVLDELATDAIHRERTDQPETHTSKVRKLFPNPFSKHSSYSRTMKDKIDVITTKLQELLEEKDALGLVVIEERRSTNVNRRLQTSMVHESSIFGRRAEKEALVHKLLRDEPCGQNFSIVPIVGMGGVGKTTLARLVYGEPEVTEHFKLKAWVCVSDEFDSFGISKVIFQSVTRETTEFKDLNLLQEALRDHLREKRLLLVLDDVWSESCQDWDTLVGPFYACAPGSKIIMTTRKDQLLKKLGYGNLGRLRTLSHDDALSLLALHALGVSNFDSHLSLKPHGVGIVKKCDGLPLALKAVGRLLSTRIDEEGYWKKVLDSEIWR…
HanXRQChr13g0419811	NL	12	1	0	173988288	173991170	-	961	S	MDEIVLSSFLSVIFEKLASAALETLAPYFKTDYDIEKLKRSSLQIQSLLADASQKETTNQFVKRWLNDLRHLAYDVEDVLDELATDAIHREWTDQSETHTSKVRKLFPNPFSKHSSYSRTMKDKIDVITTKLQQLLEEKDALGLVVIEERRSTNVNRRLQTSMVHESSIFGRRVEKEALVHKLLRDEPCGQNFSIVPIVGMGGVGKTTLARLVYDEPKVTEHFKLKAWVCVSDEFDSFGISKVIFQSVTGKTTEFKDLNLLQVALRDHIKEKRLLLVLDDVWSESCQDWDTLVGPFYACAPGSKIIMTTRKDQLLKKLGYGNLSRLRTLSHDDALSLLALHALGVSNFDSHLSLKPHGVGIVKKCDGLPLALKAVGRLLSTRIDEEGYWKKVLDSEIWR…
HanXRQChr13g0420451	NL	15	2	1	175481690	175485034	+	1095	S	MAELVLSSLLPMLFEKLSDAAFKTIARHKGIDAEIKKLQKSLTQIQVYLTHASQMEITDPSVKQRLNDLQHLAYDIDDVLDGWLTEAMQRESTHESEGITSKVRKLITPSCCTNFSRTTTMIAELDDISTKLQDLVKEKDNLGLDNLGLKAEEEARPRIVNNNRRLQTSVVNPSSIFGRQAEKDALVQQLLLPADEPCDLNYSIVPIVGMGGLGKTTLAGLLYNDVQVKDHFEVKAWICISDDFDISVRSKEIFIAFGGEVKEEHKNFNKLQEALRDHLTRKRFLLVLDDVWSESREDWETLVRPFYTCSPGSKIIVTTRKDVLLKKLGYNSLYKHLESLSDDDALSLFALHALGERNFDSCLSLKPHGEGIVKKCKKLPLALIALGTSLRTKKDEDSW…
HanXRQChr13g0421501	NL	9	2	1	179316681	179319690	+	975	S	MAEPVLAALLRVLVDKLVSVTSNNIAHYKGIGAQFEKCQDSLKLIQSVLADASRKEITNDAVKGWLNNLQHLAYDIDDVLDGWATEAMHREFTHESEAFAGKVRKLIPSCCTNFSPSIEMHGKLDRVNAKLERLVKQKDDFGFRLEDETRPRNNKNNNRRFQSSVVDPSSIVGRQAEKEALLHQLLLPADKPCDKNYSIVPIIGMGGVGKTTLARLLYGDKQVKDHFELKAWVCVSDEFDSFAISKVIFQSVAGVNKKFADLNLLQEDLVNHLRGKRFLLVLDDVWSDSYDDWKTLVGPFHACASGSKIIITARKDQLLKKLVNNPLNKQLGSLSDADALSLVARDALGVNNFDSHLSLKSYAEGIVKKCGGLPLALTTLGRLLRTKKDEVEHWKGVLE…
HanXRQChr13g0421521	NL	10	2	1	179436872	179439888	+	983	S	MAELVLSAFLGVLFEKLASAALKSIALNKGVDAEIKKWQRSLNQIQGVLADASHKEITSPPVKRWLNDLQHLAYDIDDILDGWVTEAMQSESTHKSEGITNKVRKLIPTCCTSFTQKSNVHEKLDSISTKFQELLEEKANLGLKVEEEPMSKDKNRRLQTSMFDASSIVGRQTEKEALIHKLLDDESCGQNFSIVPIVGMGGVGKTTLARLLYNEKQVNGHFELKAWVCVSDDFDSFAISKVIFQSVTGENKDFADLNLLQVALTDHLREKRFLLVLDDVWSENCLDWETLVGPFHACARGSKIIMTTRKNQLLNKLGYNNLVQLESLSHDDAVSLIALYALGVNNFDSHLSLKQHGEGIVKKCNGLPLAVIAIGRLLRTKKGDEDSWKEVLDSEIWKK…
HanXRQChr13g0421611	NL	17	2	1	179614182	179618194	+	1309	S	MAESVLSVVLPLLIEKLVSETSNSIARYKGIDAEIEKCQDSLKLIQDVLTDASQKEITNQAVKRWLNDLQHLAYDIDDVLDGWATEAMHREFTHKSEGMTSKVRKLIPSCCTNFSPTIKMRDKLDRINAKLERLVKQKDDFGLTVGGETKPNNNNNRRFQSSVVDPSSIVGRQAQKEELVQQLLLPAEEACDRNYSIVPILGMGGVGKTTLARLLYNEEQVKDHFEVKAWVCVSDEFDSFRISKEIFQSMAKKEISDFNELQEALRDHLTGKRFLLVLDDVWSERREDWETLVRPFYTCAPGSKIIVTTRKDKLLKILGYNPLNKQLESLSYDDALSLFAVHALGVRNFDSHLSLKPHGEGIVKKCNGLPLALIALGTSLRTKEDEDSWKEVLESEIWK…
HanXRQChr13g0421641	NL	7	1	0	179730508	179731749	+	414	S	MAESVLSVVLPLLIEKLVSETSNSIARYKGIDAEIEKCHDSLKLIQRVLADASRKGITDDAVKGWLNDLQHLAYDIDDVLDGWATEAMHREFSHDSEGMTSKVRKLTPSCCTNFSPTIKMHDKLDRINAKLERLVKQRDDFGLTVGGETKPKNNNRRFQSSVVDPSSIVGRQAEKEALVQQLLLPAEEPCDRNYSIVPILGMGGVGKTTLARLLYNEEQVKDHFEVKAWVCVSDEFDSFRISKEIFQSMAKKEISDFNELQEALRDHLTGKRFLLVLDDVWSERREDWETLVRPFYTCAPGSKIIVTTRKDKLLKILGYNPLNKQLESLSYDDALSLFAVHALGVRNFDSHLSLKPHGEGIVKKCNGLPLALIALGTSLRTKEDEDSWKEVLESEIWKL…
HanXRQChr13g0421691	NL	16	2	1	179814393	179818324	+	1294	S	MAESVLSVVLPLLIEKLVSETSNSIARYKGIDAEIEKCHDSLKLIQRVLADASRKGITDDAVKGWLNDLQHLAYDIDDVLDGWATEAMHREFSHDSEGMTSKVRKLTPSCCTNFSPTIKMHDKLDRINAKLERLVKQRDDFGLTVGGETKPKNNNRRFQSSVVDPSSIVGRQAEKEALVQQLLLPAEEPCDRNYSIVPILGMGGVGKTTLARLLYNEEQVKDHFEVKAWVCVSDEFDSFRISKEIFQSMAKKEISDFNELQEALRDHLTGKRFLLVLDDVWSERREDWETLVRPFYTCAPGSKIIVTTRKDKLLKILGYNPLNKQLESLSYDDALSLFAVHALGVRNFDSHLSLKPHGEGIVKKCNGLPLALIALGTSLRTKEDEDSWKEVLESEIWKL…
HanXRQChr13g0422131	NL	19	2	1	181835968	181841168	-	1335	S	MAEVVLSSLLPVLFDKLTDAALKTIARHKGIDAEIKKLQKSLVSIQLYLTHASQMEITDPSLKQRLNDLQHLAYDIEDVLDGWATDAMDPEFKQEPEGITGKVRKLITPTCCTTFSRTTTMIAELDDISTKLQDLVKEKDNLGLDNLGLKVEEEARPRIINNNRRLQTSVVNPSSIVGRQAHKDALVQQLLLPADEPCDQNYSIVPIIGMGGLGKTTLARLVYDEQLVKDHFDLKAWVCVSDEFDTVRISKEIFQSMANQEVADFNRLQEALKDHVKGKKFLLVLDDIWSESYEDWETLVRPLYTCDPGSKIIITTRKDKLLKKLGYNPLNKQLESLSDDDALSLVARNALGVDNFDSHLSLKPYAEGVVKKCGGLPLALIALGRLLRTKKDEVEHWKE…
HanXRQChr13g0423821	NL	11	2	1	188982035	188985060	-	994	S	MAEAAAAALVKVIFVKLADEALKKYARSQNIHSELKQLGSTLSQIQALLNDASHKEITDESVRLWLNSLQHLAYDIDDVLDEVATEAMRRELTPESEASTSMVRKLIPTCCKQFSLSHRLSPKLDRITTKLQHLEKQNPGLIVKGEKPKINTNRRNETSLPERDVVGREVEKKKLLNQLLVGESSKEKFSILPIVGLGGVGKTTLARILYNDTRVKDHFELMAWVCVSDECDVFKISETIFECVATENKQFKDVNQLQIALREQFKDKRFLLVLDDVWNQNYDDWEILVRPFHSGAAGSRVIMTTRQQDLLKKIGFNHVDNLKSLSHEDALSLLALHALDVDNFDSHETLKPQAKGIVKKCGGLPLALKAIGRLLRTKTEGEEWDDVLKSKIWDLENAD…
HanXRQChr13g0423881	NL	9	3	2	189078693	189081657	-	924	S	MAEAAAAALVKVIFEKLADEAFKRYARSQNIHSELKQLGSTLSQIQALLNDASHKEITDESVRLWLNSLQHLAYDIDDVLDDVATEAMHRELTPESEASTSMVRKLIPTCCTNFSLSHRLSPKLDSITTKLQHLQKQNPGLIVKGEKPKINTNRRNETSLPERDVVGREVETKKLLNQLLVGESSKENFSILPIVGLGGVGKTTLARILYNDTRVKDHFELMAWVCVSDEFDVFKISETIFECVATENKQFKDVNQLQIALREQFKDKRFLLVLDDVLSHEDALSLLALHALDVDNFDSHETLKPQAEGIVKKCGALPLALKAIGRLLRTKTEGEEWDDVLKSKIWDLENADAIVPALRLSYHDLPADLKRLFAYCSLFPKDFMFDKEELILLWIAEGY…
HanXRQChr13g0423911	NL	13	2	1	189237247	189240191	-	967	S	MAEAAAAALVKVIFEKLADEAFKKYARSQNIHSELKELGSTLSQIQALLNDASHKEITDESVRLWLNSLQHLAYDIDDVLDEVATEAMHRELTPESEASTSMVRKLIPTCCTNFSLSHRLSPKLDSITTQLQQLYKAKAGLGLIVKDEKPKNYNRGNETSLLESDVIGREIEKEKLLNKLLQDEPCKENFSVLPIVGMGGVGKTTLARFLYNDTQVKGRFELHAWVCVSDDFDISKITKTIFQAVSNENNKEFADLNQLQVALKEKLKDKRFLLVLDDVWHENYDDWETLVLPFHSGARGSKVIMTSRKEQLLKMLGFDNLDHLKTLSSEDALSLFALHALGVDNFDSHPTLRPKGERIVEKCGRLPLALKAIGRLLRTHTDEEKWDEVLNSKIWDSKS…
HanXRQChr13g0423971	NL	11	2	1	189358115	189361121	-	985	S	MTLIQMTLIHFHIYINVIFQKLTDEAFKKYARSQNIHSELKQLGSTLSQIQALLNDASHKEITDESVRLWLNSLQHLAYDIDDVLDEVATEAMHRELTQESEASTSMVRKLIPTCCTNFSLSHRLTPKLDSITTQLQQLYKAKAGLGLIVKGEKPKNNDRGNETSLLESDVIGREKEKEKLLNKLLQDEPCKENFSVLPIVGMGGVGKTTLARLLYNDTKVKGRFELHAWVCVSDDFDISKITKTIFQAVSNENKEFEDLNQLQVALKEKLKDKRFLLVLDDVWSENFNDWENLVLPFHSGARGSKVIMTSRKEQLLKMLGFDNLDHLKTLSSEDALSLFALHALGVDNFDSHPTLRPKGERIVEKCGRLPLALKAIGRLLRAKTDEEKWDDVLNSKIW…
HanXRQChr13g0424081	NL	9	3	2	189684394	189687323	-	933	S	MAEAAAAALVKVIFQKLADEAFKRYARSQNIHSELKQLGSTLSQIQALLNDASDKEITDESVRLWLNSLQHLAYDIDDVLDDVATEAMHRELTPESEASTSMPKNNNRGNETSLLESDVIGREIEKEKLINKLLQDEPSKENFSVLPIVGMGGVGKTTLARFLYNDTQVKGRFELHAWVCVSDDFDISKITKTIFQAVSNENKEFADLNQLQLALKEKLKEKRFLLVLDDVWHENFNDWENLVLPFHSGAHGSKVIMTSRKEQLLKMLGFDNLDHLETLSSEDALSLFAVHALGVDNLDSHPTLRPKGERIVEKCGRLPLALKAIGRLLRAKTDEEKWDEVLNSKIWDSKSVGDFSADWKVIFPALMLSYHELPANLKRLFAYCSLFPKDYLFDREELV…
HanXRQChr13g0425321	NL	2	3	2	193220013	193253954	-	599	S	MAEAAAAALVKVIFQKLADEAFKKYARSQNIHSELKQLGITLTQIQALLNDASHKEITDESVRLWLNSLQHLAYDIDDVLDEVATEAMHRELTPESEASTSMVRKLIPTCCTKFSLSHRLSPKLDGITTKLQHLEKQNPGLIVKGEKPKINTNRRNETSLLESDVVGREGEKKRLLNQLLVGESSKENFSILPIVGLGGVGKTTLARILYNDTQVKDHFELMAWQLKDKRFLVVLDDVWNENYDDWENLVRPFHSGATGSRVIMTTRKQQLLKKIGFNHLDLLESLSHDDALSLLARHALDVDNFDSHETLKPLGEGIVEKCGCLPLAVKAIGRLLRTKTDGEEWDDVLNSEIWDLESADEIVPALRLSYHDLSADLKRLFAYCSLFPKDFLFEKEELV…
HanXRQChr13g0425411	NL	9	2	1	193382936	193385531	-	831	S	MAEAAAAALVKVIFQKLADEAFKKYARSQNIHSELKQLGITLTQIQALLNDASHKETTHESVRLWLNSLQHLAYDIDDVLDDVATEAMHRELTPESEASTSMVRKLLIPTCCTNFSLSHRLTPKLDSINSKLQHLEKQKSDLGLIVKDEKPKGTSRRNETSLLESDVIGREGEREKLINKLLQDEPSKQNFIIVPIVGMGGVGKTTLARILYNDTRVKDHFELMAWVCVSDEFDIFKISQTIYQSVAKEYKQFTDTNQLQIALKEKLDRKRFLIVLDDVWNENYDDWENLVRPFHSGATGSRVIMTTRQQQLLKKIGFNHLDHLDRLSREDALSLLALHALDVDNFDSHATLKPQAEGIVKKCGGLPLALKAIGRLMRAKTEEEKWKDVLNSEIWNLES…
HanXRQChr13g0425931	NL	11	3	2	195196820	195210745	-	906	S	MAEAAAAALVKVIFEKLADEAFKKYARSQNIHSELKQLGSTLSQIQALLNDASDKEITDESVRLWLNSLQHLAYDIDDVLDDVATEAMHRELTPESEASTSMVRKLIPTCCTKFSLSHRLSPKLDSITTRLRYLEKQKADLGLIVKEEKPKNTSRRNETSLLESNVVGREGEKKRLLNQLLVGESSKEKFSILPIVGLGGVGKTTLARILYNDTRVKDHFELMAWVCVSDEFDVFKISETIFECVATENKQFKDVNQLQIALREQFKDKRFLLVLDDVWNQNYDDWEILVRPFHSGAAGSRVIMTTHQQDLLKKIGFNHVDNLESLSHEDALSLLALHALDVDNFDSHETLKPQAKGIVKKCGALPLALKAIGRLLRTKTEGEEWDDVLKSEIWDLENA…
HanXRQChr13g0425941	NL	9	2	1	195250038	195252703	-	854	S	MAEAAAAALVKVIFEKLADEAFKKYARSQNIHSELKQLGSTLSQIQALLNDASHKEITDESVRLWLNSLQHLAYDIDDVLDEVATEAMHRELTPESEASTSMVRKLIPTCCTKFSLSHRLSPKLDRITTKLQHLEKQNPGLIVKGEKPKINTNRRNETSLPERDVVGREVEKKKLLNQLLVGESSKEKFSILPIVGLGGVGKTTLARILYNDTRVKDHFELMAWVCVSDECDVFKISETIFECVATENKQFKDVNQLQIALREQFKDKRFLLVLDDVWNQNYDDWEILVRPFHSGAAGSRVIMTTRQQDLLKKIGFNHVDNLESLSHEDALSLLALHALDVDNFDSHETLKPQAEGIVKKCGGLPLALKAIGRLLRTKTQGEEWDDVVKSNIWDLENAD…
HanXRQChr14g0430311	NL	14	2	1	28382418	28385508	+	932	S	MAVEAVVSVVLQKLTDMLESQSLTQNKLLVYEVQEIMKSLDSMRDLIMISTKVVNQQAEEYLHAVYTVEDGIEKFTLNVVRRRKIFGFLTNHIFFFDNLNSCVRIHQKIKKTLMKLKDHEQVPNEAKKEEKCSETRATDHVSFSYSCNEEVMQIVGIKERFQQMKNMSSFSYKEEEMGIFGLKKDVDALVNQLINNCEHVVLIVGQGGVGKTTLARTIYKHRDIKQLFQLRVWVSVLEDYATKDILLSVLKAMDSATDKCSNKDDEETMKFKVSEYLKNKRYLIILDGANSYSDILEDIKEAFPDVKNGSKLVLTSTQNMELKTTHVNLFLHCMMPLSEDDSWKMFKEKVGRQNSWDLVTPESKQAILLSCKGLPLNIVLLAGLFSLTDPNRWSRIFSG…
HanXRQChr15g0468591	NL	10	4	3	15246942	15249507	+	819	S	MAEAAAAALVKVIFEKLADEAFKKYARSQNIHSELKQLGSTLSQIQALLNDASHKEITDESVRLWLNSLQHLAYDIDDVLDEVATEAMHRELTPESEASTSMVRKLIPTCCTNFSLSHRLSPKLDSITTKLQNLQKQNPGLIVKGEKPKNNNRGNETSLLESDVIGREIEKEKLLNKLLQDEPCKENFSVLPIVGMGGVGKTTLAKLLYNDTQVKGRFELHAWVCVSDDFDISKITKTIFQAVSDENKEFADLNQLQVALKEKLKDKRFLLVLDDVWSENFNDWENLVLPFHSGARGSKVIMTSRKEQLLKMLGFDNLDHLKTLSSEDALSLFALHALGVDNFDSHPTLRPKGERIVEKCGRLPLALKAIGRLLRAKTDEEKWDDVLNSKIWDSNCDGD…
HanXRQChr15g0478711	NL	17	8	7	56219226	56245479	-	1728	S	MFVEKMDAIISSIITPVVESLMVPLKKHLGFLVSSRRYVRDMKEKMEQLNLTEQDIRHTWEEEVARNHEVSHHVLPWLEKVKEVNEKAQSIPTGGIGCFNIAKRYKAGKQSYNILKGIQALETQKSEIVFTNVQIPLAVVVSTSIAPPTSTSTDGTQHNFKSRDLIYKAALKSLRSNDESQKMIALCGMGGVGKTTMMEQLKKAVEASNSFDRVVKVVLGENTDVIALQRAIAKYIDSEDLKEEVIDARADRLQKIFEEMSKQGKKTLVIMDDIWSEVDLKDVGLSPLPNGFKLLFTSRSENVCARMGVKTDSVFKIRVLDEAEAKTLFFGIVGPSIIDGDEPEIHKIGEDIVNKCGGLPIALKTIAKSLIGNIKEAWQETLSNLQHEDLQDLNDIVHK…
HanXRQChr16g0505241	NL	19	3	2	32735174	32740135	-	1497	S	MAELVLSALLPVLFEKLSSTTLKRIARNNGIDAEIKKWQRSLIQIHGVLADASQKEVTRTPVKRWLNDLQHLAYDIDDVLDGWLTEAMQHESTHESEGISNKVRKLIPTCCTNFSRNTSMHDKLYSITAKLKDLVEEKAALGLSLTEDSRPRNNNNINNRRFQSSVVDPSSIVGRQAQKEALLQQLLLLGDEPCDQKFSIVPIVGMGGVGKTTLARLLYDDQHVKDHFELKAWVCVSDEFDSFRISKEIFQSMANKEVSDFNRLQEALRDHVRDKKILLVLDDIWSESYADWETLARPFYTCAPGSKIILTTRKDQLLKQLVHNPQNKQLQSLSDDDALSLFARHALGVNNFDSHLSLKPYAEGIVKKCGGLPLALIALGRLLRAKKDEVDHWKEVSNS…
HanXRQChr16g0515361	NL	4	1	0	103590092	103592419	-	776	S	MAEAAVEFLLNNLKQLLAYNADLISSIKAHVESMYSDLGLLNTFVKGTSERRSNDSVVEELVRQIRIEVYKAEDIIDKYVSEAYTQKTRVGAAEVINVPDYLVKLRHVGRKIQDIRKHMKEIYDNKPFANDFFSRTEETIPRSLPCVDEENVFGFEKEAKKVVGCLKAETKELEVISVMGMGGVGKTTLAKKVYNDEDIQCNFPVRSWVYVSQVFNLKEVFLSILYDVTQVSRDASQWSVDTLAKELNRQLNDETYLIVLDDIWTKHAWDELKMAFPSNENGSRILITSRNKDVAIHANTSLGDPYQLRFLTDAESWELLKKKVFPKGTRCSRELENLGKQIARKCYGLPLAIVVIAGILKKMDKAPSSWEKVEKNVTTIEPKQCMEVLELSYKHLPYH…
HanXRQChr16g0523611	NL	7	2	1	150277335	150279769	+	794	S	MAELVLSSILDVICDKLVSAACASLENLAPYNEIDSSEIQKLQRSLTQIQDLLLDASHKEITNHSVKRWLHNLQHLAYDIDDVLEDLATEAMHRDEAETHTSKVRKLFSNPFSKHSLWTNTIKEKINVITTKLQDLIEDKATVGLIVKEETKLKTLDRSLQTSMVDVSSIVGRQAEKEALVLQLLGDGRCDQGFSVVPKVGMGGVGKTTMARLLYNEKQVKDHFQFKVWVCVSDEFDSFSLSKVIFQSVAGIHKEFADLNLLQVDLENHLRGKRFLLVLDDVWSESFEDWKTLVGPFHACAHGSKIIMTTRKEQLLKKLGYDNINKLFSLSHDDALSLFALHALGVKNFDSHLSLKPHGEAIVKKCDGLPLALIALGTGRKKIKILGGKWISYHDLSAR…
HanXRQChr17g0534571	NL	7	3	2	3600523	3603098	+	810	S	MAELVLSSLLQQLPVLFERLTDAALKTIARHKGLDAEIKKLQKSLVSIQLYLTHASQMEITDPSLKQRLNDLQHLAYDIDDVLDGWATDAMDPEFKQQPEGITGKVRKLITPTCCTTFSRTTTMIAELDDISTKLQDLVKEKDNLGLDNLGLKVEEETRPRTNNNRRLQTSVVNPSSIVGRQAHKDALVQQLLLPADEPCDQNYSIVPIIGMGGVGKTTLARLVYDEQLVKDHFDLKAWVCVSDEFDTVRISKEIFQSMANKEVSDFNRLQEALKDHVKGKKFLLVLDDIWSESYEDWETLVRPLYTCDPGSKIIITTRKDKLLKKLGYNPLNKQLESLSDDDALSLVARNALGVDNFDSHLSLKPYAEGIVKKCGGLPLALIALGRLLRTKKDEVEHW…
HanXRQChr17g0552521	NL	2	1	0	78018188	78019153	+	322	S	MQIARYCRGLPLAVVVIAGVLAKEPVIKEAWERISQSGSSLIFKGHMETLALSLNHLPSHLRNCFLYLGGFPEDYRFHVARLIWLWIAEGFIQEFENQSLEETAKDYLMELVDRNHVVVQDRKFDRAIKTFSVHDVLRELSSEIATKERFNIEVLRWGNRIIAPYKTSRLFICPTIEYFYESYIVLKCSHSWRLLTVLGLRECHLNYFPEEISLLVNIRYLAIQNDFREFPSTICILRSLQTLIIEGWISDGPLVLPNTISNLVNLRHLQCRRAIVFPPLQMPFENLQTISSVVLGHEPTSWVNYFSGVKKLSCCLRRQEI*
HanXRQChr00c0003g0570971	NL	15	.	.	.	.	.	1095	S	MAEAAAAALVKVIFEKLADEAFKKYARSQNIHSELKQLGSTLSQIQALLNDASHKEITDESVRLWLNSLQHLAYDIDDVLDEVATEAMHRELTPESEASTSMVRKLIPTCCTKFSLSHRLSPKLDRITTKLQHLEKQNPGLIVKGEKPKINTNRRNETSLPERDVVGREVEKKKLLNQLLVGESSKEKFSILPIVGLGGVGKTTLARILYNDTRVKDHFELMAWVCVSDECDVFKISETIFECVATENKQFKDVNQLQIALREQFKDKRFLLVLDDVWNQNYDDWEILVRPFHSGAAGSRVIMTTRQQDLLKKIGFNHVDNLESLSHEDALSLLALHALDVDNFDSHETLKPQAEGIVKKCGGLPLALKAIGRLLRTKTQGEEWDDVVKSNIWDLENAD…
HanXRQChr14g0434871	NN	0	5	4	65560818	65563824	-	389	_	MVVSGSETAFIADIVQRVYSELDLKLLSTPTGLTGIETRAEGISSWLRSEQPDHSVVAICGMGGSGKTTLAKYIYNLNKQNFECSSFLEGIENQPGELLGLQKQLLRDKKKRVLIVIDDIDDKDTLNTLVGRKVLHTQSKIIITTRHLSIHTWVGSISYGCTVHKIELLNDHESLELLSYHAFGCKVPMKGFKELAIQLAKYYPLALKVLGSSLSEGQGTRIETWRSTVNSLNSLKADINIKIQGVLQKSSDTLPCESHRELFLHIACLFLGEYANDVKKILEDDCHAESGIVTLINRCLVTDPRVSGNRLAMHKLLQDMARNIVRKDSKDPAEHSRVWRDDECKTLLRNGEAFKTSSLIKMKNLKFLHLSNVKLIQEFSRSKMVEVA*
HanXRQChr13g0421731	NN	0	4	3	179927083	179931238	-	1229	M	MGGYRTPSLTRANYFLTLVDDYSRSVWVYLIKHKDEASGCLINFYQMVERQYEKKIKRFRSDNGGEFVSNQMKAFYADKGIVLETSCPHTPQQNGVAERKHRHILEVARSLRFEAKLPVKFWGECILTAVYIINRIPSTTLKNKTPYEALLGIAPTYDHMRVFGCLTYHRNYDTKGDKFEPRGRRGIFLGYPFGTKGYKIYDLDEKKVENIEDDWLRGEVHSEEKGDEIEIGRAGQHVEIRGVDQHVEHDLGPHDSEVVDPADDNQNDSAQLQTPPPQTMTTRVPRTRIQPQRYKDYSVQLPPSIDHANPASEQASSTVHPLAYYLSYNSFGANHKAFLSAIDSCHEPKNFVQASQDPKWREAMEQEIKALQENGTWTLEKLPSGKKAIYSKWVYKVKH…
HanXRQChr10g0279361	NNL	2	2	1	8497165	8499511	-	720	_	MFMAKLKMLVYDPASTGNNQFIEAKRPEIGFLYGELSYLYAIGIRFKDTTIGEEQLHGLEDVGNLTRRLFKAVQEAEDIVDMFISSAMIKNDFMAAPVFQNPLNYYHKSAYLTLPSESSFTQRKLTYLQQEDHVFITYIFNRSLQDLKDVMDGLKSIREEIMSNYYNDRGNLLQNLLVNQQEMMMMDNKIAATGTTVNLSATEHEEFIVGFDDDALLILDRLTGDRKKLDIISIVGMGGLGKTTLATKIFNDSLVEYYFDIRGWVNMSQAYSKRDMLVKLLASIGKSVHAATSESKLCETLYQSLKGRKYLMVIDDLWSCKSWDDVASCFPDDKTGSRVLTGKHIAKKCGGLPLAIVVIAGLLEKGEKRKDLWEKIAESVGSYIVNDPKGCLDTLALSY…
HanXRQChr13g0425381	NNL	15	11	10	193311123	193372996	-	1067	_	MCEIEKLLNKLLGDDGSSKENFSVLPIVGMGGVGKTTLARVLYNDPQVKGHFNLKAWVCVSDDFDIFKISKIIFQAVSGERKEFEDLNQLQMDLIKQLQDKRFLLVLDDVWHENDDDWEKLVRSFHSCAHGSRIIMTTRKEELLIKLGFNHLDSLKTLSHEDALSLFALHALGVQNFDSHTTLKPLGEAIVKKCIVPALRLSYHDLSSNLKQLFAYCSLFPKGFLFDEENLVLMWMAEGFFNQSNAAKSPERLGHEYFEVLLSRSFFQHAPNDESLFMMHDLMNDLSTFVAGELFLRFENHMTTDAEALEKHRHMSFTREEYVGHQKFEAFKRARSLRTLLAVSVGVDESSESYYLSNKILVDLLPKLTLLRVLSLSCFEISELPEFIGNLKHLRYLNL…
HanXRQChr17g0539591	NNL	7	4	3	21053876	21122589	+	1467	_	MIDTDVDCLIETLKQLIDFNCPSHISKSQWILKERDRFELLYKELTSLRTFLSYSEETRYTVPKVKALVIRIIDVASKVEDMVDSFVSTFAVKNPKDFNQDPCLDLDDVNHEAPNVLKDEGSSSRVHIAVPSEDNIVRFHDGFGGIMLEIQVIKGEMESANHAAPNVLKDEGSASRVNVTVPKEDKIVGFDVDFDQDPCFDFDGIMQEIQAIKGEMEFANHEAPNVLKDEGSSSRVNIAVPKEDKIVGFGVETREILDRLVGDQKKLDIISIVGMGGLGKTTLAKRAYYDSYVTYHFYIRGWVTVSQTYQKLDLLLSLCNSLSIEPGAGEKNIGKLCELIYKRLKGKRYLIVIDDIWSAEAWNEIRICFPDDNLGSRILVTSRLMNVASNIKQDSPIHR…
HanXRQChr08g0230931	NNL	14	4	3	106136251	106141282	+	988	S	MAETVISSITGKVVDLLCGVAKREISYVCNCSENVEKYKNEADKLSSMKGRVQQHIDLAKSKGEDLLEGVEEWMKKADDYTSNATQFTNGGEDQEKRFNLCTLRRCSKTAIKKTLSLRQHQEDGKSFETCVSLPAQAPGFTDLYQSKNLEDIHTQKLTLKKIIGAIEDDTTQIVGINGLGGVGKTTLASEVAKAIKNQFADIVFIAVSRTVDAKMIQEKVKVPASRIIKGEKVLIILDDVWEELKLQDLGIPCVSEHMNCKILLTSRSIEVCAAMNVQKNISVNPLQEEEAWTLFERVVGKSEWHDKLKEVALKIVKECGGLPLFIQALGKALKDKEIKIWKATLRRLHAPMDGDVIYKKEGILQLKLSYDHLEDDVAKSLFLLCSMFPEDGNIGLKKL…
HanXRQChr16g0505221	NNL	15	3	2	32666492	32670805	-	1301	S	MAELVLSALLTVLFEKLASTALKRIARNNGIDAEIKKWQRSLIQIHGVLADASRKEVTSTPVKRWLNDLQHLAYDIDDVLDGWLTEAMQHESTHESEGISNKVRKLIPTCCTNFSRNTSMHDKLYSITAKLKDLVEEKAALGLSLTEDSRPRNNNNINNRRFQSSVVDPSSIVGRQAQKEALLQQLLLLGDEPCDQKFSIVPIVGMGGVGKTTLARLLYDDQHVKDHFELKAWVCVSDEFDSFRISKEIFQSMANKEVSDFNRLQEALRDHLVYNPQNKQLHSLSDDDALSLFARHALGVNNFDSHLSLKPYAEGIVKKCGGLPLALIALGRLLRAKKDDVDHWKEVSNSEIWKLKEGGILPALRLSYHDLSATLKQLFAYCSLFPKDFLFDKEELVLL…
HanXRQChr16g0518581	NNL	9	2	1	123185163	123187631	-	777	S	MAELVLSAFLGVLFEKLASAAVRNIARYNGIDAEIKKWQRWLNQIQDVLTDASHKELTSKSVKRWLNDLQHLAYDIDDVLDDLATQVMHSEFTRESEAITNKVKKLIPSCCTQSTRTHEKLDSITAKLQDLIEEKATLGLSVKVETRPQNTNRRLKTSIAHASIVGRQVEKEALVRMLLKGEPCDQNFTIVPIVGMGGIGKTHLARHLYHEKQVQDYFQLKAWVSVSDDKIIMTTRKEQLLKQLGYDHLTNLQILSHDDALSLFALHALGVNKFDSHLALKPHGEAIAKKCDGLPLALISIGRSLRTKHDDDSWRKVVESEIWRSKDDVIVPALRLSYHDLSARLKQLFAYNSLFPKNFVFDKEELVLLWMAEGFLHHPTPTDSTAENVGHEYFDELLS…
HanXRQChr03g0067681	RCNL	5	9	8	50125716	50139751	+	836	M	MPRFKDQFLEFSPHLLKSKAITHLTTEKSHQSSSRTTGARQRHCYHESQEFLTISKFSPQGFSSMAELLGAALGEAFSELSDVIKHVITKTLHFKSELKEMQANIQRMGPIFEDMEKLNKELDRRKMETERIMILFKKADELVRKCENVKWDFHNRYRHASKLDEMNKSLVKYVNYDLQFQIARNGAETLVELRRLTKGYEKESPSGEVEAQDSSNGDCSVVVVSAAGGCGKTTLVTMLCHDPDIKEKFGENIYHAVIPEKYNIKVIIQKLLRRNQPHDFYSDEDAFLQWGRFLANKSEILLVLDDVRSESIIEKFMFKSPGYRILVTSREGFRRFNRYELQLLNDQDATSLFHRSAFSEHSKISIPDDLVVKLVKCCKNHPLALRVIGGSLNGKQLPS…
HanXRQChr03g0073241	RCNL	2	8	7	90346985	90361300	-	809	S	MSFNASFSSSMAELLGALLGEAVSRVSSVIIAEIEKTCSFKTELTKIKERVESMRPIAERLDKLNKQLDGLKEEKGRFTSMLEQAEVLAKKCSTRKLHQYSSYASKLDKMNRSLQEYVNTDLQFQIALDTKETLVEVRDLKRRREKGSSSGWRTSVPLLKGDAIGFDSRVTELKGKVLKDSPKGDCSVVVVSAMGGSGKTTLVTLFCRDPEIQRRFDRNIYHVTVSERYDIKVIITKLLDPSPNITNNEEAIQQWGSFLAENDQSEILLVLDDVWSESVITDLMFKSPRYKILVTSRMTFKRFETYQLQALNNEDATRLFCDSAFSKNENENDNIRDERVHQLVKCCKNHPLALSVMGGSLKGEPSANWDLMIQQLYKETTSLLDLHESVQICLKKSLY…
HanXRQChr07g0191791	RN	0	4	3	39843227	39845766	+	373	_	MLRESSRLSRVLDRPENETKIFIFHLERGKELVVKCSRIKFWNVYQKFVYSNKIIRLNNELLMFFKIDLPAIMMSTGMTSLVGIYDLADKMDQVLSVATHLRANRGLRGVPEVREHIVGFNWHLVKLKLRLRENGTRVLVVSGPAGCGKTTLVKLLCHDNQIKASITIYLVSISYMLQSLDYQVFKSLSSKYLNIFLSDEDARNQLENLVKRMKSNNMLLVLDDVWSESESIIQDLMFQIPGYKVLVTSRFLFPRFDSTYELGLLNNEDAKTLLCYSAFPRDGIPINVTDDLVNKIVNFCKGLPLALTVAGASLCGQPAFKWKTTLKKWSESGSMLQSNSNILHSLKLCCQKRKKRAPRHPGAARRTYSAWW*
HanXRQChr02g0046611	RNL	6	5	4	116730069	116733774	-	826	_	MADLFAGEIATELLKLLITITRKACLCKPSAQQLILTVNQLLPIITEIKYSGVELTQTRQHQLDKISIVLQEAHELALKALNSSRWNMYKNLQLARKMDKVEKKISRFVQGPLQAHVLADLHHVRFETTERFDRLDGSAHRLEQRLGLLKIDEEMDQMVEKVDFDDGMCENELVKVGIELGIRKVKDMIFEDQVFDEMSQWVFGVNGIGGSGKTTLVREICRDDEVRSYFNNRILFLTVSQSPNMEELRRKIRGFLADSELNGCSDITPQWTGYSNLKTETPVLVVLDDVWSLQVLQQLIFKVPGCKTLVVSRIKFPPSVLNSSYELELLGEDDAVSLFCHTAFGRPSIPPGTDENLIKQIVEKCKGLPLALKVIGASLRDQPEKYWSGANKRLSRAQP…
HanXRQChr02g0048181	RNL	3	5	4	128920787	128926787	-	846	_	MAVDPFSEPISKLSDTVLYVIKTTSNFKPQLRQLTKTLDTITPIMVDIQNQNRKLDRTRSEQDMFMKDIEDAKKLVEKCSRIKWNLILKFTHSLKLKDVSQKLLNFFQVEVQADQWRDIKKVLVEVDSVNERLASLSLGLSSGSMRMSMRRCETAERRRFGWLVPPLPKGIVGFDEPLNKLKAKILEGINVHDVDDDGSAMDCDDGSEMDCDDGCGVGNVVVVSGVGGDGKTTLVKMLCNDHEIQANFGENIFFVTVSEEFDYKVSVNGLFNPSHFDQQGKFQSTEDAKNELENFLREKVLGPILLVLDDVWRESDIKNFEFDIKGYKLLVTSRMVFTKYDVFKFDPLSDEDAKILFCRSAKPNPTIDKNLINQMVKCCKKHPLTLSVVGGSLDGKNEV…
HanXRQChr04g0095241	RNL	5	6	5	4067516	4074818	-	790	_	MGELFGGALLGDAVSKVSTAIIAAIKKTWHFKAQLNEMKECIESMTPIFADMEKLNKELDRRKEETDGFVNLLQQAENLVQKCSHIKLNLWERYSHASKLDALNKSLHTYVQIYLQLQMARDVKEALVVVKDPNRGLQKGSSSGWWSSVPLLKGDVIGFDDRVTDLKDMMFKDSRGDDCSIVVVSAAGGSGKTTFVTLFCHDPYIKGRFGKNIYFVTISRVYDKKVIIKNLLGEVPDNTSDDAAIQQWGSFLAENESEVLLVLDDVWHGNVITDFKFKSPRYKILVTSRITFKQFKTYKLASLDTQDAIHLFCQSASPEQSNIPDELVKKLVKCCKFHPLALTVIGGMLKGTHPARWEVMWKKLSGNNSLLDSDQSILECLEKSLYLFDKEPELKQCYL…
HanXRQChr05g0129181	RNL	5	7	6	1486465	1494287	-	829	_	MAVTDFFAGEIATELLKMLLSITRKACFCKPSAEQLILTINELLPIITEIKYSGVELTAVRQHQLDSISRALNEGHELAGKVLNSSRWNVYKNLQLSRKMEKLEKKISRFVQGPLQAHVLADVHHVRFETSERFDRLDGSNRRLEQRLESMLIGGGGGGGGEWWLEEVVKVDEVEMFEGELVKVGMELGKRKLKDMVVDRDDLAVVGINGIGGSGKTTLAREVCRDDDVRSYYNHRILFLTVSQSPNVEQLRQKIWGFLSETKFNGFSDIVPQWTPGYNSWNTATPILVVLDDVWSLSVLERLIFKVPGCKTLVVSRIKFPPSVMNATYEVELLMAEDAVSLFCHTVFGRTSIPPDKDEDLIKQVVEKCKGLPLALKVIGASLRDRPEKYWLGAKNRLS…
HanXRQChr07g0191781	RNL	6	5	4	39822022	39827105	+	815	_	MAVVIDTALKLVFDEILKLVVTQTMQSDKIKTQLKRLETTLKRIEPIFFEGRRLSKVLDRPEEETTMFIFHLEKGKELVVNCSRIKFWNVFQKIVYSNKLIRLNNELLWFFQIELQGNMMSTSMRSLIGIYDLSAKLDKVLSAVTTHALANRHLCRVPRLPEHIVGFNVHLQELKRRLLNYDTQVLVVSGPGGCGKTTLAKMLCHDNEIKEVFGENILYVTVSRQSSFKIIINNIFEHYGKNHCEFQTDEEARNQLENLINGMGPKNMLLVLDDMWAESESIIHDLMFQTPGYKVLVTSRFLFPRFNSSTHALGLLNDEDARTLLCNFAFPSDGIPNVTDDLVNKTVRLCMGLPLALSVVGASLCGQPVLKWKTTLKKWSESGSILESNSSMLLSLKSS…
HanXRQChr11g0331571	RNL	5	5	4	50249096	50253710	-	808	_	MAEALILGALVGDAVSKLSDAIIHVMKTTSQFKSKLTQLQETVTRIKSIVDEIQKHNQVLDRPNQETELFIAQLKSAQDLVLKCEHIKWNFYKRYRQSLKLDDLNASMLRFFQIDVQLQEARDVKEVLVVVKDVQNRMDRSSGGWASSVPLLKGNVIGFDDRVRDLKVEVFKDWDVDDSVVVVVSAAGGCGKTTLVTKFCDDPQVQGKFRKHIYFATISNTPNLKVVVRNLLQKNQGGQQPDFTSDEDAIQQWGSFLGEHKSEVLLVLDDVWDASIVMAFKFKSPGYKILVTSRSTFTQFRTYELHLLNHQDATNLFRYSAFSEGRNECNIPDDLVHKLVKCCKRHPLALSVIGGLLKGTHMAKWQFMLNKLSEGFGQKSVLDLDEDMRLRLATSLDVF…
HanXRQChr14g0430731	RNL	5	6	5	30812622	30817429	-	833	_	MALETGVIELMEAVALEIKRTPKFTTLLKRLDKTLTNIQPILHESGRLSKVLDRPEPETEMFIIYLGNGKKLVLECSMIKCWNVYEKFDHANKLIRLDHELLRFFQVELQDNMTLSLRTLKEVYDLGDKMDRVLSTVTNRAGGFSSSFGVPELPDFIVGLDAHLQELKRILLNVADQVLTVSAPGGCGKTTLAKMLCHDNEIKGIFGDNIFYITVSRTTSLKTIVQKIFVHHLHVKNCEFQSDEDAKNQLENMISQMGSEKILLVLDDVWAESQSIIQALKFPIPGYKILVTSRSLFTIASTYKLGLLNDEDARTLFYHSAFPCDGDRINVPEDLIIKMVKSCKGFPLALKAVGASLRGQGEVEWRTTLKKWSEGQSIFDSNSELLLSLRASVDALVES…
HanXRQChr15g0489401	RNL	8	7	6	112305438	112317001	+	742	_	MFIFYLENGKETVLKCSKIKCWNVYKKFVHANKLIRLDHELLRFFQAELQDNLSVKFRGIDLGGQVVSSVTKRAGGFSSSCKVPGLPDVIVGLDSHFKEVKRVLLKDDNQVVIVSAPGGCGKTTLARMLCHDDEIKGIFRDNIFYVTVSRTTSLKTVVQKLFTHHLHLNDCEFQTDEEAKNELENMIRQMGPQRTLLVLDDVWSESESLIQDLKFLIPGYTILVTSRFRFSSIGSTYELSLLNDEDARTLLCHSAFPCEGNRINVPDDLVSKMVKCCKGFPLALTVIGASLRDQSLLKWKKTLQKLSEGQSIFDLNSLLLLSLRASVDALEDLPIACDCFLDLGSFPEDEKISASALMDMWVVLYNLDKEGMYTIEYLLELSSRNLLSLVLARKDASEL…
HanXRQChr15g0489421	RNL	8	8	7	112565129	112578944	+	850	C	MSSICIISEFSSSISVGFPKRVLRTLNKRFSLLHLVTSLQSLEVWKLEMVTKNTYEVHLQAALVELQKAVASQLKKTAKFRTLLKRIDKTLRTIESLLYANGRLARVLDRPEKETKMFIFYLENGKETVLKCSKIKCWNVYKKFVHANKLIRLDHELLRFFQAELQDNLSVKFRGLDLGTKQAGGFSRSCKVPGLPDVIVGLDSHFKEVKRMLLKDDIQVLTVSAPGGCGKTTLAKMLCHDNDIKGIFGDNIFYVTVSRTTSLKTIVQKLFTHHLNVNNCEFRTDEEAKNALEKMMRQMGSQKILLVLDDVWAKSESLIQELKFPIPGYTILVTSRFQFSGIGFTYELSLLNDEDARTLLCHSAFPCDGNQIDVPDDLVSKMVKCCKGFPLALTVIGAS…
HanXRQChr07g0191761	RNL	2	5	4	39810590	39812914	+	603	S	MAMVIETALKLAFGELLSVVVAQTMQSVKIKTLLKRVKTTLKSIEPIFFEIWRLRKVLDRPEEETTMFISHLEEGKELIVKYSRIKFWNIYQKFVYSNKLIRLNNDLLWFFQIELQGNSLSTSMRSLIGIHDLSDKMDQLLSAMTTHARANDRSCRVPRLPEHIVGFKLHLEELKRRLLNYDTEVLVVSGPGGCGKTTLAKMLCHDNEMKEIFGENILYVTVSRQSSLKIIMEKIFEHYGENHCEFQTDEEGRNHLEKLINQMGSNKMLLVLDDVWSESESIIQDLMFQIQGCKVLVTSRFLFPRFSSTYELSLLNYEDARTLFCYSAFPSDRIPINVTDDLMNKIVKFCKGLPLALTVVGASLCGQPVLKWKTTLKKWSESGSILQSNINILHSLKSS…
HanXRQChr05g0136351	CTN	0	3	2	41781299	41785449	-	586	C	MASSSSSSHSVPASISQSWNYDVFLSFRGEDTRKGFVDHLYTALQHKGIYTYKDDETLARGESIGPTLLKAIEESRIAVVVFSKNYADSSWCLAELAQIIECVDKRGQILMPIFYYVDPSDVRKLKRKYEEAFSKHEKENKEKVESWRKALEKAGSISGWTINDTINSHEAKCIRDIVGTISSRLSSLNTNDNKDLIGIETRLQDLKTKLETGSGGVRMVGIWGVGGGGKTTLASAVYMEISHQFEACCLLENIREESSKHGLTKLQEKFLSLVLKTKDVVVGSEIEGRRMIQRKLCHKRVLVVLDDVDNLEQLEALAGSHDWFGEGSRIIITTRDKHMLSSRAHTNIYEVSLLLHYEAIKLFNRHACHKDKHDEEYEMLAKEVISYAGGLPLALKVIG…
HanXRQChr06g0184071	CTNL	5	6	5	95723054	95738420	+	1112	_	MAYLKSASCSSSSVSWKYDVFLSFRGEDTRYNFVDHLYAALVQRGLCVFKDDEELKKGKEIAPELLKAIEESRFAVVVFSKNYANSSWCLAELAKIMQWHNGTVLEPKVIPVFYHVDPSDLRAQKNDVAVFFQQHEEKFREEMDKVKEWRDALTATANLSGLHISESFKVGESTYVRKIVEEILSDKPDIQPSYIESNLVGIDSRIEELSSRLETKDNEKVQIVGIHGMGGIGKTTIAKALFRRIKYKFEGSSFVNDVRENSSSKRDICALQEKVLRDILEINQNFNVRDPEDGANMIRTRFVHKKVLMVLDDVDNFKQLEFLAATHDSFGPGSRIIITTRNEQLLSDADDKYKPDFLIMNDALVLFNRGAFKTNCPPEGYEEFSCRAIRYAGYLPLAV…
HanXRQChr01g0018861	TN	0	4	3	111755649	111758221	+	693	_	MVVLTEITEQSSSSTTLSTYDYDVFLSFRGEDTRHSFTDHLLKALREATIDTFFDDAEIQIGDFLKPELEKAIKSSRASIIVLSKNYASSTWCLDELALIMEQRRTSGHIVFPIFYHVKPSDVRKQRNSFGDAMAEHKQRMETELNSEKRSEWAHKIEKWKKALTEVADMKGEEANDRRETILIEGIVKEISSRLDLYKRSEIPHIIGMESSIGMITSFLKDRSQQSTKILTIWGMAGIGKTYLANYVFQLHYLDFERSCFLEDIERRCTQPNGLLDLQKQLLKDIQARSWMDIDNVNAGTLKIEKSLLRKRILLVLDGINKFEQLDVLIGTKGLHPGSKIIITSKNESLTEKCRLFQTQVPPKHMKHCLQGLDDEESLQLLSRHAFGCNEPNKGGNKQ…
HanXRQChr03g0077041	TN	0	4	3	113854017	113856419	+	560	_	MASPSVASIQKSFKYDVFLSFRGEDTRKNFVDHLHQALKQKSINAYKDDENIKKGERITDELIRSIEDSKFYIIVFSKNYASSSWCLDELVKIMDCQKTNEHTAYPVFYDVEPTEVRKQSGAVEKAFEKHKEDESAEKWKKALREAADLAGWELKNTFDGHEAKLIQKIVEEISLERRSINPSVDEKLVGMETRVEDVVSSLEIDIEDVRMIGIWGMGGAGKTTLAGAVFDQISFRFDGLSFVENVREFSKGSLCGLRSLQKQVLSDVTKDTKITVNSVHEGKNMMKQRMCDKKVLLVLDDVDHVYQLQALAGELDWFKPGSRVIITTRDKQVLKAHRVNLILGVNLLLHNEAIRLFSRYAFGTEIPIQGYEELSERVVCYANGLPLSIKVLGSFLCGK…
HanXRQChr03g0077061	TN	0	5	4	113917786	113920147	+	639	_	MASTSASSIQKSFKYDVFLSFRGEDTRKNFVDHLYHALTQKGISTYRDDEEIKKGEKISDELIRSIKDSKFYIIVFSKNYASSSWCLDELVKIMECQKTNEHTAFPVFYDVEPTEVRKQSGPVEKAFEKHKEEESAEKWKKALREAADLAGWELKNIFDGHEAKLITKMVEEISLELRFTDSSVDGKLVGMETRVKDVVSSLDINIEDHVRMIGIWGMGGAGKTTLARAVFDQISFRFEGSSFVGNVREMSGNPRGLKSLQKQVLSDVLNDPNIIVNGASDMKRMMRGRKVLVVLDDVDHIDQLEALAGEPNWFNPGSRVIITTREEQVLVAHGVPNNLILHVNLLSREEANCLFNRYAFRRLIPNQGYEELACQVIHYAAGLPLTIKVLGSFLRGKDE…
HanXRQChr03g0077101	TN	0	2	1	113947931	113949751	+	558	_	MASTSASSVQKSFKYDVFLSFRGEDTRRNFVDHLYHALTQKGIYTYRDDEEIKKGEKISDELIRSIKDSKFYIIVFSKNYASSSWCLDELVKIMECQKTNEHTAFPVFYDVEPTEVRKQSGPVEKAFEKHKEEESAEKWKKALREAADLAGWELKNIFDGHEAKLITKMVEEISLELRFTNSSVDGKLVGMETRAKDVVSSLEIDIEEDVRMIGIWGMGGAGKTTLARAVFDQISFRFEGSSFVGNVREMSGNPCGLKSLQKQVLSDVLNDPNIIVNGASDMKRMMRGRKVLVVLDDVDHIDQLEALAGEPNWFKPGSRVIITTREEQVLLAYGVPKNLILHVNLLSREEANCLFNRYAFGRLIPNQGYEELACQVIHYAAGLPLTIKVLGSFLRGKDE…
HanXRQChr03g0077151	TN	0	3	2	113984627	113986947	+	621	_	MASTSASSIQKSFKYDVFLSFRGEDTRKNFVDHLYHALTQKGIYTYRDDEEIKKGEKISGELIRSIEDSKFYIIVFSKNYASSSWCLDELVKIMECQKTNEHTAFPVFYDVEPTEVRKQSGAVEKAFEKHKEEESAEKWRKALREAADLAGWELKNIFDGHEAKLITKMVEEISLELRFTDSSVDGKLVGMETRVKDVVSSLDINIEDHVRMIGIWGMGGAGKTTLARAVFDQISFRFEGSSFVGNVREMSGHPCGLKSLQKQVLSDVLNDPNIIVNGASDMKRMMRGRKVLVVLDDVDHIDQLEALAGEPNWFKPGSRVIITTREEQVLVAHGVPKNLILHVNLLSREEANCLFNRYAFGRLIPNQGYEELACQVIRYAAGLPLTIKVLGSFLRGKDE…
HanXRQChr04g0101161	TN	0	2	1	30001360	30003586	+	432	_	MSAPSSSSSSSIPTRSWTYEVFLSFRDEDTGHTFVDHLYKALVQKGILAFKNDKMHPSGKPVSPELLQLIEESRFAVVILSKNYSKSSRCLEELTKIMECQDQMGQIVLPVFYHVDPSDVRRQKRDFATAFEQHEEKLMGKLNNWRKALTATANLSGLHISPESGGESAFIDKIVHEIFRNIQPDGSDNALIGIESHVDTLYSLLSIEASHEVRMIGIFGIEGIGKTTIAQTLFKRIAYMFEGSSFVNNVRDNSCTICLLQEKILKDILRLQQGVMINDPVYGANMIQHRFKYKKVLLVLDDVDAFEQLEYLADTHEWFGPGSRIIITTRDEHLLSSGYYKYKPAPLLMDQAVELFSWHAFRKNSPPDEFKDLSNRAICFTGGVPLALKVLGCFFLGRK…
HanXRQChr06g0183841	TN	0	2	1	93929176	93931834	+	432	_	MANTNHTWSYDVFMSFGRDNIIKRFVDHLFTDFKRKGIRAFKEDEDLQRGEERFPQIQRAIEQSRFLVVIFSESLASSPSCLRELLKILECKEKDQDKYQICPIFYSVKPQKVVNGPNTYVEALKELDILEKTEGAQLKEALTKAANLPGWDLEDLANGYESKFIDMISRHIFNELNVGCLHIGEKLVGIHSRTEQMNLLQYAGSSEVHMIGICGLQGIGKTSIAKAVYNRLYAHFDDCVFCENVKDNVKKHGMIQLQRQIIEDITKSERKIRSVSEGSSVMIQIMKSKRVLLILDDGDQLEYLEALAGSHSWFGPGSLVVVTGEDRQLLCAHGVEKIHEVEPLHNDEALELFSLYAFNQKHSKEDFKELSEQVIEYVNGHPLAIKVLGCFLFGKTVHE…
HanXRQChr06g0184181	TN	0	4	3	96595365	96600791	+	613	_	MAYLKGEDTRYNFVDHLYAALVQRGLCVFKDDEELKKGKEIAPELLKAIEESRFAVVVFSKNYANSSWCLAELAKIMQWHNGMVEPKVIPVFYHVDPSDLRAQKNDVAVFFQQHEEKFREEMDKVKKWRDALTATANLSGFHISDSIKVGESTYVRMIVEEILADKPDIQRSYIESNLVGIDSRIEELSSRLETKDNEKVQIVGIHGMGGIGKTTIANALFRRIKYKFEGSSFVDDVRENSSSKREICALQEKVLRDILEINQNFNVRDPEDGANMIRTRFVHKKVLMVLDDVDNFKQLEFLAATHDSFGPGSKIIITTRNEQLLSDADDKYKPDFLIMNDALVLFSRGAFKTNSPPEGYEEFSCPAIRYAGYLPLAVKVLGSFFHGRKALHEWESALN…
HanXRQChr08g0209681	TN	0	4	3	6316200	6330080	-	607	_	MCIYLTLTHCMGIYTHTQQVLVEGSIDGPKDHLSMTTSSNDQHGPRRIILRGLMVEPWWSFLNKSIADSSSSSSQSIPAWNHDVFLSFRGEDVRKNFVDHLYKDLVQQGIQTYKDDQTLARGESIRPALLKAIQESRIAVIVFSENYADSSWCLDELAHIMECVDTRGQIVIPIFYHVDPSDVRKQNGKYGKAFSKHERENKQKVESWREALKKAGNLSGLVIDENSHEAKCIKEIVGTISSRLPTLTTNVNKDLIGIETRLQDLKSKLKMNSGGVRIIGIWGVGGGGKTTLASAAYAEISHSFEAHCLLENIREESSKHGLTKLQEKFLSLILKADVKVRSEIEGRSIIETRLHNKSVLVVLDDVDDLKQLKALAGSHAWFGEGSRIIITTRDEHLLT…
HanXRQChr08g0210991	TN	0	4	3	9987680	10002794	+	754	_	MITFFMSSIEEMKHLQISLQELSDATNAFSEQNLIAKGGFGKVYKGISVNHGNIAIKMLDPRLGQGDHEFKTEIALLSVYKHENIVSLLGFCDEDGKKVLVYKYESNGSLDKHLNNPDLTWDQRLKICIDVAQGLRYLHDDVGSQHRILHRDVKSSNILLDENWKAKITDFGLSRVGPANMQSTFVLSNVCGTIGYIDPDYYHTGYLTQKSDVYSFGVVLFEVLCGRLTRLREYMDERQFLTLLIKIHWRRKTLDTIIYSYIREQINEASLVTFSSIAYRCLMCPNERPTMSQVVKQLENALHYQQWGSLPSSSQSIPSSLSFRPWSFDVFISFNGEGTCETFAHNLFLALKRRQVITFKVRGEIPREETIPQSLLLLIEESRIAIIIFSRNYARSSRR…
HanXRQChr09g0239281	TN	0	4	3	12282484	12285226	-	550	_	MASTSTSSVRKSFSYDVFLSFRGEDTRKTFVDHLYHALHNRGIITYKDDEKIEKGKRINDQLMRSIEDSRIYIIVFSKNYPSSSWCLDELVKIMECHKTTGRTAYPVFFNVEPREVRHQSGAVGEAFAKHEKKEAAGIWRNAMKEAADLAGRELKTTCDGHEAKFIQQIVQDISLELRFVNSNSSNDGKLIGMETRVKDVVSYLKDASADVHMIGILGIGGGGKTTLARAVFDHISDSFEGKSFVENVREVSKGSGMKVLQEQILKDVSNDQGVGVTGVYEGVNMMKKMMRSRKVLIVLDDVDDIEQLEALGGDRTWFKAGSTIIITTRDKHVLITHRVKSIHDVNLLSYEEGICLFSKYAFGEESPIEGYKELSEKVVHYAGGLPLTIKVLGSSLCGK…
HanXRQChr09g0239451	TN	0	4	3	12641764	12644673	-	874	_	MASTSASSVQKSFKYDVFLSFRGEDTRKTFVDHLYHALNQRGIITYKDDEKIEKGKRINDQLMRSIEDSRIYIIVFSKNYASSSWCLDELVKIIECHKTDGRTAYPVFFNVEPTEVRHQSGAVKEAFAKHEKKEAAGIWRNAMKEAADLSGRELKTTFDGHEAKFIQKIVEDISLELRFIDTSVDEKLIGMETRVKHVVSSLENGSDDVRMIGIKGIGGGGKTTLARAVFDHISIWFEGKSFVENVREASKGSGLKKLQKQVLKDVLNDGGIDVTSVSEGKNMMKKMMGSRKILVVLDDVDDIEQLEALAGDRTWFKAGSTIIITTRDRHVLIAHRVKSIHDVNLLSHEEGIRLFRKYAFGKESPIEGYKELSEKVVHYAGGLPLTIKVLGSSLCGKTE…
HanXRQChr09g0239481	TN	0	2	1	12663109	12664255	-	292	_	MECHKTTGRTAYPVFFNVEPTEVRHQSGAVKEAFAKHEKKDAAGKWRDAMKEAADLAGRELKTTSDGYEAKFIQKVVEDISLELRFIDSSVDEKLIGMETRVKEVLSNIEADSDDVHVIGIKGIGGGGKTTLARAVFNYISIWYEGKSFVENVREASKGSGLKKLQQQVLKDVLNDKSIDITSVYEGEMMMKKMLGSRKVLVVLDDVDDIEQLEALAGEHSWFKSGSTIIITTRDEHVLVAHQVKSILDVNLLSHEEGIRLFSKYAFGREIQSKGMKSSQEKLYIMLQGFP*
HanXRQChr09g0240251	TN	0	3	2	16975542	16976746	-	336	_	MASTSASSIQKSFKYDVFLSFRGEDTRKNFVDHLYHALHQKGIITYKDGEKIEKGERIGDQLIESIEDSRFYIIVFSRNYASSSWCLDELVKIMECQKMTEHTAYPIFYDVEPTEVHKQSGLVGEAFEQVTRKRKRTLEDVNLEKENDVGRWKNALKEAADLAGMELKNTFNGHEAKFIQQIVQDISLKLHLIDLSVDRKLVGMETLVRGIISSLELDLNDVRMIGIKGIGGGGKTTLARAVFDHISIWFEGKSFVEDVREVSKGSLYGLKDLQKQILSSVLNDQNIVVAGVSDGKSMMKRMMPNRKFLVVLDDVDDIDQLEALAGEPCNAQLFS*
HanXRQChr09g0240291	TN	0	14	13	17318771	17326306	+	600	_	MASTSASSVQKSFKYDVFLSFRGEDVRRNFVDHLYHALQEKGITTYKDDECIEKGKRINDQLITSIEESRFHIIVFSKNYASSSWCLDELVKIMECQNTKEQTAYPIFYDVEPTEVRNQTGAVKKAFAKHVGGSRSSVLSLDRLCSIVPSASNGFTANLENKDDVGRWRNALKESAGLAGMELKNTFNGHEAKFIRQIVQYISLKLRLINLSIDGKLVGMETRVKNVVSSLEIGSDDVRMIGIKGIGGGGKTTLARAVYDHISFWFEGKSFIENIREVSKGSPSGLKKLQKQLLKDLSNEKNVYLTSGSDEKNLMKKVMRSRKVLVVLDDVDDIDQLEALASELPWFKKGSRIVITTRDEQVLIAQRVNFIHDVNLLSNEEAICLFSRYAFGREIPVQG…
HanXRQChr14g0457381	TN	0	2	1	162161955	162163872	-	581	_	MASSSATSSDHNKKYQYDVFLSFSGEDTRRSFVDHLNNALQGYGIRTFKDDERLQKGKEIKDALLKSIEDSRFCIIVFSKKYASSSWCLDELVKIMKCQKTTDQTAFPVFYDVEPTEVRKQSGSVGEAFAKHTNKVVVLTPLLKKVFEHALARHTNEKLGKWRKALKDAANLSGWELKNTADGHEAKVIKLIVERVSLELRSVNMGVDENLVGMEQRMKALDPYLESGSNDVRMVGIKGMGGAGKTTLARAIFDKISINFEAKSFVEDVREHSKAPLLGLKKLQEQVLRDVLGDKSITISSVHEGTNLMKTMLCGKKVLIVLDDVDHRDQLERLVGNHNWFKLGSRIIITTRDEHVLIAHGVKYIHDVNLLLNEEAIRLFRRHAFREDIPTEEYDKQSL…
HanXRQChr16g0521761	TN	0	3	2	141994140	141996189	-	387	_	MASSSSHVHNKNYVYDVFLSFSGEDTRKTFVDHLYAALDQQGICTFKDDEKLQKGKEINEELLQSIQDSRCYIIVFSKRYASSSWCLNELLKIMECHKTNEQTAFPVWIPLMSENKLDLSERHLRYIRIRVNQRLENGERHLKKQPICLVGMSGRLLTGFTQLMAHYSYVDENLVGMDQRMQDLDRSLEIGLSDIRMIGIKGMGGIGKTTLARAMFDKISIKFEGKSFVENVKEKTSKFGLEKLQEQVLRDVLKDKCISVQGVHDGRKLMRKRLRGTKVLVVLDDVDREGQLEELAGDPSWFKSGSRIIITTRDEQVLNIYTEKWIHDVNLLSTEEAIHLFSRHAFRKNIPTQEYENQSREAVRYAAGLPLSIRVLGSLLRDKKNF*
HanXRQChr17g0570611	TN	0	3	2	213249715	213251749	+	469	_	MASTSVSSIQQRFKYDVFLSFRGEDVRKTFVDHLYHALVKKGIITYKDDETIKKGERISEQLMRSIEDSRFYIIVFSKNYASSSWCLDELVKIMECQKMTEHTAYPVFFDVEPTEVRHQSGAVGEAFAKHVRGSWSSVLPLDCLCSIVESCCNKSSASLNGSTVDLENDDNVGRWRNAMKEAAGLAGLELKNTFNGTSMSSQVSCRILFSNHLNESSLTHRHEANFIQQIVEEVSLKLHLFNSIIDDKLVGMVTPVKDVVSSLEIDSDDVRMIGIWGMGGGGKTTLARAVFDSISILFEAKCFVENVREGSKGSSLKELQKKVLQSVLNDKSIEVESVYDGKSLMKRMLCSRKVLLVLDDVDDTEQLEALAGKPTWFKPGSRIITTTRDKQVLKAHQVN…
HanXRQChr04g0095371	TN	0	4	3	4540442	4572354	+	561	C	MASSSFIQSAPLSSSRSCKYDVFLSFRGEDTRKTFVDHLYSSLKQSLLSIYKDDKTLLRGESIRPSLFEAIEESRIAIIIFSKHYADSSWCLDELAHIMKCKEERALIVMPIFYDVDPSDVRKQKGDFEIAFAQQEAQNKNKAQVWRNALVDASNLAGWEPKHIANGHESEIIKEIVDTIVHSLSPLNSEANEDLVGMTTRVQYLKSQLEIGSDGVRMVGIWGVGGGGKTTLASSLYMGISSYFEGHHIIENVREETSKDGLKKLQENILSAFSKTDVKVTVSSRKKHDKNIVQGKHMIKSMLCRRKVLLLLDDVNDLSQLEALAGSHSWFGSGSRVLITTRDAHLLRTHKVDEVSHVRLLSDDEAMQLFNKHAYNKKDPVEDYETLSLRVISYAAGLP…
HanXRQChr04g0117551	TN	0	3	2	142224322	142226578	-	595	M	MPFFFVGAHTAIRLHWRQHLQQLLSVFISFSQQFPINLLHCSSMEMMSYASSSTTTTTRVSQGCDVFLSFRGEDTRTGFTSHLYEALIRKRIRTYKDDWSLEIGNFIAPALLEAIEASRYAVVVLSSNFATSKWCLVEIAKVVECMERRKLNVIPVFYHVSPSDVRHQSNCFEQGFANHEANPEITPQKVATWRSAFAKVGAIKGLHVTPDKNESEIVSEIIRRILQDMQDKSSVNLSHLTKGLVGIESRVNEVINKLNMESNEVRFIGICGMSGIGKTTLAEVVFHVIQHKYQESSFIENIKDISKDHNSDLCKLQQKLLDDVLKGESISVRSVKHGQTLLMTKLRDMKVLIVLDDVNHADQFMYLAGGREWFGAGTRIIVTTTNADLLNAYRVNETF…
HanXRQChr09g0240571	TN	0	6	5	18997731	19000468	-	758	M	MASTSSVQKRFKYDVFLSFRGEDTRKTFVDHLYVALVNKGIITYKDDETIDKGERIKEQLIRSIQDSRFYIIVFSKNYASSSWCLDELVEIIKCQKTAEHTAYPIFYDVEPTEVRKQSGLVGEAFEQLTRKRKRTLEDATLEKENDVGRWKNALKEAADLAGMELKNTFNGHEAKFIQQIVQDISLKLHLINLSIDMKLVGMETRVRDVISSLELDLDDVRMIGIKGIGGGGKTTLARAVFDHISIWFEGKSFVEDVREVSKGSLSGLKDLQKQILSSVLNDQTIVVAGVSDGKSMMKRMMPNRKVLVVLDDVDDIDQLEALAGETTWFKPGSRIIITTRDEQVLVAQRVNVIHDVTLLSDEEAICLFSRHAFGREIPDQGYEELLRKVVHYAAGLPLT…
HanXRQChr01g0016931	TNL	5	6	5	101633912	101646269	-	1156	_	MVVLTDLNHRYDVFLSFRGADTRNGFTDHLYNTLLDARINTFLDDEEMETGEPLKPELESAIRSSRASIIVLSEKYASSTWCLDELVLILEQKRKFNQIVIPIFYHVEPTDVRKQQSSFMKAMAQHKERMDAEADAEKRSEWGQKMELWERALTQVANLKGVVANGRKETKLIEEVVMDIHRRLGGPLSNTLPSLTGRNHDIEFITSWLTDGSSHSVDILTIVGISGIGKTSLAKYVFMLHFSKFQKSSFIEDINTRCEESHNGLLDLQKQLHGDISKKLDLHVNDVNEYSSKIEDVLDQLNALLGKKGLHPGSKIIITTKDTSLTERCDLFKTQVHPKHTQVLLDGLNKYESLKFLCIHAFQSHTPKEGYKDVSIELAKYCDGHPLALEVLGGSLHKR…
HanXRQChr01g0016951	TNL	6	13	12	101691893	101723478	-	1491	_	MVVLTEHESLPGSSSSSAAHDHNHRYDVFLSFRGADTRNGFTDHLYNTLLDARINTFLDDEEIETGEPLKPELESAIKSSRASIIVLSQNYASSTWCLDELVLILEQQRSFNQIVIPIFYHVEPTDVRKQQSSFGEAMWKHKERMEAETNAEKRSEWGRKMELWGRALTQVADLKGKDAKNRKETKLIEEVVTNIHHRLGGPLSNTLPSLTGRNHDIELITSWLTDGSSHNVDILTIVGISGIGKTSLAKYVFMLHFSKFQKSSFIEDINTRCEERHNGLLDLQKQLHGDISKKLDLHVNVVNEYTSKIEDVLSRKKVFIVFDDIGSLHQLNALLGKKGLHPGSKIIITTKDTSLTERCELFKTQVHPKHTQVLLDGLNKYESLTFLCIHAFQSHTPKE…
HanXRQChr01g0018891	TNL	5	5	4	111846591	111851998	+	1160	_	MVVLTEISEESSYNYDVFLSFRGADTRNNFTDHLLKALREASIRTFFDDAEIRIGETLKPELENAIKSSRASVIVLSKNYASSTWCLDELALIMEQRRTSKHIVFPIFYHVMPSDVRKQRNSFGDAMAEHTQRMETELNSEKRSEWAHRIEKWKKALTEVADMKGKEANGRETKLIEEIVKDISSRLELHKRSDIPKLIGMESSVRTITSFLNDASSHTTDVLTICGMAGIGKTHLADYIFKSHYLEFESSCFLEDIERRCTSQKRLLKLQKQLLKDIQATSWMDIDNVKAATSKIENSLFRKRSFLVLDGINDSEQLDALIGTKGIHPGSKIIITSKNGSLTEKCKLFEAQVPPKHTKHLLHGLNDKDSLQLLTWQAFGCHEPNEGDKKKMKKVVQYC…
HanXRQChr02g0052061	TNL	4	13	12	151857554	151866571	+	1519	_	MAGDKVYSYDVFLSFRGEDTRNSFTDHLYHGLKRAGICTFRDNEEINRGEELQPEIQKAIKASRTSIVVLSQTYATSTWCLDELLLILEQKKQLDCSHFVLPVFYHVDPADVRKQKGSFAIQVKPSFRWTYDKVCLWKAALREVADLSGFTLSGPETSILKEIIDVIYNKLDRKEVHLPLNITGMATRYKEIKSWLDERNLEFLAIYGMGGSGKTTLAKHIFNLNRRTFEYVSFIEDIGTRCKGPNDLLQLQEQLLKDILGGKKRKISGVSRGTCMIGDALQMNRTLIVLDDILEPTQLVALLGTGKINAQSKIIITTRENTDNWFHLSCWRSRCQKRMIICGFYKRLHDSNDTIPYWESLLSLFGRDIDSRIKGVLIRSYMSLPSDTVRELFLHIACF…
HanXRQChr03g0063201	TNL	7	10	9	17424932	17443851	+	1150	_	MASTSSSSAPTTSSYEYDVFLSFRGEDTRHSFTDHLCKALHQAGIRTFRDDDEIREGQELKPEIERSIVESRASVIVFSENFANSSWCLDELWLILEQRRNGAHLVLPVFYKVDPSDVRNQRGSYGIQEAKDGVEGTKWTHGNVRRWKAALKEVADLKGKVLSGSETAFIADIVQKVYCELDLKLLSTPTDLTGIETRAKGINSWLKYKQPSSPVLAICGMGGSGKTTLAKYIYNSNKENFECSSFLEGIENQPAVLLGLQKQLLSDVSGNNIMISNVSEGTFQIEKVIEKKRVLIVIDDIDDKDTLNTLVGTKVLHTQGKIIITTRHLSIHTWFGSISIGCHVNKIELLNDHESLELLSYHAFGSKVPMEGFEELAIQLAKYCEGNPLALKVLGSSLS…
HanXRQChr03g0063901	TNL	3	5	4	20775960	20779691	-	868	_	MDSGPPKEKTFKYDVFLSFRAGETSNNFADHLNSALVRSGIRTYIDNNGINSDQDLELNYETGRAIKESRSSVILFTKSYATSALCLDHLSFILEQRRENNHFVLPIFYDVDPSDVKVEVKTSTMWTNDNVDRWMTAFMEISNSENTILSSSFRSETEYVKHVIDTIYCSVTNGLVYPPLNLIGIDGQVKEINFLLEKPDAEFLAICGMGGSGKTTLARYIFNLFKNNFENSSFLEEIGKWGNDLLQLQKTLLQDLSGSRKIKLQSVDDCILELEEVVQTKKALIVLDDIVQEDQLVSLLGTGNINKQSKIIVTSRDASIKTWIGFRSWRFQEYKMKLLNDGDALDLFSLHAFGSQTPMEGYKELTKEALNYCEGNPAALEVLGSSLSGRSISEWEHHL…
HanXRQChr03g0065091	TNL	12	7	6	29353527	29361868	+	1031	_	MALSSRQQAYDVFVSFRYEDISKTFMDHLFSDLKRKGIHAYGDNNQLTRGEESSFEAIEHSRVILVIFSHNYASSTLCLKELVKILECKKSENDKYEVWPIFYDVTPAVVRNQRGSYEEAIMIHEASNEKEVIKWKKALTSAGNLSGWDLQNTTNGYESKFIDIILKEIFNKLIDGPIPSGDSLVGLYARAEQMNLSQFAGSDKVHTIGICGIGGIGKTSVAKAIYNLMYKHFEACSFCEDVNDVVNRNGLVYLQTKLLDDILKDGDPLTDLKIPSVGEGVCIMKRRMKGKKIFIVLDDVDNQNQFEALAGNPDWFNPGSLIVVTSRDRQLLKANHVEHVYEIDPLNDDEARELFNKYAFKGEHPPDEFIECTNGILDYVNGHPLALKTIGSSLFNKTL…
HanXRQChr04g0095331	TNL	9	5	4	4314213	4324375	+	983	_	MASSSSSRSYKHDVFLSFRGEDTRKTFVDHLYSALVDRQIRTFKDDETFLRGEFISPSLFKAIEESRIAVVIFSKNYANSSWCLEELMHIMKCKDEKELTVIPIFYGVDPSDVRKQRGDFGKAFAQQEEENNNKVQLWRNKLVDASKISGWEPKNIANGHESKAIKEIADRILDRLFSSHSYNDEHLVGLTTRLQELKSRLEIGPSGVLMVGIWGVGGSGKTTLASSLYKEISCHFQSKCIVDNIRVESSKHGLEALQQKILLRVLNTKREVQSVEEGKGMIKNRLCHTNVLLLLDDVSDLEPLEALAGSHNWFGSGSRVIITTRDEHLLKTHKVDWVYPITLLSPDEAMRLFKRHAYNEKNHPVEEFETLSLSVVSYANGLPLALKVLGTFLYDKDKL…
HanXRQChr04g0095641	TNL	6	6	5	5672715	5705044	+	1100	_	MNILTPSTSLTLDILYIRRIHLSSTLPALPPTPKPTDLLLRRYPLPSQQKQKPIHSIALLSQLLRACDWPRHPLFTSASYLPHPLENNNLVNLLVQMNTSMASSSSSSHSTPASSSRSCKYDVFLSFRGDDTRKTFVDHLYSALTQHLIRVYKDDETLPRGESINQSLFEAIEESQIALIVFSKNYADSSWCLEELAHIMKCKHERELFVIPIFYDVEPTEVRNQIGKFGEAFSKQETKNVTKAEIWRKALVDVSSISGWELKNIANGHESQFIKKVVDTILDRLFALNSCVDECLVGMRTRFQDLKPLLDIGSGGVRMVGIWGVGGGGKTTLASSVYMEMSQHFQGHCILENVREDTSKHGLKKLQENILSSLFKKEVNVYSVIEGKHKMKEMLCHRK…
HanXRQChr04g0095771	TNL	12	2	1	5950554	5952294	-	544	_	MDSSSSSFQNAPASYYQSCKYDVFLSFRGEDTRKTFVDHLYSTLKQHLIRVYKDNETLPRGESIDQALFEAIEESRIAVIIFSKNYANSSWCLEELAHIMKCKDERELIVIPIFYDVEPTEVRNCKRKFGEAFAKQEAKNVDKAEIWRKALVDVSNIAGWEPKNIADGHESQFIKKIVDTILDRLFVLNSCVDEDLVGMRARFQDLESLLDIGSGGVRMVGIWGVGGSGKTTLATSVYMELTQHFQGYCIVENIRVETSKYGLTKMQEKILSALFKKEVNVHSVVEGKHMMKSMLCRRKVLVLLDDVDEPGQLEALAGKHNWFGSGSRIIITTRDKHLLRTHKVDHVYPVTLLSDDEAIQLFRRHAYNEEDPVEDYETLSLRVVSYAARLPLAIKVLGS…
HanXRQChr04g0098511	TNL	17	6	5	17234068	17239089	-	1190	_	MASSSSTSSIKENYQYDVFLSFSGEDTRRNFVDHLYESLQRHGIHTFKDDERLKQGESINDQLLKSIEESKFFIIVFSKKYASSSWCLNELVKIMECQKSNNQTAYPVFYDVDPSEVRKQRGPVGEALAKHANKGTQKWRDALTEAANLSGWDLRKTADGHEAKVIKLIVEEISMELRPINVKLDDNLVGMQPRLQDLQKSLDIGSEDVRMIGLKGMGGVGKTTLAGATFDRLSSHFEAKSFVENVREVSKASPSGLLSLQNKILTDLTEGNIVGSVHEGKNMMKTKLRARKVLLVLDDVDHKDQLDALAGDLNWFKPGSRIIITTRDEQVLIAHKVKCICNVKLLSDEEAIGLFSRYAFGKDIPVQEYKTHSLEVVHYAAGPPLTIKVLGSFLCGKDK…
HanXRQChr04g0098561	TNL	10	7	6	17332358	17337305	-	995	_	MPLMPSSSTSFIKESYQYDVFLSFSGEDTRKNFVDHLYDALQQQGIHTFKDDERLRKGKSINDQLLKSIEESKLFIIVFSKKYASSSWCLNELVKIMECQKSNEQIAYPVFYDVDPSEVRKQRGPVGEALAKYTIKETRIWRQALTEASNLSGWDLKNIANGHEAKVIKLIVEQISLELRSISVNLDDKLVGMEPRLQDLQSSLDASSDDVRMIGIKGMGGAGKTTLAKATFDRISIHFEAKSFVENVREVSKSSLSGLLSLQRKILSDLLKGQGNNVSSVHDGTNMMKTKLRGIKVLVVLDDVDHKDQLDALAGDLYWFKPGSRIIITTRDEQVLIAHRVKWIHDANLLSNTEAIDLFTRQAFGKHIPTKEYEKQSLQVVHYAAGLPLTIKVLGSFLC…
HanXRQChr04g0101181	TNL	8	5	4	30030467	30035127	+	1131	_	MSSPSSSSSTPKRSWKHDVFLSFRGEDTRNNFVDHLYNALVQKGIHVFKDDKMLPLGKPISTELLQAIEDSRFAVVILSKNYANSSWCLDELVKIMECQDQKVLPVFYHVNPSDVQWQKRDYGKAFLQHEEKFVGVMDKVNNWRKALAATANIPGWHITADSGGESAFIDKIVNEILPSIQPSGMDGNLVGIESRVDALKSLLSLEATHEARMIGISGMGGIGKTTIARTLFRKIVYLFDGSSFVDNVRKNSSTTKGICLLQEIILKDVLVLQQGLTINNPEDGAKMIQLRFRNKRVLLVLDDVDSFEQIEYLAGTRKWFGPGSRIIITTRDEHLLSFADCTYKPALLLMDQAVELFSRHAFRKNSPPDEFKDLSNRAIGFTGRLPLALKVLGSFFRRK…
HanXRQChr04g0103931	TNL	4	9	8	45351810	45372113	+	1305	_	MEILKDSSSYDVFLSFRGVDTRLSFVDHLHNALLEANLKTFLDDDEIETGEDLRPELEWAIKSSRSSIIVLSTNYASSTWCLDELVLILEQRLTADQLVIPIFYHVEPTHVRKQERSFGVAMAVHRQRMEAEVDTEKRSLLAKKIDRWNKALIEVAQLKGMDAKGRKETEFIGEIVRNIHRRLAGSLQCTLPLLFGMEDSIEFITSWLKDGSSHNADILTILGMGGIGKTSLARYVHGSHYRLFAKSSFIECVGEKCATLNGLSDLQKQLFGDISKTNQIQVNNSLAYTSMIENGLTRKKVFIVLDNIDTVDQLYALLGKKGFYPGSKIIITTKDASLIEKYAPINLLVKPKHTKLLLKGLHKEAALRLLSHHAFMSNCPNDGYEDVSKQLMAYCKGHP…
HanXRQChr05g0149841	TNL	8	8	7	161710121	161716573	-	1405	_	MMLPFASSSSSTTVSQFYDVFMSFRGEDTRMTFTSHLYDALIENGIITYKDDRTLGLGKPIAPELLQAIETSKIAVVILSRQYATSKWCLQELEKIVDCMKLGKLIVIPIFYHVTPSDVRHQSDCFEQAFSNHDANTQIVPGKVNMWRAAFKEVGALSGLHVTKDKDEAKEVKKVVSQVLKYLSNTMPLDRSNSLVGIESRVDEVKNILRMESSEVLLIGICGMRKFKRSSIIENIKDISKQNDITDLCKLQQKLLDDILMQNIRVKNVTDGKDLLCKKLSSLKVIIVLDDVNHVDQLTYLAGGLEWFGPGSRIIVTTTNRDLLNYYKKSEIYMCEEMKGNEALSLFCQSAFKESFPTHGYEKLSDEIVKVAGGLPLALNVYGSLLCGKDENYWKDTLK…
HanXRQChr06g0184161	TNL	10	4	3	96429373	96433140	-	910	_	MAATITHHPWTYNVFVSFRGKDIRKSFIDHLFKDFKQKGIHAFRDDNELPRGEEISSQLYKAIEESRFLIVIFSKNYASSSWCLRELVKILDCKQNGKAKHEVHIIFYDVKPDVVRKQTGSYAEAFAKHEIFNRTHVAKWKEALSSATNLSGWDLQDMANGYEAKFIDSITKEILVKLCNGPLHVGENLVGVEARVNRLNLIRLIGDVKVNRIGICGIGGIGKTTFAKAIYNMLYIHFEACSFCENVQGTAKRHGLAHVLTQLIDDIMKTRVRLVSNVSQGITILKQAIASKRILLVLDDVDHSDQIEALAGSQDWFFPGSMIIFTSKDKQLLTSHIGDEIYDMVFLNENEAFELFNLHAFGEINPTEDFKELANEVVQYVQGHPLALKVLGRFLYKKT…
HanXRQChr08g0209741	TNL	5	7	6	6490561	6496438	-	1227	_	MAVEFMETLNENISANTGLSPNTLFTLFATGVTVYYMVSVFFRGSSDHHQQHTPMSSEEEEVQSRSMASSSSSSSHSLKYEVFLSFRGEDTRKNFVDHLYEDLVQQGIHTYKDDETLPRGESIGPTLLKAIQESRIALVVFSPNYADSSWCLDELACIMECRDTSRQIVMPVFYHVNPSDVRNQKGKYGKAFSKHERKNKQKVESWRNALEKAGNLSGWVINDTQNSYEAKCIKEIVDTISKSLPTLTTNANKKLIGIEARLRDLKSKLKIGSDGVHMVGIWGVGGGGKTTLASAAYAELSHQFEGHCFLQNIREESNKHGLEKLQEKILSLVLKTKDIVVGSEIEGRSMIERKLRSKRVLVVLDDVDNVKQLEELAGAHDWFGEGSRIIITTRDEHLL…
HanXRQChr08g0211081	TNL	3	5	4	10213552	10218869	-	1060	_	MASSSSTSSPSLSWNHDVFLSFRGGDTRKTFVDHLYTSLEEHGIHTYKDDVTLAAGDSIGPALLKAIRESRIAIIIFSENYATSSWCLDELAYIMECMKERGQIVLPIFYHVDPSDIRYQKGKYKEAFAKHEIRNKNKVESWRKALFDAGNLSGWVSEHTANGHESKFIKEIVNKISDRLYSLLPSANEDYIGIVTRVHNLKMKLELGSGGVLMIGIWGVGGSGKTTLASCLYDDISGKFDGCCFLGDIRAKSSKAGGLVKLQEKIIYKVLKQKKVDIGRVEEGKRMIKSNLFHRKVLIVLDDADDHKQLEALAGSHDWFGQGSRIIITTREENLLNSHAVDMIHHTSLLNDEEAIELFCKRAPRNGRNVEDYELLSKGVVSYAGGLPLALIVLGSFLC…
HanXRQChr09g0239211	TNL	2	4	3	12218949	12229844	-	761	_	MASTSASSIEKSFKYDVFLSFRGEDTRKTFIDHLYLALHHRGIITYKDDEKIEKGKGIDDQLIRSIEDSKFHLIVFSKNYASSSWCLDELVKIMECQRTTELQTAYPIFYDVEPTEVRNQSGVVGEAFAKHENKEAAGRWRDALKEAAGLAGWELNKTLDGHEAKFIQKIIEKISPKLYFISLRSDENLVGMETRVKDVVSSLEINSNDVSMIGIKGMGGAGKTTLARAVFDHISVWFEGKSFVENVREGSKGSGLKELQKQVLQNVLNDKNLDVESVYDGKIMMRKIMPGRKVLVVLDDVDHIDQLKALAGSPKWFKPGSKIIITTRDEQVLRAHGVNFIHDVSLLSHEEAICLFNRCAFVREIPVQEYEELSRKVVHYAAGLPLTITVLGSFLCGRA…
HanXRQChr09g0239251	TNL	11	4	3	12267541	12271176	-	1105	_	MASTSTSSVRKSFSYDVFLSFRGEDTRKTFVDHLYHALVSKGIITYKDDEKIEKGKRINDQLMRSIEDSRIYIIVFSENYASSSWCLNELVKIIECHKMDGRTAYPVFFNVEPREVRHQSGAVGEAFAKHEKKEAAGRWRNAMKEAADLAGRELKTTCDGHEAKFIQQIVQDISLELRFVNSNSSNDEKLIGMETRVKDVVSYLKDASVDVHMIGILGIGGGGKTTLARAVFDHISDSFEGKSFVENVREVSKGSGMKVLQEQILKDVLNDQSLGVTGVYEGVNMTKKMIGSRKVLIVLDDVDNIEQLEALAGEHTWFKSGSTIIITTRDEHVLVAHRVKFIHNVNLLSHEEGIRLFSKYAFGSEIPVEGYEELSRKVVYYAAGLPLTIKVLGSSLCGK…
HanXRQChr09g0239431	TNL	10	11	10	12599128	12609584	-	1159	_	MMEHALHWEQLKGTLHMSDGVLINGKGPLKIVSVSSIQKRFKYDVFLSFRGEDTRKTIVDHLYHALHNRGIITYKDDEKIEKGKRINDQLLRSIEDSRIYIIVFSKNYASSSWCLDELVQIMECHKTTGRTAYPVFFNVEPTEVRHQSGVVKEAFAKHEKKEAAGKWRDAMKAAADLAGRELKTTFDGHEAKFIQKIVEDISLELRFIDSSVDEKLIGMETRTTLARAVFNYISIWYEGKSFVENVREASKGSGLKKLQQQVLKDVLNDKSIDITSVYEGEMMMKKMLGSRKVLIVLDDVDDIEQLEALAGENTWFKPGSTIIITTRDEHVLVAHRVKSIHDVNLLSHEEGIRLFSKYAFGREIPIEGYEELSRKVVHYAAGLPLTIKVLGSSLCGKTE…
HanXRQChr09g0239531	TNL	10	7	6	12910362	12915306	-	1003	_	MASSSDSSVQKRFKYDVFLSFRGEDTRKNFVDHLYYALHQKGITTYKNDEKVKKRKRIIDHLIKAIEESKIHIIVFSKNYASSSWCLDELIKIMECHKTAKQNAYPVFYDVEPNEVRNQSGAVGKAFAKHKKTAAAERWRNALKEAANLAGWALKAIDDGHGEKFIQMIVKDISLKTHFINSSVDRKLVGMETRVKNVVSSLEIDSDDVRIIGIKGIGGGGKTTLARAVFDHISSCFEGKSFVKNVREVSKGSSSGLKELQKQVLQDALDDQRIDVKSVSDGKNMMERMMGSRKVLVVLDDVDDIDQLEALAGKPTWFKSGSRIIVTTRDEHVLIASRVKFIHDVDLLSHEEAISLFSWYAFGREIPIQGYEELSEGVVAHFFVVKPKTIPLNEILEKM…
HanXRQChr09g0239701	TNL	6	7	6	13628454	13637322	-	1845	_	MASTSASSIQKSFKYDVFLSFRGEDTRKTFVDHLYHALVNKGIRTYKDDERIEKGERISDELIRCIEDSRFHIIVFSKNYASSSWCLDELVHIIENQEKMVQQSAYPIFYDVEPTEVRNQTGAVGKAFAKHEKGRWGFWYRILLFLDRFTRLLELEKEGDVERWRNALKEAAGLAGMELKNTVDGHEAMFIRKLVEEISLKLRFIHFSFDENLVGMEARVKSVVSSLELDSDDVRMIGIKGIGGGGKTTLARAVFSHMSIWFEGKSFVENVREVSKGSLSGLMELQKQILKDVLGDKSIDVTSVYEGKIMMKKMMGSRKVLIVLDDVDDINQLEALAGDHNWFKSGSRIIITTRDEQVLKAHQVNFIHDVNLLSDEEAICLFSRCAFGREIPNQGYEEL…
HanXRQChr09g0239991	TNL	9	4	3	16116313	16120214	+	1163	_	MASTSASSDQKRFKYDVFLSFRGEDTRKTFVDHLYHALNQKGLITYKDDEKIEKGEMIKEQLIRSIEESRFYIIVFSKKYASSSWCLEELVKIMECQKLTGHTAYPIFYDVEPTEVRNQSGSVGEAFERFTRKRKRTLEDQVLHFAEQEKELEVGRWRNALKEAAGLAGMELKNTFNGHEARFIQQIVQDVTLKLHFFNSGIEGKLVGMETRVKDVVSSLEIDSDDVRMIGIKGMGGGGKTTLARAVFDHISISFEGKSFVENVREGSKGSGLKELQKKVLQNVFNDKSIDVESVYDGRSLMKKMMCSRKVLVVLDDVDDIGQLEALAGEPTWFKQGSRFIITTRDEQVLKAHRVNFIHDVCLLSQKEAMCLFSRCAFGREIPNQGYADLSRKVVHYAA…
HanXRQChr09g0240621	TNL	6	8	7	19334288	19342326	-	1175	_	MRYDVFLSFRGEDTRYSITDHLYDRLLRAGLRTFRDNDAIDRGQELKPEIETAIIESRASVVVLSEKYAKSRWCLDELWLILEQRRKCNHFVLPVFYHVDPSDVRNQTRSFAIEGSKWILDDVRRWKAALTEVANLTGLVLSGSETEFIAKVVHTVSCKLDLKHLSTPAHLTGMETRAEVISSWLKDEQSNTNILAICGMGGSGKTTMAQYIYNSHKQNFESNSFLEEIGKYYKQPCGPIGLQKQLLRDVLGERKIMISVASEGTRKIENALQMKRALIVLDDIDDPDELNTLLGTNLFPTECKIIITTRLLDIQAWFRSISLRCWVHKLKLLNDLESLELLSWHAFGSKTPMEGFKELAMQLSKYCAGNPLALKVLGSSLYVSDEDPWRRNNMTEIWR…
HanXRQChr09g0240841	TNL	4	5	4	19904459	19907956	-	1041	_	MASISSVPKSFKYDVFLSFRGEDTRKTFVDHLYHALVNKGIITYKDDETIDKGERIKEQLMRSIQDSRFYIIVFSKNYASSSWCLDELVEIIKCQKTAEHTAYPVFYDVEPTEVRHQSGAFGETFAKLVAKHEKGRGMFSFFKLFTRKRKRTSDLEKQEDVGRWRYALNEAAGLAGMELKNTVNGHEARFIQQIVKEVAQKLHFFNTSIDGKLVGMETRVTDMVSSLEIDSDDVRMIGIKGIGGGGKTTLARAVFDYISTGFEGKSFVENVREVSKASGLKELQRHALSTVLNDQSIVVPSVSDGKNMMKKMMGNRKILLVLDDVDDIGQLEALAGEPTWFKTGSRIIITTRDEQVLKAHRVNFIHDVNLLSDGEAICLFSRYAFGREIPNQGYEELSR…
HanXRQChr09g0241811	TNL	5	8	7	26695414	26701914	+	1182	_	MASTPTIRYDVFLSFPGEDTRHAYTDHLYHALIGAGLRTFRDNDEIDRGQQLKPEIETAITESRASIVVLSQNYANSIWCLDELCLILDQKRKLNHFVLPVFYHVNPSDFRKQSRNLAIEGSIWIALIRVANLTGFLNCLACLGIDGSKWTEVNVRRWKKALAEVANLTGMILTGSETNFIAEVVKTVQGKLDLKQLSTPAHLTGMEARVGVINSWLRDEQCNAIAICGMGGSGKTTLAQYFYNLNKQDFQSTSFVQEIGNQPDRLLRLQKQLLKDLLGGKKIRISSVSEGTHKIMDILQMKRVLVVLDDIDSHEQLNALFGTKTFPTQSKIIITTRLLDIHAWFRSISWRCWVHELNLLNDVESLELLSWHAFGSRIPMEGFEDLASQLAQYCGGNPL…
HanXRQChr09g0243151	TNL	4	7	6	36610784	36616922	-	1102	_	MASSSSSTVMASPDAIASNYDVFLSFRGEDTRHSFTDHLYDRLKRAGICTFRDEEEISRGEELKPEIEKAIKASRASIVVLSENYATSTWCLEELVLILEQRRVFSHFVLPIFYHVNPRDVRKQKGSFAVEQDRWKTALREVANLSGFTLSGPETRTLKEIVDTIYNWLDKKEVHLPLNLTGMSSRYKEISSWLDQCDLEFLAIYGMGGSGKTTLAKYIYNLHQKNFEYVSFVEDIGSRCKTYNDLLELQKQLHKDIVGAKKRKIPGISRGMCMIEEVLQMNKTLIVLDDIVERSQLVSLLGTGKINSQSKIIITTRENIDNWFDFPYWRFQKYEMKLLNYDESMELFCRHALPSEIHHEGYDQVVKYCEGNPLALEVLGSSTFKYNADMIMPSQLRLL…
HanXRQChr09g0245031	TNL	3	5	4	50330313	50337699	+	692	_	MVSTLVSSSRPNHTPTASYDVFLSFRGEDTRHTFTDHLYHALVGAGLHTFRDNDEIDRGEELKPEIETAIIQSSACIVVLSENYANSRWCLDELCLILEQRRKLKRFVLPIFYHVDPSDVRNQRQSFAIEGSIWTSLIKVANLTTCLACFGIEAKEGSKWTEANVRRWKAALTEVANLTGLELSGSRSETSFITEVVETVQGKIDLKQLSSPAHLTGMEARVELINSWFRNKQYNAIAICGMGGSGKTTLAQYVYNLYKQDFKSSSFIEVTGNQSDGLLGLQKQLLRDVLGGKKIKISSVSEGTHKIEEVLQMKRVLIVLDDVDKHEQLGALLGTKAFHTQSKIIITTRLLDLHAWFGSISWRCLVHNIKLLNDLESLELLSWHAFGSKIPMEGFEELA…
HanXRQChr10g0293411	TNL	4	7	6	99522155	99526988	-	1141	_	MIPSDSGFFSMTTGHPCFSYDVFLSFRGEDTRKTFTDHLYAALKQAGIRTFRDDDAMDRGRRLEPELKKAIRESAISIIVFSRNYASSKWCLDEVLTIIEEQERLSSKHEVVPVFYNVEPSDVRNQTGSFEEAFGGYESMIEAETDYQKKIELQEKVKAWRISLKKAGSLTGMVLANGHEAKFISNIVKVIRKKLNCKLLYIEDKLVGIEDNVADIESWLQDPSPNAVFLFIHGMGGIGKTTISKCIFNSNYREYDGSCFLADIHESSNQNNGLLRLQCQLLSNLLRSNKEEVIWNLDEGTIKVRNALCNKKVLLVLDDITTRQQLTALLGPQQFYPGSKVIVTTRDKGLLSFFEVNPKVHAIEQLGPNDSNKLFSLYAFQRDHPIEPYMIQSEHVVHH…
HanXRQChr10g0298171	TNL	5	7	6	136431400	136436120	+	1123	_	MTTSHPSFSYDVFLSFRGEDTRYTFTDHLYTALMQAGIRTFRDDDAMDRGKLLEPELKKAIRESAISVIVFSRDYASSKWCLDEVLTIIQEKERLSSKHEVVPVFYNVEPSDVRNQTGSFEEAFSGYDDMIEAETDPQKKIEWLEKVKAWRVSLRKAGSLTGMVLTAKGHEAKFIGKIINVIKKKLNYKLLYVEDKLVGMENNVAEIESWLQDPSPNAVILCIHGMGGIGKTTISKCIYNSNSHEYDGSCFLADIQETSNQHNGLLRLQSQLLSTLLRSNKEEVIWNIDEGIVKVTNALCNKKVLLVLDDISTRQQLTALLGPQQFHYGSKVIITTRHKWLSTSFDVNPKVHAVKELDPFDAYRLFSLYAFPRDHPIEPYIVQSNLVVRHCGGHPLALK…
HanXRQChr12g0361091	TNL	3	6	5	20931436	20937287	+	1084	_	MASSSTVSPPTNHTRYDVFISFNEDTRFSFTDHLYEALIGAGIRTYRDNSLNDSTVRTSELERAITVSRASIVVLSKSYLVDSSSLDELRLIMERRKGFYHVVVPVFYHVDPVELRREESVCELEVFRKAEWADKVEQWKVALMEVAHLSDKAVSGPETKFIADIVNTIGNKLGLKLVSSPPHLTGMDTRAEDINLWMKDKQDAQVLAICGPAGSGKTTLAKYIYDTNLLKFESSSFLEDIGKICEQTCGLCALQEQLLSDILEDKRKELDVNSYKSQIENALRKKRVLIVLDDVDKEEQVEALLGMEEINTESKIIITSRLPDIQTLFRSRSRRCKEHKLKLLNEHESLALLSWYAFGSKIPMEGFKELALKAAHYCAGNPLALKLLGSLFVNAKDSR…
HanXRQChr13g0396521	TNL	10	6	5	70062123	70072685	-	1355	_	MASTSSASSSVQKIFKYDVFLSFRGEDTRKTFVDHLYLALVNKGIITYKDDETIKKGERINEQLIKSIEESRYYIIVFSKNYASSSWCLDELVKIMECQKMTEHTAYPIFYDVEPTEVRNQSGSVGQAFERFTRKSKRTLEDEDLEKELVVGKWRNALKEAASLAGMELKNTFNGKDLKTKAPILGCNSSGDLYPLTTPLQSLSSSPSTFAAITQERWHQRLGHPGQNLLHSLKSISSIDYGKPSSTICQPCVFGKSVKHEARFIQQIVKDVSLKLYFFNSSIDAMLVGMETRVKDVVSSLEINSNDVRMIGIKGMGGSGKTTLARAVFDYISIWFEGKSFIENVREGSKRYGLKKLQKQVLRNVLSDKSIEVESVSDGRSLMRKMMCSRKALVVLDDV…
HanXRQChr15g0465971	TNL	10	5	4	8278771	8285425	+	961	_	MYYIPSMASSSSSVHNKSYLYDVFLSFSGEDTRKTFVDHLYVALDQHGIRTFKDDERLEIGKKINNELLQSIEDSRVYIIVFSKKYASSSWCLSELLKIMECHNKGERFAFPVFYHVDPSEVRKQTGSVGEALANHKDKDELEVRKWREALKEAANLSGLDVSKTANGHEAKVIKLMVERVSLELRSINIGVDENLVGMEQRMQALDPYLEIGLNNVRMVGIKGVGGIGKTTLAYAIFDKLTPNFEGISCVENVREKASRLGLEKLQEQVLRDVLKDKGITVSGVYEGIKLMKTMLCGKKVLLVLDDVDQINQLEALAGNPNWFKLGSRIIITTRDEQVLIAHRVKCIHDVTMLSNKEAIRLFRRYAFREGVPTKEYEILSLEVVRYADGLPLTIKVLG…
HanXRQChr16g0501921	TNL	4	6	5	16225521	16231441	-	1166	_	MVVLTEITEQSSYSSAYDYDVFLSFRGADTRHNFTDHLLKALRETTMDMFFDDAEIQIGDFLKPELEKAIKSSRASIIVLSKNYASSTWCLDELALIMEQPKHIVFPIFYHVKPSDVRKQRNSFGDAMAEHTQRMEMEMNLEKRSQLAHKIEKWKKALTEVADMKGVETNGRRETILIEGIVKEIASRLRLEKRSKIPHLIGVESSVRIITSFLKARSQQSTEILTIWGMAGIGKTYLSNYVFQLHYLDFERSCFLEDIERRCRQPNGLLDLQKQLLKDMRAGSYMDINNVHEGTFHIENSLFTNRTLLVLDGIDKFEQLDVLIGTKGLHRGSKLIITSKNGSLTEKCRLFETQVRINHMKHLLQGLDDEESLQLLNWHACGHGEPNEGDKKLSMKVVK…
HanXRQChr16g0520121	TNL	3	6	5	132787285	132791816	-	1140	_	MVVITEYVPDYEVFLSFRGVDTRNNFTDHLYNALLMAGIVTFFDDEEIETGEQLKPELESAIKSSRASIIVLSKNYASSTWCLDELALILEQKEIRKQIVIPIFYHVEPTHVRKQQSSFADAMAKHEQRMLAETDADKRSQWGQKMELWKMALTEVANLKGKDVTNRKETEFIDEVVIDIRRRLGVPLSNTLPALIGMDSEIRFISSWLTDGSCHTVDVLTIVGMGGIGKTSLAQYVFTLYSRKFHKSCFVKDINASCNRFHGLLDLQKKLHKDISKKTMLQANDVSEYTSMIGNVLARKMVFIVLDDIGSLDQLDALLGNKGLHPGSKIIITTNDASLTERCALFNSQVQPKHKKVSLNGLSETKSLELLCIHAFNSHMPEEGYKDVSKELVKYCEGH…
HanXRQChr16g0521531	TNL	11	7	6	141024415	141029638	+	923	_	MASSSSSIHNKSYLYDVFLSFSGEDTRKTFVDHLFAALDQHGIRTFKDDERLEKGKKINFELLQSIEDSRLYIIVFSKHYASSSWCLNELLKIMECHNKGERFAFPVFYDVDPSEVRKQTGPVGEALAVHMNKNKSEVGKWREALKKASNLSGWDVRKTSNGHEAKAIKSIVERVSLELRYIKMGVDDNLVGMERRMQDLNPCLEIGTKDVRMIGIKGMGGAGKTTLAWAIFKKISFDFEGKSFVENVRERAFKFGLEKLQEQVLRDVLKDNGIIVSGVHEGENLMKNRLCGKEMLAGDTTWFKPGSRIIVTTRDGQVLEEPKVKWIRDANLLHEKEALRLFSRHAFGKDIPIQEHERHSHEVVSYAAGLPLTIRVLGSKLCGKDNSEWTYTLERLKSI…
HanXRQChr16g0522521	TNL	10	4	3	145884900	145888735	+	912	_	MASSSSQAHNKNYVYDVFLSFSGEDTRKTFVDHLYDALDRHGICTFKDDEKLQKGKEINDELLQSIQDSRCYIIVFSKRYASSSWCLNELLKIMECHKTNEQTAFPVFYDVDPSDVRKQTGSVGEALTGHKNKSESEVGKWREALKAAANLSGWDVRKTANGHEAQVIKLIVEKVSLELWPTDSHIDENLVGMEQRMQDLNRSLEIGSSDIRMIGIKGMGGIGKTTLARAIFDKISINFEGKSFVENVREKTSKFGLEKLQEQVLRDVLKDKCICVQGVHDGRKLMRKRLRGTKVLVVLDDVDREGQLEELAGDPNWFKPGSRIIITTRDEQVLNIYKEKWIHDVSLLSTEEAIRLFSRHAFKKNIPTQEYQNQSREVVHYAAGLPLSIRVLGSLLRDK…
HanXRQChr02g0037001	TNL	5	6	5	31810682	31815406	-	1136	C	MASSSSYSHPAPALSSSQSCNFDVFLSFRGEDTRKTFVDHLYSALVDRKISTYKDDETLSRGESIRPSLFEAIKGSQIAVVVFSENYADSSWCLEELAYIMKCKDKRGLTVMPIFYDVLPSEVRKQKRKFGEAFAKHEMENMGKVESWRKALVGASEIAGWEPKNIANGHESKAIKEIVDAVSDKLFSLTPDVDEDLVGMKARLQELEAQLKLGLDGVRMVGIWGVGGSGKTTLASSLYMKISSNFKGHCIVDNIREESTKHGLKTLQEKVLSSLLNTQIKSESVEVGKRLIRSRLSRSKVLILLDDVDDIKQLDALAGSHYWFGSGSRIIITTRDEHLLRTHKVDHVSPVTLLSHEEAIVLFTKHAYNKNSPVSDYEKLSLRVVSYAAGLPLALKVIG…
HanXRQChr02g0050681	TNL	6	8	7	143898993	143905074	-	1217	C	MASTSSQPSMGSSRPCQTRFNVFLSFRGEDTRHSFTDHLYAALNRASIYAFRDNDEIKSGQALEPEIVKAIENSRASIVVLSQNYAKSRWCLEELSLILEQKRKCNHFVLPVFYHVDPSDVRNQRQSFLIEPKEGKWTEVNVTRWKSALTEVANLAGMVVSGSETEFIANIVDRIDSELDLKLISTPAHLIGMENRAEYINSWLKDEHSNNNVLAVCGMGGSGKTTLAQYIYNSNKHNFESACFLEDIGKHSKETYGLLGLQKQLLTDILGGNNKMISCVAEGTTKINNVLQMKKVLIVLDDIDELDELDAILGTKATYTQGKIIVTTRLLNIHSWFESISWRCHVHEHKLLNGQESLEVLSYYAFGSKLPLEGFGDLALQLAQYCGGNPLALKVLGSS…
HanXRQChr02g0050711	TNL	4	8	7	143952961	143962622	-	1233	C	MLLPSFSSHYLYSMASTSSSPSMASSRPCQTRFNVFLSFRGEDTRHSFTDHLYAALNRAAIYAFRDNDEIKSGQALEPEIVKAIENSRASIVVLSQNYAKSRWCLEELSLILEQKRKRNHFVLPVFYHVDPSDVRNQRRSFFIEAKEGNEATKWTEVNVTRWKSALTEVANLAGMVVSGSETEFIANIVDRIDSELDLKLISTPAHLTGMETRAEYINSWLKDEHSNTNVLAVCGMGGSGKTTLAQYIYNSNKHNFESACFLEDIGKHPKETYGLLGLQKQLLTDILGGNNKMISCVAEGTTKINNVLQMKKVLIVLDDIDELDELDALLGTKATHTQSKIIVTTRRLDIHSWFESISWRCHVHEHKLLNDHESLEVLSYRAFGSKLPLEGFGDLAVEL…
HanXRQChr04g0094901	TNL	3	5	4	2269880	2288556	+	760	C	MASSSFIQSALPSSSRSCKYDVFLSFRGEDTRKTFVDHLYSSLKQSLLSIYKDDETLLQGESIRPSLFKAIEESRIAIIIFSKHYADSSWCLDELAHIMKCKEERALIVMPIFYDVDPSDVRKQKGDFEIAFAQQEAQNKNKAQVWRNALVDASNLAGWEPKHIANGHESVIIKEIVETIVHRLSPINSEANEDLVGMTTRIQYLKSQLEIGSDGVRMVGIWGVGGGGKTTLASSLYIGISCYFEGHHIIENVREETSKHGLKKLQENILSAFSKTDMKVHSIVQGKNMIKSMLCRTKVLLLLDDVDELSQLEALAGSHSWFGSGSRILITTRDAHLLRTHKVDEVCHVRLLSDDEAIQLFNKHAYNKKEPVEDYETLSLRVVSYADGLPLALKVLGSF…
HanXRQChr04g0095341	TNL	8	4	3	4338962	4360309	+	1029	C	MASSSVIHSEPTSSSRSCKHDVFLSFRGEDTRRTFVDHLYSALKLRLISVYKDDEALPRGEFIRPSLFNAIEESRIAIIIFSKHYADSSWCLDELAHIMKCKEDDELVVIPIFYDVDPSDVRKQQGDFGMAFAQQEAQNINKALLWRNALIDASNLAGWEPKHVANGHESRIIKEIVETIVHRLSPLNSEANEDLVGMTTRVQYLKSQLEIGSDGVRMVGIWGVGGGGKTTLASSLYMGISSYFEGHHIIENVREETSKDGLKKLQENILSAFSKTDVKVHSIDLGKTMIKSMLCCRKVLLVLDDVDDLSQLEALAGSHSWFGSGSRVLITTRDAHLLRTHKVDEVCHVRLLSDDEAMQLFNKHAYNKKEPVEDYETLSLRVVSYAAGLPLALKVLGSF…
HanXRQChr05g0149501	TNL	4	18	17	159607653	159623232	-	1556	C	MLLLSCRHFGKIFIVSPGKTNIHSPPNFKLMASTSSSTTVMASSSSSDKACSYDVFLSFRGEDTRNSFTDHLYHKLVQAGISTFRDDEEINRGEELKPEIEKAIKASRSSIVVLSNNYATSTWCLDELVLILQQRRECGHIVVPVFYHVKPTNVRNHKQKFAIKVKTASRWTDHNVNMWKMALTQVADLTGLELTGPETSFLKEIVDIIYTKLDRRDVHLPLNITGMTTRYKEIISWLDEYNLEILAIYGMGGSGKTTLAKYIYDSNHKTFEYVSFVEDIGSRCKGPHDLLKLQEQLLKDILGGKKRKIPSVSRGTCMIEEALQTKRSLIVLDDIVDHKQLVALLGTGKINAQSKIIITTREKNTDTWFDYSYWRCQKYEMRLLNDDESQELLSRHAFG…
HanXRQChr08g0209601	TNL	6	7	6	6161227	6166867	-	1043	C	MASSSSSSHSVPPASISQSWNYDVFLSFRGEDTRKSFVDHLYAALEQQGIHTYKDDKTLARGESIGPALLKAIQESRIAVIVFSKNYADSSWCLDELAHIMECLDTRGQIVMPIFYHVDPSDLRKLKRKYGEAFGKHSVGENKQKVESWRKALEKAGNLSGWVIDENSHEAKCIKEIVGTISSRLPTLTTNVNKDLIGIETRLQDLKSKLKMESGGVGIIGIWGVGGGGKTTLASAAYAEISHRFEAHCLLQNIREESNKHGLEKLQEKFLSLILKADVKIGSEIEGRSMIERSLRNKSVLVVLDDVDDVKQLEALAVSHAWFGKGSRIIITTRDEHLLTRHADTIYEVSLLSDDEAMELFNKYAYRKDKPIEDYKMLSKDVVSYASGLPLALEILGSF…
HanXRQChr09g0243171	TNL	5	11	10	36874200	36900143	-	1520	C	MASSSSTTVMASSSSSSSSGAGDKPCSYDVFLSFSGEDTRNSFTDHLYHKLIHAGIRTFRDNEEINRGEELKPEIERAIKASKASVVVLSKNYATSAWCLDELLLILEQRWECNHFVLPVFYGVDPTDVRHQKGSFAIKVKPSPKWTDQNVNQWKTALTEVANLAGHVASGPETSILKEIVDTIYNKLDRKRVHLPSNITGVATRYEDISSWLEECNLEFLSICGMAGSGKTTLAKYIYDSNWKSFEYASFVENIGSRCDLHELQEQLLKDILGGEKRKVPCVSRGTCMIEEALEMNKALIVLDDIVEHKQLVALIGTGKINAQTKIIITTRENTDTWFDLSCWRSQKYEMKLLNGDESSELLCHHAFRSKIPTTGFQEVVSRVVQYCEGNPLALEVVG…
HanXRQChr13g0411671	TNL	7	6	5	141257514	141262083	+	968	C	MASSSSSSFHNISASVSQSLNYDVFLSFRGEDTRKTFVDHLYMALEQQGVHTYKDDETLARGESIGPALLKAIQESRVAVIVFSQNYADSSWCLDELVQIMECMDTRGQIVMPIFYHVDPSDLRKLKRKYGEAFDKHAGDNKLKVESWRQALEKAGKLSGWVINDFQNSHEAKCIKEIVGTISSRLSSLITNVNKDLIGIETRLQDLKSKLKMESGSVHIIGIWGVGGGGKTTLASAAYAEISHRFEAHCLLQNIREESNKHGLEKLQEKFLSLILKADVKVGSGIEGRSIIERRLRNKNVLVVLDDVDDLEQLEALAGSHAWFGKGSRIIITTRDEHLLTRHADTIYEVSLLSQDEAVELFNKHAYRKDKPIEDYEMLSKDVVSYASGLPLALKILGS…
HanXRQChr16g0521501	TNL	10	8	7	140897737	140909575	-	995	C	MIISPSPTTPPLQSPKLRIQNHSSIDPSKQSKPSSDQLLISRLISKSQDLSSVSISSMASSSSSVHNKSYLYDVFLSFSGVDTRKTFVDHLYVALDQYGIRTFKDDERLEKGERISDELLQSIEDSRCYIIIFSKNYASSSWCLNELLKIMECHKTGERTAFPVFYDVEPSEVRKQTGAVGDALAIHRNMNESEVGRWREALKEAANLSGWDVRKTTNGHEAQVIKSIVEKVSLKLWPIDSNVDENLVGMEQRMQALDPYLEIGLNDVRMVGIKGMGGTGKTTLARTIFDKQFVNFEGRSFVENVRETTTRSGLQKLQKQVLRDVLKDKNITVSSVHEGTKLMKTRLRGKKVLLVLDDVDQREQLEALAGNPNWFKLGSRIIITTRDGQVLEAHRVNLI…
HanXRQChr16g0521551	TNL	26	9	8	141083694	141093583	+	1370	C	MASSSSSSATSSDHNKKRYQYDVFLSFSGEDTRRSFVDHLNNALQGYGIRTFKDDERLQKGKEIKDELLKSIEDSRICIIVFSKKYASSSWCLDELVKIMECQKTPDQIAIPVFYDVEPTEVRKQSGSVGEAFAKHTNKVVVWKPLTKNVLKKAHARHTIKKLGKWRKALKDAANLSGWELKNTADGHEAKVIKKVVKQVSLVLGSINTGVDENLVGMEQRMQDLDPYLGIGMDDVRIIGIKGMGGAGKTTLARAIFDKLSIDFEGRSFVENVREKASKSGLEKLQKQVLRDVLKDKGLTVSSVHQGRNMIKTRLCGKKALVVLDDVDHRDQLEALAGNPNWFKLGSRIIVTTRDEQVLIAHGVKCIHEVTLLSNMEAIRLFRLHAFRADSPTEEYEMQ…
HanXRQChr06g0183851	TNL	10	7	6	93951044	93964667	+	1097	M	MASSSQYAHRWKYDVFVSFRGEDIRKTFIDHLFSDFRRKGIYPFRDDKKLKRGEEIAPELYRAIEQSRFLIVIFSNDYPSSTWCMRELVKILECKKRDDEYEVRVLFYNVTPEVVKNQSDSYKEAFNKHEALNRKEVPKWKEALKFSANLSGWDLQSLSNGHEPKLIEAISKEIFYKQTNGPLDVGDNLVGLYSRADQMDLLQLVEPGKVHMIGICGIGGIGKTTIAKAVFNLLHKHFEAYSFCEDIKGAEERHGLVHLQENLLESLMHASNIKIRSIGHGVSIIKRSLSNKKVLVVLDDVDDYNQLEALAGSPSWFGPGSIIIVTGRDKQLLIARGVEDIYEVDLLHDYEALELFSLYAFRNKDPKEEFKDLANEVVNYVKGLPLALKVLGSFLFMKT…
HanXRQChr09g0239551	TNL	7	5	4	13244756	13257695	-	931	M	MISYQFFVCRVLKQNMYKTGGYRSQFNYYYERVSFILFDPSSIHSMASTSASSVQKSFKYDVFLSFRGEDTRKTFVGHLYHALHCRGINTYKDDEKIKKGEVISKELITSIQDSRFYIIVFSKDYASSSWCLDELEKIIECQRLTEHTAYPVFYDVEPTHVRHQSGAVEEAFKKHVGKEGAGRWRGALSEAAGLAGWELKNTLNGDEAKFIQAIVRYISLELRFISPSFDQKLVGIETRVNKIVSSLRVGLNDPCMIAIKGIGGGGKTTLAKAVFDHISCQFEGKSFVENVSKRSSFGLKKLQKQILKDVFSGQCIDNNTEMQRMRNTKVLVVLDDVDNIKQLEALAGSPSWFKPGSKIIITTRNEQVFKPHQVKLIHDVNQLLLSNDEAICLFSRYAF…
HanXRQChr03g0064011	TNL	7	9	8	21510218	21525269	+	1061	S	MSTKQLEFCSSLSISLMLVDFSMASTSSAPARYEYEVFLSLDTRHSFTDHLYEALHQAGIRTFRDEDEIRDGQELKPEIERSIIESRASVIVFSENFAVSTWCLDELWLILEQKRKGDHFVLPVFYGVDPSDVRNQRGSFTVESRIGSKWTEDNVNRWKAALREVANLKGMVVSGSETAFIAEIVHKVYHELDLKLLCSPPNLTGIEIRARDINSWLRYEQPGFPVLAICGMGGSGKTTLVKHIYNTNKQHFESSSFLEEIEDKPGVLLGLQKQLLRDVLGTNIVISNVSEGTLQIERAIERKRVLIVVDDIDDSDILSTLFGAKVLDTQSKIIITTRLLNIDTWFESISWRCRVYKLELLNPDESLELLSWHAFGSKIPMEGFEKIAAELAQYCGGNP…
HanXRQChr08g0210051	TNLTNL	14	16	15	8010685	8035718	-	2478	_	MAAELMETLKEAITAYTGLSPTTFFTVLAAGIAVYYIVSVFFMRGSSDHRQQHSPMSSEQDRSIADSSSSSSQSIHHEVFLSFRGEDTRRNFVDHLYKDLVQQGIHTYKDDETLPRGESIRPALLKAIQESRIAVIVFSENYADSSWCLDELQHIMECMDTRGQIVEPIFYFVDPSDVRNQNGKYRKAFSKHKRENKHKVESWREALKKAGNLSGWVINENRLGTRMGQTGKEDGDVCERERVDFCLLVDHPQRPILDAKDVAGGTVLGSAPFRNYPGTVPRSLMSLCNYEAKCIKEIVDTISKRLPTLTTNVNKNLVGIEARLRDLKSKLNIGSDGVRIVGIWGVGGGGKTTLASAAYAELSHQFEAHCLLQNIREESNKHGLEKLQEKILSIVLKTK…
HanXRQChr10g0317141	TTNL	15	12	11	238027395	238083444	-	1352	_	MAASSSASFVKESYQYDVFLSFSGEDTRKNFVDHLYEALQRHGIHTFKDDERLKQGKNINNQLLKSIEESKLFIIVFSKKYASSSWCLNELVKIMECQKSNNQIAYPVFYDVDPSEVRKQHGQVGEALAKHTNKETGKWRKSLTEAANLSGWDMRNTANGHEAKVIKLIIERISLELRPINVNLDDKLVGMEHRLQYIEKSLDIAASNEVRMIGIKGMGGAGKTTLARAVFDKISVHFEAKSFVENVREIDEVGQYFPNALRYLRWHCYPHSCLPKTFQANNLVELHMSGSRIEQLWVGGKVLTKLKSITLSWSKLKTLDLGLTPNLVRLDLSFCRDLVELHVPVGCLKRLTYLNLKRCTRLKSVSFIKDLESLENLNNLGDLESLEWIVLVDTPISHL…

## Sheet: Description of Columns
GeneIDs = Name of the NBS encoding genes in Sunflower
NBS type= Classification of the NBS encoding genes to different subclasses
LxxLxxLxx signatures = Number of LxxLxxLxx signatures present in the proteins
Exons = Number of exons present in the genes
Introns = Number of introns present in the genes
Start Position = The location of start of the gene in the chromosome
End Position = The location of end of the gene in the chromosome
Strand = The 'plus' or 'minus' showing the direction of the gene in the chromosome
Protein sequence length = The length of the protein sequence
Location = The subcellular localization of each gene; S= Secretory pathway, i.e. the sequence contains SP, a signal peptide; M= Mitochondrion, i.e. the sequence contains mTP, a mitochondrial targeting peptide; C= Chloroplast, i.e. the sequence contains cTP, a chloroplast transit peptide; _ = Any other location
Sequence= The amino acid sequences of each protein
