# Supplementary material for: Genome-Wide Identification of NBS-Encoding Resistance Genes in Sunflower (Helianthus annuus L.)
Source: Genes (Basel). 2018 Jul 30;9(8):384. doi: 10.3390/genes9080384 (PMC6115920; doi:10.3390/genes9080384)
Supplement: Supplementary file 1 [file genes-09-00384-s001.zip › Supplementary Files/Supplementary File S2.xlsx]

## Sheet: CNLs_fasta
Supplementary File S2. Sequence alignment of the NBS domains belonging to different groups in fasta format.
>HanXRQChr17g0562451
-------------LMDRLTGNQKQLDIISIVGMGGLGKTTLATRVFNDPF--IVYHFHV-RAWVSVSQVYTKKDLLISLLTSISKL---------ALENIKKLRGEKISELLYKSLKGKRYLIVIDDLWSA------KAWDDLKMHFPNDNTRSRILLTTRLSEIAFYAKPGG--FTYN--LQFLTKEESWELLCRKVFPE----DGCPERLIKPGIQIAKKCQGLPLALVVIAGLLMKEERSPELWEKVAESVISYIAGDP------------KGYLDTLALSLVHLP-RHLRDCFLYVGGFPEDCTIPVRRLIWLWIAEGFIL---
>HanXRQChr14g0440091
-------------LMDRLTGNQKQLDIISIVGMGGLGKTTLATRVFNDPF--IVYHFHV-RAWVSVSQVYTKKDLLISLLTSISKL---------ALENIKKLRGEKISELLYKSLKGKRYLIVIDDLWSA------KAWDDLKMHFPNDNIRSRILLTTRLSEIAFYAKPGG--FTYN--LQFLTNEESWELLCRKVFRE----DGCPKRLIKPGIQIAKKCQGLPLALVVIAGLLMKEERSPELWEK-------------------------------------------------------------------------------
>HanXRQChr12g0374601
----------IEIIRDKLTEDTRKLDVVSIVGMGGSGKTTLATKVFSDPF--VVHHFWV-RGWVTVSQKYERKDVLNRLLAYMG-V---------DIDPDTRDNYPQLRKKLHQHLMGQRYLVVIDDIWST------QAWDDLKVVFPNLDNGSRILLTSRHKTVALHAKPHG--FIHQ--LRSLTDEESLELLRKKVFRG----DHFPDWSSLPGMQIARNCRGLPLSVVVIAGVLAKESATEESWERISKSGSSLIL---------------KGQMQTFALSLNHLP-SHLRGCFIYLGCFPEDYTFRVTRLIWLWIAEGFIQET-
>HanXRQChr08g0224171
--------KEAEKVVGWLKAATDELEVISVVGMGGLGKTTLVKKVYNDSS--VQYEFFI-RSWVYVSQVYSTREVFLKILYDVTRE---------NKD-MSQWSVETIADELRTRLKDGKYLIVLDDIWTK------KAWDDLRIVFPNNRNGSRILITSRNKDVAVHANTSL--DPYQ--LRFLTDDESWELLEKKVFPKG---TRCSRELEDLGKQIARKCYGLPLAIVVIAGILKKKDKARSSWEKVEQKVNTYVAMEP------------EQCMEVLALSYNHLP-YDLKACFLYFGVFPEDFEIPVWKLIHIWVAEGFIQR--
>HanXRQChr13g0417981
-------KKDVEKLVKQLTSNSKPLQIILVFGEVGTGKTAHVKTIYNKLE--VKNKFPC-HAFVILTTKCSIRYLMITILQQVT-----------SLKAKDKLKDEDLMVKLNEFLKGQKYLIVVIDVKSS------GLLKQLKDVLPDTNNGSRVVITTPDEEVASFPDAT---THYH--FKPLDMEDGLKFFIKKVWGVKGI-PFAGDVIEDLKNKIAERCKGTPLRIIMLAGLLSTRKMMYEDWLSVFEQHDFAAK---------------SPSFDILAFCYNDLT-PHVKLCFLYLGLFRKGFEIPVRRLFRLWLAEGYVKPSE
>HanXRQChr13g0417971
-------KKDVEKLVKQLTSNSKPLQIILVFGEVGTGKTAHVKTIYNKLE--VKNKFPC-HAFVILTTKCSIRYLMITILQQVT-----------SLKAKDKLKDEDLMVKLNEFLKGQKYLIVVIDVKSS------GLLKQLKDVLPDTNNGSRVVITTPDEEVASFPDAT---THYH--FKPLDMEDGLKFFIKKVWGVKGI-PFAGDVIEDLKNKIAERCKGTPLRIIMLAGLLSTRKMMYEDWLSVFEQHDFAAK---------------SPSFDILAFCYNDLT-PHVKLCFLYLGLFRKGFEIPVRRLFRLWLAEGYVKPSE
>HanXRQChr13g0425851
----EKEQLLKKLLGDD-GSSQDNFSVLPIVGMGGVGKTTLARLLYNDTK--VHDHFEP-KAWVCVSDDFDIFKITNAILQDVTKE------------NNKFEDLNQLQKALTEQLKEKRFLLVVDDVWSE----NYGDWENLVRPFLSCAPGSRIIMTTRKGQLLKQIGFH---NVDR--LKSLSSEDALRLLAVNALGVDN--FDSHTTLKPQGEGIVKKCGCLPLALKAIGRLLRTKTDRED-WDEVLNSEIWDVEIGNATESGKDVENSDKIIPA-LRISYRELS-ADLKQLFAYCSLFPKDFLFDKEELVSLWMAEGFLNPS-
>HanXRQChr02g0031911
-----KEQLLKKLLGDDDGSSQDNFSVLPIVGMGGVGKTTLARLLYNDTK--VQDHFEP-KAWVCVSDDFDIFKITDAILQDVTKE------------NKKFKDLNQLQKALTEQFKDKRFLLVVDDVWSE----NYGDWENLVRPFLSCAPGSRIIMTTRKEQLLKQIGFH---NVDC--LKSLSSEDALRLLAVNALGVDN--FDSHTTLKPQGEGIVKKCGCLPLALKAIGRLLRTKTDRED-WDDVLNSEIWDVEIGNATENGKDVENSDKIVPA-LRISYQELS-ADLKQLFAYCSLFPKDFLFDKEELVSLWMAEGFLNPS-
>HanXRQChr13g0391661
------------------------------------------------QQ--VQDHFEP-KAWVCVSDDFDIFKITDAILQDVTKE------------NKEFEDLNQLQKALTEQFKGKRFLLVVDDVWSE----NYGDWENLVRPFLSCAPGSRIIMTTRKEQLLKQIGFH---NVDR--LKSLSNEDALRLFAVHALGVDN--FDSHTTLKPQGEGIVKKCGCLPLALKAIGRLLRMKTDRED-WDDVLNSEM-DVEIGNATENGKDVENSDKIVPA-LRISYHELS-ADLKQLFAYCSLFPKDFLFDKEELVSLWMAEGFLNPS-
>HanXRQChr13g0391401
----EKEQLLKKLLGDD-GSSQDNFSVLPIVGMGGVGKTTLARLLYNDTK--VQDHFEP-KAWVCVSDDFDIFKITDAILQDVTKE------------NKEFKDLNQLQKALTEQFKGKRFLLVVDDVWSE----NYGDWENLVRPFLSCAPGSRIIMTTRKEQLLKQIGFH---NVDR--LKSLSNEDALRLFAVHALGVDN--FDSHTTLKPQGEGIVKKCGCLPLALKAIGRLLRTKTDREE-WDEVLNSEIWDVEIGNATENGKDVENIDKIVPA-LRISYHELS-ADLKQLFAYCSLFPKDFLFDKEELVSLWMAEGFLNPS-
>HanXRQChr15g0468511
----EKEQLLKKLLGDD-GSSQDNFSVLPIVGMGGVGKTTLARLLYNDPK--VQDHFEP-KAWVCVSDDFDIFKITDAILQDVTKE------------NKIFKDLNQLQKALTEQLKEKRFLLVVDDVWSE----NYGDWENLVRPFLSCAPGSRIIMTTRKEQLLKQIGFH---NVDR--LKSLSNEDALRLFAVHALGVDN--FDSHTTLKPQGEGIVKKCGCLPLALKAIGRLLRTKTDRED-WDEVLNSEIWDVEIGNATENGKDVENSDKIVPA-LRISYHELS-ADLKQLFAYCSLFPKDFLFDKQELVSLWMAEGFLNPS-
>HanXRQChr15g0468551
-----KEQLLKKLLGDDDGSSQDNFSVLPIVGMGGVGKTTLARLLYNDTK--VQDHFEP-KAWVCVSDDFDIFKITDAILQDVTKE------------NNKFKDLNQLQKALTEQFKDKRFLLVVDDVWSE----NYGDWENLVRPFLSCAPGSRIIMTTRKEQLLKQIGFH---NVDC--LKSLSNEDALRLFAVHALGVDN--FDSHTTLKPQGEGIVKKCGCLPLALKAIGRLLRTKTDRED-WDDVLNSEIWDVETGNATENAKDVENSDKIVPA-LRISYHELS-ADLKQLFAYCSLFPKDFLFDKEELVSLWMAEGFLNPS-
>HanXRQChr01g0020031
-----KEQLLKKLLGDDDGSSQDNFSVLPIVGMGGVGKTTLARLLYNDTK--VQDHFEP-KAWVCVSDDFDIFKITDAILQDVTKE------------NNKFKDLNQLQKALTEQFKDKRFLLVVDDVWSE----NYGDWENLVRPFLSCAPGSRIIMTTRKEQLLKQIGFH---NVDR--LKSLSNEDALRLFAVHALGVDN--FDSHTTLKPQGEGIVKKCGCLPLALKAIGRLLRTKTDRED-WDDVLNSEIWDVETGNATENAKDVENSDKIVPA-LRISYHELS-ADLKQLFAYCSLFPKDFLFDKEELVSLWMAEGFLNPS-
>HanXRQChr15g0468541
----EKEQLLKKLLGDD-GSSQDNFSVLPIVGMGGVGKTTLARLLYNDTK--VQHYFEP-KAWVCVSDDFDIFKITDAILQDVTKE------------DQKFKDLNQLQKALTEQFKDKRFLLVVDDVWSE----KYGDWENLVRPFLSCAPGSRIIMTTRKEQLLKQIGFH---NVDR--LKSLSNEDALRLFAVHALGVDN--FDSHTTLKPQGEGIVKKCGCLPLALKAIGRLLRTKTDRED-WDEVLNSEIWDVEIGNATESGKDVENSDKIVPA-LRISYHELS-ADLKQLFAYCSLFPKDFLFDKEELVSLWMAEGFLNPS-
>HanXRQChr13g0425131
----EKEQLLKKLLGDD-GSSQDNFSVLPIVGMGGVGKTTLARLLYNDTK--VQCYFEP-KAWVCVSDDFDIFKITDAILQDVTKD------------NKEFKDLNHLQKALTEQFKDKRFLLVVDDVWSE----KYGDWENLVRPFLSCAPGSRIIMTTRKEQLLKQIGFH---NVDR--LKSLSSEDAFRLFAVNALGVDN--FDSHTTLKPQGEGIVKKCGCLPLALKAIGRLLRTKTDRED-WDEVLNSAIWDVEVGNATENGKDVENSDKIVPA-LRISYHELS-ADLKQLFAYCSLFPKTF---------------------
>HanXRQChr13g0424021
----EKEQLLKKLLGDD-GSSQDNFSVLPIVGMGGVGKTTLARLLYNDTK--VQDYFEH-KAWVCVSDDFDIFKITDAILQDVTKE------------NKKFTDLNQLQKALTEQFKDKRFLLVVDDVWSE----NYGDWENLVRPFLSCAPGSRIIMTTRKEQLLKQIGFH---NVDR--LKSLSNEDALRLFAVHALGVDN--FDSHTTLKPQGEGIVKKCGCLPLALKAIGRLLRTKTDRED-WDDVLNSEIWDVEIGNATESGKDVENSDKIVPA-LRISYHELS-ADLKQLFAYCSLFPKDFLFDKEELVSLWMAEEFLNPS-
>HanXRQChr15g0487541
-----KEQLLKKLLGDDDGSSQDNFSVLPIVGMGGVGKTTLARLLYNDTK--VQDHFEP-KAWVCVSDDFDIFKITDAILQDVTKE------------DQKFKDLNQLQKALTEQFKDKRFLLVVDDVWSE----NYGDWENLVRPFLSCAPGSRIIMTTRKEQLLKQIGFH---NVDR--LKSLSNEDALRLFAVHALGVDN--FASHTTLKPQGEGIVKKCGRLPLALKAIGRLLRTKTDRED-WDEVLNSEIWDVEIGNATESGKDVENSDKIVPA-LRISYHELS-ADLKQLFAYCSLFPKDFLFDKEELVSLWMAEGFLNPS-
>HanXRQChr13g0425651
----EKEQLLKKLLGED-GSSEDNFSVLPIVGMGGVGKTTLARLLYNDTK--VQDHFEP-KAWVCVSDDFDIFKITDAILQDVTKE------------DQKFKDLNQLQKALTEQFKDKRFLLVVDDVWSE----NYGDWENLVRPFLSCAPGSRIIMTTRKEQLLKQIGFH---NVDR--LKSLSNEDALRLLAIHALGVDN--FDSHTTLKPQGEGIVKKCGRLPLALKAIGRLLRTKTDRED-WDDVLNSEIWDVEIGNGTESGKDVENSDKIVPA-LRISYHELS-ADLKQLFAYCSLFPKDFLFDKEELVSLWMAEGFLNPS-
>HanXRQChr13g0391601
-----KEQLLKKLLGDDDGSSQDNFSVLPIVGMGGVGKTTLARLLYNDTK--VQDHFEP-KAWVCVSDDFDIFKITDAILQDVTKE------------NKKFTDLNQLQKALTEQLKDKRFLLVVDDVWSE----NYGDWENLVRPFLSCAPGSRIIMTTRKEQLLKQIGFH---NVDR--LKSLSNEDALRLFALHALGVDN--FDSHTTLKPQAEGIVKKCGRLPLALKAIGRLLRTKADRED-WDEVLNSEIWDVDIGNATESGKDVENSDKIVPA-LRISYHELS-ADLKQLFAYCSLFPKDFLFDKEELVSLWMAEGFLNPS-
>HanXRQChr13g0425021
----EKEQLLKKLLGDD-GSSQDNFSVLPIVGMGGVGKTTLARLLYNDTK--VQRHFEP-KAWVCVSDDFDIFKITDAILQDVTKE------------NNKFKDLNQLQKALTEQFKDKRFLLVVDDVWSE----NYGDWENLVRPFLSCAPGSRIIMTTRKEHLLKQIGFH---NVDR--LKSLSNEDALRLFAVHALGVDN--FDSHTTLKPQGEGIVKKCGRLPLALKAIGRLLRTKTDRED-WDDVLNSEIWDVEIGNATENGKDVENSDKIVPA-LRISYHELS-ADLKQLFAYCSLFPKDFLFDKEELVSLWMAEGFLNPS-
>HanXRQChr13g0424981
----EKEQLLKKLLGDD-GSSQDNFSVLPIVGMGGVGKTTLARLLYNDTK--VQRHFEP-KAWVCVSDDFDIFKISDTILQDVTKE------------NKKFKDLNQLQKALTEQFKDKRFLLVVDDVWSE----NYGDWENLVRPFLSCAPGSRIIMTTRKEHLLKQIGFH---NVDR--LKSLSNEDALRLFAVHALGVDN--FDSHTTLKPQGEGIVKKCGRLPLALKAIGRLLRTKTDRED-WDDVLNSEIWDVEIGNATENGKDVENSDKIVPA-LRISYHELS-ADLKQLFAYCSLFPKDFLFDKEELVSLWMAEGFLNPS-
>HanXRQChr13g0425891
----EKEQLLKKLLGDD-GSSQDNFSVLPIVGMGGVGKTTLARLLYNDTK--VQRHFEP-KAWVCVSDDFDIFKITDAILQDVTKE------------NKEFKDLNQLQKALTEQLKDKRFLLVVDDVWSE----NYGDWENLVRPFLSCAPGSRIIMTTRKNRLLKQIGLH---NVDR--LESLSNEDALRLFAIHALGVDN--FDSHTTLKPQGEGIVKKCGCLPLALKAIGRLLRMKTDRED-WDEVLNSEIWDVEIGNATESGKDVENSDKIVPA-LRISYHELS-ADLKQLFAYCSLFPKDFLFDKEELVSLWMAEGFLNPS-
>HanXRQChr13g0425081
----EKEQLLKKLLGDD-GSSQDNFSVLPIVGMGGVGKTTLARLLYNDTK--VQRHFEP-KAWVCVSDDFDIFKITDAILQDVTKE------------NKEFKDLNQLQKALTEQLKDKRFLLVVDDVWSE----NYGDWENLVRPFLSCAPGSRIIMTTRKNRLLKQIGLH---NVDR--LESLSNEDALRLFAIHALGVDN--FDSHTTLKPQGEGIVKKCGCLPLALKAIGRLLRMKTDRED-WDEVLNSEIWDVEIGNA-ESGKDVENSDKIVPA-LRISYHELS-ADLKQLFAYCSLFPKDFLFDKEELVSLWMAEGFLNPS-
>HanXRQChr13g0425841
------EQLLRKLLGDD-GSSQDNFSVLPIVGMGGVGKTTLARLLYNDTK--VHDHFEP-KAWVCVSDDFDIFKITDAILQDVTKE------------NKKFKDLNQLQKALTEQLKDKRFLLVVDDVWSE----NYGDWENLVRPFLSCAPGSRIIMTTRKNQLLKQIGLH---NVDR--LESLSNEDALRLFAIHALGVDN--FDSHTTLKPQGEGIVKKCGCLPLALKAIGRLLRTKTDRED-WDEVLNSEIWDVEVGNTTES-------------------------DLKQLFAYCSLFPKDFLFDKEELVSLWMAEGFLNPS-
>HanXRQChr13g0424091
-----KEQLLKKLLGDDDGSSQDNFSVLPIVGMGGVGKTTLARLLYNDTK--VQEHFEP-KAWVCVSHDFDIFKITDAILQDVTKE------------NKKFEDLNQLQKALTEQFKDKRFLLVVDDVWSE----KYGDWENLVRQFLSCAPGSRIIMTTRKNQLLKQIGLH---NVDR--LESLSNEDALRLFAIHALGVDN--FDSHMTLKPQGEGIVKKCGCLPLALKAIGRLLRTKTDRED-WDEVLNSEIWDVEIGNATENGKDVENSDKIVPA-LRISYHELS-ADLKQLFAYCSLFPKDFLFDKEELVSLWMAEGFLNLS-
>HanXRQChr10g0310831
----------NKLLGDD-GSSQDNFSVLPIVGMGGVGKTTLARLLYNDTK--VQDYFEP-KAWVCVSDDFDIFKITDAILQDVTKE------------NKKFKDLNQLQKALSEQFKDKRFLLVVDDVWSE----KYADWENLVRPFLSCAPGSRIIMTTRKNQLLKQIGLH---NVDH--LESLPNEDALRLFAIHALGVDN--FNSHTTLKPQAEGIVKKCGRLPLALKAIGRLLRTKTDRED-WDDVLNSEIWDVEIGNATESGKDVENSDKIVPA-LRISYHELS-ADLKQLFAYCSLFPKDFLFDKEELVSLWMAEGFLNPS-
>HanXRQChr15g0468571
-----KEQLLKKLLGDDDGSSQDNFSVLPIVGMGGVGKTTLARLLYNDTK--VQDHFEP-KAWVCVSDDFDIFKISNTIFQSVTTTK-----------NEKFEDLDKLQIAIAEQFKGKRFLLVVDDVWSE----NYGDLENLVRPFLSCAPGSRIIMTTRKEQLLKQIGFH---NVDR--LKSLSSEDALRLFAVHALGVDN--FDSHTTLKPQGEGIVKKCGCLPLALKAIGRLLRTKTDRED-WDEVLNSEIWDVEIGNATESGKDVENSDKIVPA-LRISYHELS-ADLKQLFAYCSLFPKDFLFDKEELVSLWMAEGFLNPS-
>HanXRQChr07g0186661
-----KEQLLKKLLGDDDGSSQDNFSVLPIVGMGGVGKTTLARLLYNDTK--VQDHFEP-KAWVCVSDDFDIFKISNTIFQSVTTTK-----------NEKFEDLDKLQIAIAEQFKGKRFLLVVDDVWSE----NYGDWENLVRPFLSCAPGSRIIMTTRKEQLLKQIGFH---NVDR--LKSLSSEDALRLFAVHALGVDN--FDSHTTLKPQGEGIVKKCGCLPLALKAIGRLLRTKTDRED-WDEVLNSEIWDVEIGNATESGKDVENSDKIVPA-LRISYHELS-ADLKQLFAYCSLFPKDFLFDKEELVSLWMAEGFLNPS-
>HanXRQChr06g0184501
-----KEQLLKKLLGDDDGSSQDNFSVLPIVGMGGVGKTTLARLLYNDTK--VQDHFEP-KAWVCVSDDFDIFKISNTIFQSVTTTK-----------NEKFEDLDKLQIAIAEQFKGKRFLLVVDDVWSE----NYGDWENLVRPFLSCAPGSRIIMTTRKEQLLKQIGFH---NVDR--LKSLSSEDALRLFAVHALGVDN--FDSHTTLKPQGEGIVKKCGCLPLALKAIGRLLRTKTDRED-WDEVLNSEIWDVEIGNATESGKDVENSDKIVPA-LRISYHELS-ADLKQLFAYCSLFPKDFLFDKEELVSLWMAEGFLNPS-
>HanXRQChr13g0423951
-----KEQLLKKLLGDDDGSSQDNFSVLPIVGMGGVGKTTLARLLYNDTK--VQDHFEP-KAWVCVSDDFDIFKISNTIFQSVTTTK-----------NEKFEDLDKLQIAIAEQFKGKRFLLVVDDVWSE----NYGDWENLVRPFLSCAPGSRIIMTTRKEQLLKQIGFH---NVDR--LKSLSSEDALRLFAVHALGVDN--FDSHTTLKPQGEGIVKKCGCLPLALKAIGRLLRTKTDRED-WDEVLNSEIWDVEIGNATESGKDVENSDKIVPA-LRISYHELS-ADLKQLFAYCSLFPKDFLFDKEELVSLWMAEGFLNPS-
>HanXRQChr02g0031831
-----KEQLLKKLLGDDDGSSQDNFSVLPIVGMGGVGKTTLARLLYNDTK--VQDHFEP-KAWVCVSDDFDIFKISNTIFQSVTTTK-----------NEKFEDLDKLQIAIAEQFKGKRFLLVVDDVWSE----NYGDWENLVRPFLSCAPGSRIIMTTRKEQLLKQIGFH---NVDR--LKSLSSEDALCLFAVHALGVDN--FDSHTTLKPQGEGIVKKCGCLPLALKAIGRLLRTKTDRED-WDEVLNSEIWDVEIGNATESGKDVENSDKIVPA-LRISYHELS-ADLKQLFAYCSLFPKDFLFDKEELVSLWMAEGFLNPS-
>HanXRQChr02g0031921
-----KEQLLKKLLGDDDGSSQDNFSVLPIVGMGGVGKTTLARLLYNDTK--VQEHFEP-KAWVCVSDDFDIFKISNTIFQSVTTTE-----------NKKFEDLDKLQIAIVEQFKGKRFLLVVDDVWSE----NYGDWENLVRPFLSCAPGSRIIMTTRKEQLLKQIGLH---NVDR--LESLSNEDALRLFAIHALGVDN--FDSHMTLKPQGEGIVKKCGCLSLALKAIGRLLRTKTDRED-WDEVLNSEIWDVEIGNATENGKDVENSDKIVPA-LRISYHELS-ADLKQLFAYCSLFPKDFLFDKEELVSLWMAEGFLNLS-
>HanXRQChr13g0425821
----EKEQLLKKLLGDD-GSSQDNFSVLPIVGMGGVGKTTLARLLYNDTK--VQEHFEP-KAWVCVSDDFDIFKISNTIFQSVTTTK-----------NEKFEDLDKLQIAIAEQFKGKRFLLVVDDVWSE----NYGDWENLVRPFLSCAPGSRIIMTTRKERLLKKLGFD---NLDC--LESLSHEDALCLLALHAFGVDN--FDLHKALKPQGEGIVKKCARLPLALKAIGRLLRTRTDKED-WDDVLNSDIWDIETGNDIENGNDKENRDKILPA-LKLSYHDLP-ADLKQLFAYCSLFPKDFLFDKEDLVLLWMAEGFLNPSN
>HanXRQChr13g0416841
--------------------------------------------------------------------------------------------------------LDKLQKAIVEQFKGKRFLLVVDDVWSE----NYGDWEYLGRPFLSCAPGSRIIMTTRKERLLKELGFE---NLDC--LQSLSHGDALCLLALHAFGVDN--FDLHITLKPQGEGIVRKCARLPLALKAIGRLLRTRSDKED-WDDVLNSEIWDIETGNDIENGNDKENRDKILPA-LKLSYHDLP-ADLKQLFAYCSLFPKDFLFDKEDLVLLWMAEGFLNPSN
>HanXRQChr13g0424961
----EKEQLLKKLLGDD-GSSQDNFSVLPIVGMGGVGKTTLARLLYNDTK--VQEHFEP-KAWVCVSDDFDIFKISNTIFQSVTTTE-----------NKKFEDLDKLQIAIVEQFKGKRFLLVVDDVWSE----YYGDWENLVRPFLSCAPGSRIIMTTRKERLLKKLGFD---NLNC--LESLSHEDALCLLALHAFGVDN--FDLHKTLKPQGEGIVKKCARLPLALKAIGRLLRTRTDKED-WDDVLNSDIWDIETGNDIENGNDKENRDKILPA-LKLSYHDLP-ADLKQLFAYCSLFPKDFLFDKEDLVLLWMAEGFLNPSN
>HanXRQChr15g0471251
-----KEKLLNKLLGDE-GSSKENFSIVPIVGMGGVGKTTLARHLYNDAQ--VKDHFEP-KTWVCVSDDFDVFKISDIILQSMTKE------------SKEYKDLDQLQMALTEKSKDKRFLLVLDDVWHE----DDDDWEKLVLPFRSCAHGSRIIITTRKEELLKKLHFC---NLDS--LKSLSHEDALSLFALQALGVEN--FNSHTTLKPHGEGIVKKCAGLPLALKAIGRLLGTRTNVED-WEDVLNSEIWNLEN------------SDKIVPA-LRLSYHDLS-ADLKQLFAYCSLFPKDYLFDKEELVLLWMAEGLLSPSN
>HanXRQChr13g0425771
---VEKERLLKKLLGDD-GSTKENFSIVPIVGMGGVGKTTLARHLYNDAQ--VKDHFEP-KIWVCVSDDFDVFKISDIILQSITKE------------SKEYKDLDQLQMALTEKSKDKRFLLVLDDVWHE----DDDDWEKLVLPFRSCAPGSRIIMTTRKEELLKKLRIG---HLDS--LKSLSHEDALSLLALHALGVEN--FNSHTTLKPHGEGIVKKCAGLPLALKAIGRLLGTRTNVED-WEGVLNSEIWNLEN------------SDKIVPA-LRLSYHDLS-ADLKQLFAYCSLFPKDYLFDKEELVLLWMAEGFLSPSN
>HanXRQChr13g0425461
---VEKEKLLNKLLVDD-GSSKESFSIVPIVGMGGVGKTTLARLLYNDTK--VQTHFEP-KIWVCVSDDFDIFKISDIILQSMTKE------------SKEYKDLNQLQMALIEKLKNKRFLLVLDDVWHE----NDDDWENLVRPFRSCAPGSRIIVTTRKEELLKKLRFG---HLDC--LKSLSHEDGLSLFALHALGVEN--FNSHTTLKPYGEGIVKKCAGLPLALKAIGRLLGTRTNVED-WEDVLNSEIWNLEN------------SDKIVPA-LRLSYQDLS-ADLKQLFAYCSLFPKDYLFDKEELVLLWMAEGFLSPSN
>HanXRQChr13g0423761
----EKEKLLNKLLGDD-GSSKENFSIVPIVGMGGVGKTTLARILYNHTK--VQSHFEL-HVWICVSDDFDVFKISKTMFQDVSNE------------NKNFENLNQLHMALTNQLKNKRFLLVLDDVWHE----NENDWENLVRPFHSCAPGSRIIMTTRKEELLKNLHFG---HLDS--LKSLSHEDALSLFALHALGVEN--FNSHTTLKPHGEGIVKKCAGLPLALKAIGRLLGTRTNVED-WEDVLNSEIWNLEN------------SDKIVPA-LRLSYHDLS-ADLKQLFAYCSLFPKDYLFDKEELVLLWMAEGFLSPSN
>HanXRQChr13g0391461
----EKEKLLNKLLGDD-GSSKENFSIVPIVGMGGVGKTTLARILYNHTK--VQSHFEL-HVWICVSDDFDVFKISKTMFQDVSNE------------NKNFENLNQLHMALTNQLKNKRFLLVLDDVWHE----NENDWENLVRPFHSCAPGSRIIMTTRKVELLKNLHFG---HLDS--LKSLSHEDALSLFALHALGVEN--FNSHTTLKPHGEGIVKKCAGLPLALKAIGRLLGTRTNVED-WEDVLNSEIWNLEN------------SDKIVPA-LRLSYHDLS-ADLKQLF-------------------------------
>HanXRQChr13g0425451
--------------------SKENFSILPIVGMGGVGKTTLARLLYNDTK--VQAHFEL-KVWVYVSREFDIFKISDTILQYVTRENNDEQKDENKDKNKESKDLNQVQLALLEKFKEKRFLVVVDDVWNE----NYDDWEHLVRPFRAGAHGSKIIMTTRNDLLLKKLGFH---HLDR--LELLSQEDAFSLFALH-VGVDS--FDLHPTLKAYGEGIVNKCGHLPLAIKAIGRLLRRKTNVED-WEDVLNSEIWDTEHG------------KDIYPA-LRLSYHDLS-ADLKQLFAYCSLFPKGYLFNKEELVLLWMAEGFLNPSN
>HanXRQChr13g0423851
-RESEKEKLLNKLLQ-DEPCKE-NFSVLPIVGMGGVGKTTLARFLYNDAQ--VKGRFEL-HAWVCVSDDFDISKITKTIFQAVSDE------------NKEFADLNQLQVALKEKLKDKRFLLVLDDVWSE----NFNDWENLVLPFHSGARGSKVIMTSRKEQLLKMLGFD---NLDH--LKTLSSEDALSLFALHALGVDN--FDLHPTLRPKGERIVEKCGRLPLALKAIGRLLRSKTDEEK-WDEVLNSKIWDSKSVGDLSA-----DWKVIFPA-LMLSYHELS-ANLKR---------------------------------
>HanXRQChr12g0358681
-RESEKEKLLNKLLQ-DEPCKE-NFSVLPIVGMGGVGKTTLARFLYNDAQ--VKGRFEL-HAWVCVSDDFDISKITKTIFQAVSNE------------NREFADLNQLQVALKEKLKDKWFLLVLDDVWHE----NFDDWENLVLPFHSGARGSKVIMTSRKEQLLKMLGFD---NLDH--LETLSSEDALSLFALHALGVDN--FDSHPTLRPKGERIVEKCGRLPLALKAIGRLLRSKTDEEK-WDEVLNSKIWDSKSVGDLSA-----DWKVIFPA-LMLSYHELS-SNLKRLFAYCSLFPKDFLFDKKELVLLWLAEGFLYKS-
>HanXRQChr13g0391531
-RESEKEKLLNKLLQ-DEPCKE-NFSVLPIVGMGGVGKTTLAKLLYNDTQ--VKGRFEL-HAWVCVSDDFDISKITKTIFQAVSNE------------NKEFADLNQLQVALKEKLKDKRFLLVLDDVWSE----NFNDWENLVLPFHSGARGSKVIMTSRKEQLLKMLGFD---NLDH--LETLSSEDALSLFALHALGVDN--FDSHPTLRPKGERIVEKCGRLPLALKAIGRLLRAKTDEEK-WDEVLNS---------------------------------------------------------------------------
>HanXRQChr02g0031861
-REKEKEKLLNKLLQ-DEPSKE-NFSVLPIVGMGGVGKTTLARFLYNDTQ--VKGRFEL-HAWVCVSDDFDISKITKTIFQAVSNE------------NNEFADLNQLQVALKEKLKEKRFLLVLDDVWHE----NFNDWENLVLPFHSGARGSKVIMTSRKEQLLKMLGFD---NLDH--LETLSSEDALSLFALHALGVDN--FDSHPTLRPKGERIVEKCGRLPLALKAIGRLLRAKTDEEK-WDEVLNSKIWDSKSVGDFSA-----DWKVIFPA-LMLSYHELS-ANLKRLFAYCSLFPKDFLFDKKELVLLWLAEGFLNKSN
>HanXRQChr13g0426301
--EGEKEKLLNKLLR-DDLSKE-NFSVLPIVGMGGVGKTTLARVLYNDTQ--VKDHFEL-MAWVCVSDDFDIFKISNTIFQSITRE------------NKKFEDLNQLQLALTEKLKDKRFLLVLDDVWTE----NYDNWENLVRPFHLGAPGSKIIMTTRKEKLLKKLGFD---HLDH--LENLSGKDALSLFALHALGVNN--FDSHPTLKPKGEGIVEKCGGLALALKAIGRLLRTRTDEEK-WDDILNSKMWDSQNGGNLCE-----DWKVIVPA-LRLSYHDLS-ADLKRLFAYCSLFPKDYLFKMEDLVLLWMAEGFLNHSN
>HanXRQChr13g0426201
--EGEKKRLLKKLLGGDGSSKE-NFSIVPIVGMGGVGKTTLARMLYNDTQ--VKDHFQL-KAWVCVSDDFDVFKISKTIFQDVSKE------------NKEFENLNQLQVALTEQLKDKRFLLVLDDVWTE----NYDHWENLARPLKSGAPGSRVIMTTRKKELLKTLGFG---HLDL--LESLSSEDALSLFALHALGVDT--FDPYPNLREKGEAIVKKCGTLPLALKSIGRLLRTKTTPEK-WDDVLSSQLWDSKYVGDLPE-----DWKVIFPA-LMLSYHDLS-ANLKRLFAYCSLFPKDFLFNKADLVLLWMGEGFLSQS-
>HanXRQChr13g0426171
--EREKEKLLNKLLGDDQSSKE-NFSIIPIVGMGGVGKTTLARLLYNDTK--VQGHFQL-HVWICISDDFDIFKISKTLFQAVSGQ------------KKEFEDLNQLQQALTEQFKDKRFLLVLDDVWTE----NYDHWEKLVRPLYSGAPGSRVIMTTRKIELLKMLGFD---DLDL--VESLSSEDALSLFAMHALGVDS--FDSYPTLREKGEAIVKKCGTLPLALKAIGRLLR-KKTPEK-WDDVLNSKIWDSKYVGDLSA-----DWKVIFPA-LMLSYHDLS-ANLKRLFAYCSLFPKDFLYNKEELVLLWMAEGFLNQSN
>HanXRQChr13g0421701
--QTEKEALIHKLLD-DESCGQ-NFSIVPIVGMGGVGKPTLARLLYNEKQ--VR----------------------------------------------------------------------------------------------------------------------------------------------------------------------------------------------------------------------------------------------------------------------------------
>HanXRQChr13g0425731
---GEREKLINKLLL-DEPSKQ-NFIIVPIVGMGGVGKTTLARILYNDTR--VKDHFEL-MAWVCVSDEFDIFKISETIYQSVATD------------DKQFKDINLLQTALREQLEDKRFLLVLDDVWNE----NYDDWENLVRPFHSGATGSRVIMTTRKHQLLKKIGFN---HLDH--LENLSHEDALSLLALHALDVDN--FDSHETLKPQAEGIVKKCGGLPLALKAIGRLLRTKTEVEE-WDDVLKSKIWDLENAD------------AIVPA-LRLSYNDLS-ADLKRLFAYCSLFPKDFLFDKEELILLWIAEGYLNE--
>HanXRQChr13g0425361
--EGEKEKLINKLLQ-DEPSKQ-NFIIVPIVGMGGVGKTTLARILYNDTR--VKDHFEL-MIWVCVSDVFDIFKISETIFQSVATE------------NKQFKDINLLQTALREQLKDKRFLVVLDDVWNE----NYDDWENLVRPFHSGATGSRVIMTTRQQQLLKKIGFN---HLDL--LESLSHDDALSLLARHALDVDN--FDSHETLKPLGEGIVKKCGCLPLAIKAIGRLLRTKTDGEE-WDDVLNSEIWDLETAN------------EIVPA-LRLSYHDLS-ANLKRLFAYCSLFPKDFLFEKEELVLLWVAEGYLN---
>HanXRQChr02g0057361
------EELLKKLLGDD-GSSKENFSIVPIVGMGGVGKTTLATLLYNDPQ--LHSHFEL-RAWVYVSNDFDIFKISKVIFQSVTGE------------NKDFADLHLLQVALKEHLKEKRFLLVLDDVWCE----NNDDWQYLLQSFHLVARRSKIIITTRKDQLLKKLGFGGIGHLDH--LKILSHEDALSLFALHALGVDN--FDSHPTLKQMGESIVEKCGGLPLALKAIGRRLRTTTNAED-WDDVLKSEIWDIEIS------------EEIFSS-LKRSYHDLS-QHLKTLFEYCSLFPRGFLFDKEELILLWMAEGYLNQS-
>HanXRQChr02g0057351
------EELLKKLLGDD-GSSKENFSIVPIVGMGGVGKTTLATLLYNDPQ--LHSHFEL-RAWVYVSNDFDIFKISKVIFQSVTGE------------NKDFADLHLLQVALKEHLKEKRFLLVLDDVWCE----NNDDWQYLLQSFHLVARRSKIIITTRKDQLLKKLGFGGIGHLDH--LKILSHEDALSLFALHALGVDN--FDSHPTLKQMGESIVEKCGGLPLALKAIGRRLRTTTNAED-WDDVLKSEIWDIEIS------------EEIFSS-LKRSYHDLS-QHLKTLFEYCSLFPRGFLFDKEELILLWMAEGYLNQS-
>HanXRQChr13g0422201
---EEIKELLVKLFENG--SCSQNFSIVPIVGMGGLGKTTLAKLLYGDAE--VKKHFEL-KAWVSVSDQFDILSISKVILQSVKG------------EEKEFADLNLLQVALRKQLRDKRFLMVLDDVWSE----SYDDWQTLVSPFHACAPGSKIIMTTRKVQLLTKLGYD--HLNH---VQTLSHDDVVTLFAQHALGTNN--FDSHPVLKQYGEGIVEKCDGLPLALSVLGTLLRTKTEEEE-WKELLNSEIWRLGKGD------------EIVPA-LRLSYNDLS-ACLKQLFAYFSLFPKNYVFSKDLLILLWMAEGFLNPS-
>HanXRQChr13g0422171
---EEIKELLVKLFENG--SCTQNFSIVPIVGMGGLGKTTLAKLLYGDAE--VKKHFEL-KAWVSVSDQFDILNISKVILQSVKG------------EDKEFADLNLLQVALRKQLRDKRFLMVLDDVWSE----SYDDWQTLVSPFHACAPGSKIIMTTRKVQLLTKLGYD--HLNH---VQTLSHDDAVTLFAQHALGANN--FDSHPVLKQYGEGIVEKCDGLPLALAVLGRLLRTKTEEEE-WKELWNSEIWRLGKGD------------EIVPA-LKLSYNDLS-ACLKQLFAYCSLFPKDHLFHKESLILLWMAEGFLNQ--
>HanXRQChr13g0422661
---EEIKELLVKLFENG--SCSHNFSIVPIVGMGGLGKTTLARILYDDAE--VKKHFEL-KAWVSVSDQFDILNISKVILQSVKG------------EDKEFGDLNLLQVALRKKLRDKRFLMVLDDVWSE----SFDNWQTLVSPFHACAPGSKIIMTTRKVQLLTKLGYD--HLNH---VQTLSHDDAVTLFAQHALGANN--FDSHLILKQYGEGIVKKCDGLPLALTVLGRLLTTKTEEEE-WKELLNNEIWSLGEKD------------EIVPA-LRLSYNDLS-ACLKQLFAYCSLFPKNYVFNKELLILLWMAEGFLNPS-
>HanXRQChr13g0422441
--EKEKKELLLKLLRDE--PCDKNFSIVPIVGMGGLGKTTLAKILYDDEE--VKKHFEL-MAWVCVSDHFDIFHISKVILQSVKG------------EDKEFADLNLLQVALKKQLRKKRFLMVLDDVWSE----SYEDWQTLVSPFHACAPGSKIITTTRKVQLLNKLGYD--HLYH---VQTLSHDDAVSLFAKHALGADN--FDSHPVLKQYGEGIVEKCDGLPLALAVLGRLLRTKTEEEEEWKELLNSEIWRLGKKD------------EIVPA-LRLSYNDLS-ACLKQLFAYFSLFPKNYVFNKELLILLWMAEGFLNP--
>HanXRQChr13g0419001
--EKEKKELLVKLLGDE--PCDKNFSIVPIVGMGGLGKTTLAKILYDDED--VKKHFEL-MAWVCVSDQFDIFHISKVILQSVKG------------EDKEFADLNLLQVALRKQLREKRFLMVLDDVWSE----SYEDWQTLVSPFHACAPGSKIIMTTRKVQLLNKLGYD--HLYH---VQILSHDDAVSLFAQHALGADN--FDSHPDLKQYGEGIVEKCDGLPLALAVLGRLLRTKTEEEE-WKELLNSEIWRLGKKD------------EIVPA-LRLSYNDLS-ACLKQLFAYFSLFPKNYVFNKDLLILLWKAEGFLNPS-
>HanXRQChr13g0422281
--EKEKKELLVKLLGDE--PCDKNFSIVPIVGMGGLGKTTLARLLYDDEK--VKKHFEV-MAWVCVSDQFDISNISKVILQSVNG------------ENKEFADLNLLQVALRKQLRDKRFLMVLDDVWSD----SYDDWQTLVSPFHACAPGSKIIMTTRKVQLLTKLGYD--HLNH---VQTLSHDDAVTLFAQHALGANN--FDSHPVLKQYGEGIVEKCDGLPLALSVLGRLLRTKTEEEE-WKELLNSEIWRLRKGD------------EIVPA-LRLSYNDLS-ACLKQLFAYFSLFPKNYVFNKELLILLWMAEGFLNPS-
>HanXRQChr13g0422181
-------ELLVKLLGDE--PCDKNFSIVPIVGMGGLGKTTLARLLYDDEE--VKKHFEL-MAWVCVSDQFDIFHISKVILQSVKG------------EDKEFADLNLLQVALKKQLRDKRFLVVLDDVWSE----NYDDWQTLVSPFHACAPGSKIIMTTRKVQLLTKLGYD--HLNH---VQTLSHDDAVTLFAQHALGANN--FDSHPVLKQYGEGIVVKCDGLPLALSVLGTLLRTKTEEEE-WKELLNSEIWRLGKGD------------EIVPA-LRLSYNDLS-ACLKQLFAYFSLFPKNYVFYKDQLILLWMAEGFLNPS-
>HanXRQChr13g0422431
---QEKKELLMKLLGEE--PCDHNFSIVPIVGMGGLGKTTLAKLLYDDKE--VKKHFEL-MAWVCVSDQFDIFNISKVILQSVKG------------DDKEFADLNLLQVALRNQLREKRFLMVLDDVWSE----SYEDWRTLVSPFHGCAPGSKIIMTTRKEQLLNKVS--------------------------------------------------------------------------------------------------------------------------------------------------------------
>HanXRQChr13g0421361
-----ALVQQLLLPADE--PCDQNYSIVPIIGIGGVGKTTLAGLLYNDVQ--VNNHFEL-KAWICISDDFDISVRSKEIFIAFGGE-----------VKREHENFNKLQEAIRDHLTQKRFLLVLDDVWSE----SREDWETLVRPFYTCSPGSKIVVTTRKNILLKKLGYN--SLYKH--LESLSDDDALSLFALHALGVRN--FDSHLSLKPHGEGIVKKCKKLPLALIALGTSLRTRKD-EDSWKGVLESEIWTSPVEG------------EVIPA-LRLSYHDLL-APLKRLFAYCSLFPKDFLFDKEELVLLWMAEGFLQQ--
>HanXRQChr13g0420091
--------QKLLV--DD--PSDQNFSIVPIVGMAGVGKTNLANFLYNEKQ--VQNHFAPNMAWVQVSGEFDIIRISQEIFEAVGGE-----------ATKAPRNFNKLQEVLKDKLIGKRFLLVLDDVWSE----SHRDWETLVGPFYTCAPGSKIVITTEKDKLLKNLGYK--PLIKQ--LGSLPYDDALSLFALH-----------------------------------------------------------------------------------------------------------------------------------
>HanXRQChr13g0421231
QAHKDALVQQLSLPADE--PCDKNYSIIAIIGMGGLGKTTLARLVYNEQQ--VKDHFDL-KAWVCVSDEFDIVRISKQVFQSM--------------ANKEVSDFNRLQEALNDHVKGKKFLLVLDDIWSE----SYEDWETLVRPLYTCAPGSKIIITTRTDQLLKQLVYT--PLHKQ--LHGLSDDDALSLLARNALSVEN--FDAHLSLKPYAEGIVKKCGGLPLALIALGRLLRTKKDEVEHWKEVLNSEIWRLKDEG------------GILPA-LRLSYHDLS-APLKRLFAYCSLFPKDFLFDKEDLVLLWMAEGFLQQ--
>HanXRQChr13g0417831
---------------DE--PCDQNFSIVPIVGMGGVGKTTLATLLYNNQQ--VTDHFEL-KAWVCVSDDFDSFGISKVIFESVAQ------------ENKKFEDFNLLQVALRDQLRGKRFLLVLDDVWSE----SYEDWKTLVGPFHACAPGSKVVITTRKEQLLNKLGYN--HLNK---LQCLSHDDAMSLFALNALGVNK--FNSHLSLKPYGEGIVKKCDGLPLALISLGRSLRTKQD-EESWREVLESEIWMSKDD-------------AIVPA-LKLSYRDLS-AHLKQLFAYCSLFPKDFMFDKEELILLWAAEGFLHQ--
>HanXRQChr13g0417461
---------------DE--PCDQNFSIVPIVGMGGVGKTTLATLLYNNQQ--VTDHFEL-KAWVCVSDDFDSFGISKVIFESVAQ------------ENKKFEDFNLLQIALRDQLRGKRFLLVLDDVWSE----KYEDWKTLVGPFHACAPGSKVVITTRKEQLLNKLGYN--RLNK---LQCLSHDDAMSLFALNALGVNK--FNSHLSLKPHAEGIVKKCDGLPLALISLGRSLRTKQD-EESWREVLESEIWMSKDD-------------AIVPA-LRLSYSDLS-ASLKQLFAYCSLFPKDFMFGKEELVLLWAAEGFLHR--
>HanXRQChr13g0424711
---------------------NGDIRVYGIWGMGGLGKTTLAQLVYNHKR--VDQYFDL-KCWAYVSENFQVKEIIKGIITSIDKR------------ECTLTHLDVLQESLQSKIREKKFLIVLDDVWAE--ENEKEKWERLSGTLSCGAEGSIVVMTTRSKRTSRMMAKVD-ELQHE--LGCLSEEKSWLLFKKHAFAQGRV-GDDVRKLEPIGREIVVKCKGLPLAVKTLGSLMWSKSSSND-WQRVKDSNIWNLQEKN-------------VLPA-LKLSYDNLV-PHLKRCFSYFCLFPKGHKLKKDELILLWVANGFIPP--
>HanXRQChr11g0340251
---------------------------------------------------------------------------------------------------------------------------------------------------------NIVVMTTRSEKTCRMMAKVG-KLQHE--LGCLSEEDSWLLFKKHAFAQGRV-GDDVHKLEPIGREIVVKCKGLPLAVKTLGSLMWSKSSSND-WQRVKDNNKWNLQENN-------------VLPA-LKLSYDNLV-PHLKRCFSYFSLFPKGYTLKKDELILLWVANGFIRP--
>HanXRQChr10g0313911
---------------------NGEIRVYGIWGMGGLGKTTLAQLVYNHER--VDQYFDL-KCWAYVSENFQVKEIIKGIITSIDKC------------ECTLTHLDVLQESLQSKLMEKKFLIVLDDVWAE--ENEKEKWERLSGTLSCGVEGSIVVMTTRSEKTCRMMAKVG-ELQHE--LGCLSEEKSWLLFKKHAFAQGRE-GDDERKLEPIGREIVVKCKGLPLAVKTLGSLMWSKSSSND-WQRVKDSNIWNLQENN-------------VLPA-LKLSYDNLV-PHLKRCFSYFCLFPKGYKIRKYELILLWVANGFIP---
>HanXRQChr01g0029151
---------------------NGEIRVYGIWGMGGLGKTTLAQLVYNHKR--VDQYFDL-RCWVYVSENFQVKEIIKGIITSIDKC------------ECTLTHLDVLQESLQSKLREKKFLIVLDDVWAE--ENEKAKWEGLSGTLSCGAEGSIVVMTTRSERTSRMMAKVD-ELQHE--LGCLSEEDSWLLFKKHAFAQGRV-GDDIRKLEPIGREIVVKCKGLPLAVKTLGSLMWSKSSSND-WQRVKDHNIWNLQENN-------------VLPA-LKLSYDNLV-PHLKRCFSYFCLFPKGYKLGKDELISLWVANGFIP---
>HanXRQChr10g0314041
---------------------NGEIRVYGIWGMGGLGKTTLAQLVYNQTS--VNQYFNL-RCWVYVSENFQVKEIIKGIITSIDKS------------ECTLTHLDVLQESLQSKLREKKFLIVLDDVWAE--ENEKEKWERLSGTLSCGAEGSIVVMTTRSERTCRMMAKVG-ELRHQ--LGCLSEENSWLLFKKHAFAQGRV-GDDVRKLEPIGREIVVKCKGLPLAVKTLGSLMWSKSSSND-WQRVKDSNIWNLQENN-------------VLPA-LKLSYDNLA-SHLKRCFSYFCLFPKGHELKKDELILLWVANGFIPS--
>HanXRQChr10g0314021
---------------------NGEILVYGIWGMGGLGKTTLAQLVYNHER--VDQYFDL-RCWVYVSQNFQVNEIIKKIIESVDES------------GCTLTQLDTLQASLRNKLVGRKFLIVLDDVWAE--ENEEGKWKTLSGTLSCGAEGSIVVMTTRLETTCRMMAKAG-ELRHQ--LGCLSEENSWLLFKKHAFAQGRV-GDDIRKLEPIGREIVVKCNGLPLAVKTLGSLMWSKSSSND-WQRVKDSNIWNLQENN-------------VLPA-LKLSYDNLA-PHIKRCFSYFCLFPKGYELKKDELILLWVANGFILPR-
>HanXRQChr10g0313991
---------------------NGEILVYGIWGMGGLGKTTLAQLVYNHER--VDQYFDL-RCWVYVSQNFQVNEIIKKIIESVDES------------GCTLTQLDTLQASLRNKLVGRKFLIVLDDVWAE--ENEEGKWKTLSGTLSCGAEGSIVVMTTRLETTCRMMAKAG-ELRHQ--LGCLSEENSWLLFKKHAFAQGRV-GDDIRKLEPIGREIVVKCNGLPLAVKTLGSLMWSKSSSND-WQRVKDSNIWNLQENN-------------VLPA-LKLSYDNLA-PHIKRCFSYFCLFPKGYELKKDELILLWVANGFILPR-
>HanXRQChr13g0424681
---------------------NGEILVYGIWGMGGLGKTTLAQLVYNHER--VDQYFDL-RCWVYVSQNFQVNEIIKKIIESVDES------------GCTLTQLDTLQASLRNKLVGRKFLIVLDDVWAE--ENEEGKWKTLSGTLSCGAEGSIVVMTTRLETTCRMMAKAG-ELRHQ--LGCLSEENSWLLFKKHAFAQGRV-GDDIRKLEPIGREIVVKCNGLPLAVKTLGSLMWSKSSSND-WQRVKDSNIWNLQENN-------------VLPA-LKLSYDNLA-PHIKRCFSYFCLFPKGYELKKDELILLWVANGFILPR-
>HanXRQChr10g0314111
---------------------NGDIRVYGIWGMGGLGKTTLAQLVYTHKR--VDQYFDL-KCWVYVSENFQVNEIMKKIIESVDKS------------GCTLTQLDTLQASLQNKLMGRKFLIVLDDVWAE--ENEEGKWKTLSGTLSCGEEGSIVVMTTRSERTCQMMANVG-ELQHE--LGCLSEEKSWLLFKKHAFAQGRV-GDDERKLEPIGREIVVKCKGLPLAVKTLGSLMWSKSSSKD-WQRVKDSNIWNLQENN-------------VLPA-LKLSYDNLV-PHLKRCFSYFCLFPKGYELKKDELILLWVANGFIPPR-
>HanXRQChr10g0314071
---------------------------------------------------------------------------------------------------------------------------------------EEGKWKTLSGTLSCGAEGSIVVMTTRSEKTCRMMAKVG-ELQHE--LDCLSEEDSWLLFKKHAFAQGRV-GDDVRKLEPIGREIVVKCKGLPLAVKTLGSLMWSKSSSND-WQRYT-----------------------------------------------------------------------------
>HanXRQChr01g0029311
---------------------SSEIRVYGIWGMGGVGKTTLAQLIYNHER--VKQYFEL-KCWVYVSENFQVKEIIKGIIASIDKC------------ECTLTHLDVLQESLQNKLRGKKFLIVLDDVWIE--EDEKAKWDEVSKTLSCGAEESIVVMTTRYDTTSRMTAKVR-ELQHE--LGCLSEVYSWLLFKKFAFAEGRE-GDDISKLEPIGREMVEKCKGLPLAVKTLGSLMWSKRSISD-WQRVKCNILWELQESK-------------VLPA-LKLSYDNLL-PHLKRCFAYCCMFPKGYYMEKDVVIQSWVANDFIPP--
>HanXRQChr01g0029301
-------------------PENGEIRVYGIWGMGGVGKTTLAQLVYNHER--VNQYFEL-KCWVYVSEKFQVQDIIKGIIESINEC------------ECKLTRLDVLQKSLQNKLRGKKFIVVLDDVWIE--DNEKAKWDELSKTLSCGAEESIVVMTTRSQTTSRMMAKVL-TLQHE--VGCLSEGDSWLLFKKLAFAQGRM-GDDMSQLEPIGREIVNKCKGLPLAVKTLGTLMWSKRSASE-WQLMKDNNIWELEKTK-------------VLPAILKFSYDNLP-PHLKRCFAYCSMFPKGYILTKDALIRLWVSNGFIP---
>HanXRQChr01g0029291
---------------------NGEIRVYGIWGMGGVGKTTLAQLVYNHDM--VNKYFNL-KCWVYVSENFQVKEILKNIIESIDNC------------GCTLTLLDKLQEYLQSKLRGKKFVIVLDDVWIE--EGERIKWNKLRETLSCGAEESVILMTTRYQTTSQMMAKVP-ELQHE--LGCLSEKDSGLLFKKHAFADGRV-GGDISELEPIGRKIVEKCKGLPLAVKTLGSLMWSKSSISE-----------------------------------------------------------------------------------
>HanXRQChr01g0030541
---------------------NGEVRVYGIWGMGGLGKTTLIQLVYNHET--VNQYFDL-KCWVYVSENFQVKDIMKKIIESIDKS------------GCTLTQLQTLQESLQSKLRGRKFLIVLDDVWAE--ENEKAKWEELSKTLSCGAEESIVVMTTRLQTTTRMMAKVP-ELQHK--LGCLSEEGAWLLFKKLAFAQGRE-GGDTSELELIGRGIVEKCKGLPLAVKTLGSLMWSKSSTHY-WQHVKDNNLWEFEEIN-------------MLPAILKLSYDNLL-PHLKRCFAYCCLFPKGYPITKGELTMLWVANGFIPA--
>HanXRQChr04g0096351
---------------------NGEVRVYGIWGMGGLGKTTLAQLVYNHER--VSQNFEL-KSWVYVSQNFQVKEIIKGIITSIAKK------------ECTFTRLEELQETLRNKLRRKKFIIVLDDVWIE--NREKTKWDQLSEILSCGDEGSIVVMTTRSQNTCQMMAKVP-ELQHE--LGCLSENDSWLLFKKFAFAKGRE-WDNISELEPIGMEIVEKCQGLPLAVKTLGSLMWSKSSSND-WKRVKDNHIWELQENK-------------VLPA-LKLSYDTLL-PHIKRCFAYCCVFPKGYEMKKDVLISLWASNGLIPP--
>HanXRQChr01g0029981
---------------------NDAIRVYCIWGMGGVGKTTLAKLVYNHES--VNQYFKL-KFWKSVSKKFQVKEIIKEIIESIDKR------------KCGLPQLDMLQESLQSKLRGNKFLIVLDDVWIE--DGEKTQWDQLSETLSCGAEGSIVMITTQSQTTCQMITKVP-ELEHE--LGCLSEEDSLLLFKKLAFEEGRK-GDDISELEPIGRDIVEKCKGLPLAVKTLGGLMWSKSSAGD-WRRVRDNNIWELQENN-------------NLPA-LKLCYDNLL-PHVKRCFVCCCLFPKGYNMEKDVLIPLWMSNGLI----
>HanXRQChr04g0108881
----------------------GEVPVYSIWGMGGLGKTTLAQLVYNHER--VKQCFEL-KCWIYVSEKFQVKEIMRKIIESIDNS------------GCTLTLLDKLQESLQSRLGGKKFLVVLDDVWVEDDENEKSMWEELRKTLRCGADGSIVVMTTRSEASSKMFSKVP-KLQHK--LGWLSGDDSWLLFKKYAFAQGRE-RNDISELEPIGREIVEKCKGLPLAVKTLGSLMWSKSSTSD-WQHVKDNNLWDLDEVK-------------VVPAILKLSYDKLL-PHLKRCFAYCCLFPKGWELEKDILISLWASNGFIPP--
>HanXRQChr01g0030561
----------------------GKIRVYGIWGMGGLGKTTLAQLVYNNET--VNQYFDK-KCWVYVS----------------------------------------LKTS-------------------------------------------------------------------------------------------------------------------------------------------------------------------------------------------------------------------------
>HanXRQChr09g0276981
-----------------------------------------------------------------------------------------------------------------------KFILVLDDVWEV----DVVSWKPLLLALNEGAPGSKILITSRNEEVGRKINGIMDTFMHP--LGVLSDEDSWTIFKRFAFAGKS--DEFCENLEDVGKKVSDKCRGLPLASETVGSFMVLKDTKEE-WEHVLNDKIWQLELEDR-------------VSNPLMLSYYDLS-PAVKRCFCYCANFPKGTKIDAVNLIQIWMAQGY-----
>HanXRQChr17g0546551
--------------LKSLEPNNETHNMIALCGMAGVGKTTMMEQLKKAVK--DPKMFDW-VVKVVIGENTDPISLQQAIAQYIG-KDLT------ETNKDARADRLREKLVDMSEDGKKKILVIMDDIWKE------VDLKDVGLS--PLPKGFKLLLTSRFEYVCTQMGVKRGSIFN---LRVLNDAEARTLFFGIAGPIS---EGDDPQLQKIGENIVKKCGGLPIAITTIAKSLSG-NIKEAWQKALWRLEKDDLKDLES----------ITYRIF--EMSYENLKEDDDKAIFLLSALFPYDFDIRTEDLLRY-----------
>HanXRQChr15g0478881
----------FNAALQSLQSNDESQKMIALCGMGGVGKTTMMEQLKKAVE--DSKMFDW-VVKVVLGESTDPFVLQQAVAEYIH-QDLS------EKTIVARAELLRKKFEGMSQNGQKKILVLMDDIWKE------VDLKDVGLTS-PLPNGFKLLFTSRFEPICTRMGGRPSSIFR---VGVLHEEEAKTLFFEIVRPTPSDGDDDDEELQKIGENIVKKCGGLPIALKTIANSLNG-NIKEAWKKVLKRLEKADLKDLES----------ITYKIF--EISYENLKEGDDKAIFLLSALFPDDFNIRTEDLFRLG----------
>HanXRQChr15g0477911
------------DALQALQSNNESQKMIALCGMAGVGKTTMMEQLKKAVE--DSGTFDW-VVKVVIGENNDLKSLQQAIAEYSG-ERLD------ETTVDARADRLRKMFEAKSQQGQKKNLVIMDDIWKK------VDLTKVGLS--PLPNGFKLLFTSRFEDVCHNMRVQ--VVFR---VRVLSDTEATTLFFETLGPFPS--GGDDDKRQRTGEAIVKKCSGLPIAIVTIAITLRG-KIVKAWEKALRRLERDDLEDLKS----------ITNSIF--KMSYENLEKDEDKAIFLLSGLFPDDFNIRTEDLLRY-----------
>HanXRQChr15g0477951
-----------NNALKALQSNEESHRMIALCGMGGVGKTTMMEQLKKAVE--DLKMFDL-VVKVVIGENTDPTSLQKAIAEYIG-NTLV------ETTKGARAERLRKIFEVKSEQRQKKILVIMDDIWKE------VELTDFGLS--PLPNGLKLLFTSRFENVCTHMGVGIGSIFR---VGVLSGIEAKTLFFRICH-----LDGDQDELQRIGEDIVKKCGGLPIAIVTIAKSLRG-NKKEAWKEALSNLQHHDLQDHDN----------IVHKVF--EMSYKNLKREDDKAIFLLSGLFPDDFNIPVEDLMMY-----------
>HanXRQChr15g0477941
------------NALKALQSNEESHRMIALCGMGGVGKTTMMEQLKKAVE--DLKMFDL-VVKVVIGENTDPTSLQKAIAEYIG-NTLV------ETTKGARAERLRKIFEVKSEQRQKKILVIMDDIWKE------VELTDFGLS--PLPNGLKLLFTSRFENVCTHMGVGIGSIFR---VGVLSGIEAKTLFFRICH-----LDGDQDELQRIGEDIVKKCGGLPIAIVTIAKSLRG-NKKEAWKEALSNLQHHDLQDHDN----------IVHKVF--EMSYKNLKREDDKAIFLLSGLFPDDFNIPVEDLMMY-----------
>HanXRQChr15g0479731
-----------NNALKALQSNEESHSMIALCGMGGVGKTTMMEQLKKAVE--DLKMFDL-VVKVVFGENTDRTSLQKAIAEYIG-NTLV------ETTKDARADRLRKIFEVKSEQGQKKILVIMDDIWKE------VELTDFGLS--PLPNGLKLLFTSRFENVCTQMGVRIASIFR---VGVLSGIEAKTLFFRICH-----LDGDQDELQRIGEDIVKKCGGLPIAIVTIAKSLRG-NKKEAWKEALSNLQHHDLQDHDN----------IVHKVF--EMSYKNLKREDDKAIFLLSGLFPDDFNIPVEELMMY-----------
>HanXRQChr11g0339781
-------------ALKFLQPNNETQNMIALCGMGGVGKTTLMEQLKKTVE--DSKMFDW-VVKVVLGENPNPISLQRAIAEYIR-EDLS------ETTRDARADRLRKVFEGMSQQGQKKILIIMDDVWKE------VDLKDIGLAN-PLPNGFKLLFTSRFEYVCTQMGVKTDSIIR---VGTLSDAEAETFFFGIVGPFI--LDGDDLELQKVGEDIVKKCGGLPIALKTIANNLRD-DVKDAWKEALSNLQRHDLQDLND----------IVHKVF--EMSYNNLKNEDDKALFILCGLFPDDFDIHIEDLIRY-----------
>HanXRQChr15g0478941
------------AALESLQSNDESHKMIALCGMGGVGKTTMMEQLKKEVG--ASNSFHW-VVKVVLGENTDVIALQRAIAKYIDSEDLK------EEAIDARADRLQKKFEEMSKQG-KKTLVIMDDIWSE------VDLKDVGLS--PLPNGFKLLFTSRFENVCARMGVKTDSVFK---IRVLDEAEAKTLFFGIVGPSM--LDGDEPELQKIGADIVNKCGGLPIALKTIAKSLIG-NIKEAWQETLSNLQHEDLQDLND----------IVHKVF--EMSYNNLKKEDDKSIFLLCGLYPEDFDIPIEDLMRY-----------
>HanXRQChr17g0550881
----------------SLESNDNKARMMALSGMAGVGKTTMMEQLVKAVE--DKKTFEW-IVKVTIGKNHNPVDIQTTIAERIG-EPLS------EKDKDTRADRLKERFQRMSEEGKKKILIILDDVWEK------INLKDIGLSS-PLPNGFKLLLTSREEDICTQMDIETSLIFK---IGVLKDEEAKKLFWKTVRLGSS-GDIEQVDLHQIGEEILKICGGLPLAITTIASTLRD-KEKFEWEDALSRLQNKKVDDYG------------IKEIF--KISFKNLKEDDLKAIFLLSGLFPEDSNIQKEDLLRY-----------
>HanXRQChr14g0427031
--------KPFNDALKFLQQDNTKSQVIALCGMGGIGKTTMMEQLKVDKN--VTKLFDY-IVKVVIGRDPNMQNIQNDIALYLGGEGLL------EATQTFRADNLCTKFKTILEKGKKKILVILDDVWEK------VNLQDIGLTS-PLPEGVKLLLTSRNSNICKQIAADARSTFQEVIIDVLEEAEAKKFFFEITEVL-----EDDHDKYLTGCNIVKKCGCLPLAIKLIASTLKS-QEDYVWSDTLNRLNNN---DLDD----------NVKEIV--KISYEYIK-DENKEIFLLCGLFPEDANIPIEDLMRY-----------
>HanXRQChr08g0230991
-------------------------------------------------------------SRIMNGE---------------------------------------------------KVLIVLDDVWEE------LKLEELGIPCGSEYMNCKILLTSRSRDVCAAMNAQKNISVN-----PLQEKEAWTLFERVVGK-----SEWDVTLKEVALKIVKECGGLPLFIQALGKALKD-KEIRMWEVALRRLQAPVDGDVTY----------KKEGILQLKLSYDHLEDEVAKSCFLLCSMFPEDGNIGLKTLTHY-----------
>HanXRQChr08g0230881
--------------------------------------------------------------RVIKGE---------------------------------------------------KVLIILDDVWEE------LKLEELGIPCGSEYLNCKILLTSRSRDVCAAMNAQKNISVN-----PLQEEEAWTLFERVVGK-----SEWDDTLKEVALKIVKECGGLPLFIQALGKALKD-KEMRMWEVALRRLQAPIDGDVTY----------KKEGILQLKLSYDHLEDEVAKSLFLLCSMFPEDGNIGLKTLTRY-----------
>HanXRQChr11g0333091
------------MKQLLEILNRDDIRRIAVWGKGGIGKTALVKNLSNELYFSYPNLFDT-VIWVQVSRSLDLSMIQSQIAKRVHLKVEA------GDTTHSLASRILQG-----LKLRRKTLLILDDVWEK------IDLDAVGVP--SRDPCCKILLTTRSRDVCRHMEVDVFFQLK-----LMSEEDAWNLFVHSAGPVFD-----LNGIESPTKKIVAAFSGLPLAIKTLANSLRDRPHMELWQNMYLRYRCSSPLFKNI----------MKEIFGTLATSYHSLPSKILKQCFLFCSLYPASCSIDVGELIQCWVSDGLIIE--
>HanXRQChr11g0333001
-------------KQLLEILNRDDVRRIAVWGKGGIGKTTLVKNLNNELRVSSQNSFDI-VIWVQGSSSVDLNTIQSQIAKRIHLKVDP------GDTTHVIASRILRR-----LKLRRKTLLILDDVWEK------IDLDAVGVP--SWDPCCTILLTTRSREVCRDMAVDVPFQLN-----LMNEEDAWNLFVQSAGPVLD-----SNCIESAARKIVAGFNGLPLAIKTLGNSMRDRPQIQLWQNAHLMWRCSSPLFKNI----------EKEIFGTLATSYYSLPRKILKQCFLFCSLYPASCSIDVGELIQCWVSDGLINEN-
>HanXRQChr02g0046161
----------------------TNTSMIGVHGMGGL---------------IDCKIFDR-VIWVNVSRTFNVEKLQLDIADATNLELSK------DENVIWRSTRLLEH-----LQGK-KFVLILDDMWHK------FSLEEVGIPHPSIDNGCKFVFVTRLMEVCRGMETQREVKVD-----LLTKNEAWDLFTTKSGPIQ------SDEIEPIAKAVCENCGGLPLAIITVGRAMRKVKDIRLWKNALEELQTSRADIIGM----------EEDVFARLKFSYLHLKDDHIKACFLYCALYPEDHKIDAAELIEYWMAEELITE--

## Sheet: TNLs_fasta
>HanXRQChr16g0522521
EQRMQDLNRSLEIGSSD-IRMIGIKGMGGIGKTTLARAIFDKISINFEGKSFVENVREKTSKF--GLEKLQEQVLRDVLKD--KC----ICV--QGVHDGRKLMRKRLRGTKVLVVLDDVDREGQLEELAGDPNWFKPGSRIIITTRDEQVLNIYKEK------WIHDVS--LLSTEEAIRLFSRHAFK-KNIPTQEYQNQSREVVHYAAGLPLSIRVLGSLLR---------DKKTSEWNDALSRLKKIPSKE---TLKVLELSYESLE-DDYKEIFLDVACFLRHWEK-------------
>HanXRQChr16g0521761
------LDRSLEIGLSD-IRMIGIKGMGGIGKTTLARAMFDKISIKFEGKSFVENVKEKTSKF--GLEKLQEQVLRDVLKD--KC----ISV--QGVHDGRKLMRKRLRGTKVLVVLDDVDREGQLEELAGDPSWFKSGSRIIITTRDEQVLNIYTEK------WIHDVN--LLSTEEAIHLFSRHAFR-KNIPTQEYENQSREAVRYAAGLPLSIRVLGSLLR---------DKK-------------------------------------------------------------------
>HanXRQChr16g0521551
-------------GMDD-VRIIGIKGMGGAGKTTLARAIFDKLSIDFEGRSFVENVREKASKS--GLEKLQKQVLRDVLKD--KG----LTV--SSVHQGRNMIKTRLCGKKALVVLDDVDHRDQLEALAGNPNWFKLGSRIIVTTRDEQVLIAHGVK------CIHEVT--LLSNMEAIRLFRLHAFR-ADSPTEEYEMQAFEVVHYADGLPLTIKVLGSLLC---------GKTKLEWIEALRRLKTIPLQE---TLKKLELSYESLE-DDYKQIFLDVACFLKDWEE-------------
>HanXRQChr14g0457381
EQRMKALDPYLESGSND-VRMVGIKGMGGAGKTTLARAIFDKISINFEAKSFVEDVREHSKAPLLGLKKLQEQVLRDVLGD--KS----ITI--SSVHEGTNLMKTMLCGKKVLIVLDDVDHRDQLERLVGNHNWFKLGSRIIITTRDEHVLIAHGVK------YIHDVN--LLLNEEAIRLFRRHAFR-EDIPTEEYDKQSLEVIHYAAGLPLTIKVLGSFLC---------GKSKPEWIEALARLKTIPLQE---TLTKLELSYENLE-DDYKKIFLDVACFYRHLR--------------
>HanXRQChr15g0465971
---------YLEIGLNN-VRMVGIKGVGGIGKTTLAYAIFDKLTPNFEGISCVENVREKASRL--GLEKLQEQVLRDVLKD--KG----ITV--SGVYEGIKLMKTMLCGKKVLLVLDDVDQINQLEALAGNPNWFKLGSRIIITTRDEQVLIAHRVK------CIHDVT--MLSNKEAIRLFRRYAFR-EGVPTKEYEILSLEVVRYADGLPLTIKVLGSQLC---------GKDNREWTSTLEELKTIKFPL-----RKLELSYESLE-EDHKKIFLDVACFLQG----------------
>HanXRQChr16g0521531
----------LEIGTKD-VRMIGIKGMGGAGKTTLAWAIFKKISFDFEGKSFVENVRERAFKF--GLEKLQEQVLRDVLKD--NG----IIV--SGVHEGENLMKNRLCGK---------------EMLAGDTTWFKPGSRIIVTTRDGQVLEEPKVK------WIRDAN--LLHEKEALRLFSRHAFG-KDIPIQEHERHSHEVVSYAAGLPLTIRVLGSKLC---------GKDNSEWTYTLERLKSIPLKE---TLAKLELSFESLE-DDYKNIFLDVACFLRYW---------------
>HanXRQChr16g0521501
---------YLEIGLND-VRMVGIKGMGGTGKTTLARTIFDKQFVNFEGRSFVENVRETTTRS--GLQKLQKQVLRDVLKD--KN----ITV--SSVHEGTKLMKTRLRGKKVLLVLDDVDQREQLEALAGNPNWFKLGSRIIITTRDGQVLEAHRVN------LIHDVN--LLSNEEAICLFSRHAFG-KDIPTQEYERRSRKVVSYAVGLPLTIKVLGSDLR---------GKDDSVWTYTLERLKTIPLKE---TIQILELSYKNLE-DDYKEIFLDVACFLKGWK--------------
>HanXRQChr10g0317141
---LQYIEKSLDIAASNEVRMIGIKGMGGAGKTTLARAVFDKISVHFEAKSFVENVREVSKASLSGLLSLQRKILKDLLND--QG----KNV--DSVHEGTNMLKTKLRGRKVLVILDDVDHKDQLEALAGDFCWFKPGSRIIITTRDEQVLIAHKVE------WIHDVT--LLSDEEAIGLFCKHAFG-KDLPIREYEKESLQVVKYAAGLPLTNKVLGSFLC---------GKDKHEWIDALERLKIIPLEE---TLQKLELSYEGLE-EDYKEIFLDVACILKGWEKHK-----------
>HanXRQChr04g0098511
---LQDLQKSLDIGSED-VRMIGLKGMGGVGKTTLAGATFDRLSSHFEAKSFVENVREVSKASPSGLLSLQNKILTDLTEG--------NIV--GSVHEGKNMMKTKLRARKVLLVLDDVDHKDQLDALAGDLNWFKPGSRIIITTRDEQVLIAHKVK------CICNVK--LLSDEEAIGLFSRYAFG-KDIPVQEYKTHSLEVVHYAAGPPLTIKVLGSFLC---------GKDKLEWIDALARLKTIPLEE---TIAKLEVSFEGLK-NDYKEIFLDAACLLKGWEKNKAIRM-------
>HanXRQChr04g0098561
---LQDLQSSLDASSDD-VRMIGIKGMGGAGKTTLAKATFDRISIHFEAKSFVENVREVSKSSLSGLLSLQRKILSDLLKG--QG----NNV--SSVHDGTNMMKTKLRGIKVLVVLDDVDHKDQLDALAGDLYWFKPGSRIIITTRDEQVLIAHRVK------WIHDAN--LLSNTEAIDLFTRQAFG-KHIPTKEYEKQSLQVVHYAAGLPLTIKVLGSFLC---------GKDIREWKDALKRLETIPLKE---TLEKLELSYESLE-EDYKEIFLDMACLLKG----------------
>HanXRQChr13g0396521
ETRVKDVVSSLEINSND-VRMIGIKGMGGSGKTTLARAVFDYISIWFEGKSFIENVREGSKRY--GLKKLQKQVLRNVLSD--KS----IEV--ESVSDGRSLMRKMMCSRKALVVLDDVDDIGQLEALAGDRNWFMPGSRIIITTRDEQVLKAHCVN------FIHDAC--LLSQKEAICLLSRYAFG-REIPNQGYAELSRLVVHYAAGLPITIKVLGSFLY---------DRTESEWKDTIKRLKTIPLKE---TLEKLEISYNGLE-NDQREIFLDIACILKDETK-------------
>HanXRQChr09g0239991
ETRVKDVVSSLEIDSDD-VRMIGIKGMGGGGKTTLARAVFDHISISFEGKSFVENVREGSKGS--GLKELQKKVLQNVFND--KS----IDV--ESVYDGRSLMKKMMCSRKVLVVLDDVDDIGQLEALAGEPTWFKQGSRFIITTRDEQVLKAHRVN------FIHDVC--LLSQKEAMCLFSRCAFG-REIPNQGYADLSRKVVHYAAGLPLTIKVLGSFFC---------DRTKGEWEDAIERLKTIPLKE---TLEKLELSFNGLE-NDQKEIFLDIACILKGE---------------
>HanXRQChr17g0570611
--PVKDVVSSLEIDSDD-VRMIGIWGMGGGGKTTLARAVFDSISILFEAKCFVENVREGSKGS--SLKELQKKVLQSVLND--KS----IEV--ESVYDGKSLMKRMLCSRKVLLVLDDVDDTEQLEALAGKPTWFKPGSRIITTTRDKQVLKAHQVNFIPQVHFIHDVS--LLSHEEAICLFSRYAFG-RETPNQGYDELSRMVVRYANGLPTT----------------------------------------------------------------------------------------
>HanXRQChr09g0240841
--RVTDMVSSLEIDSDD-VRMIGIKGIGGGGKTTLARAVFDYISTGFEGKSFVENVREVSKAS--GLKELQRHALSTVLND--QS----IVV--PSVSDGKNMMKKMMGNRKILLVLDDVDDIGQLEALAGEPTWFKTGSRIIITTRDEQVLKAHRVN------FIHDVN--LLSDGEAICLFSRYAFG-REIPNQGYEELSRMVIHYAAGLPLTVKVLGSFLC---------DRIKSEWADAIRRLKTIPLKE---TLEKLELSFSGLE-NDQKEIFMDIACILKGKRK-------------
>HanXRQChr09g0239281
ETRVKDVVSYLKDASAD-VHMIGILGIGGGGKTTLARAVFDHISDSFEGKSFVENVREVSKGS--GMKVLQEQILKDVSND--QG----VGV--TGVYEGVNMMKKMMRSRKVLIVLDDVDDIEQLEALGGDRTWFKAGSTIIITTRDKHVLITHRVK------SIHDVN--LLSYEEGICLFSKYAFG-EESPIEGYKELSEKVVHYAGGLPLTIKVLGSSLC---------GKTEREWDDAIKRLKTIPEEQ---TLKRLEISYSDLE-NDHKEVFLEVACI-------------------
>HanXRQChr09g0239251
ETRVKDVVSYLKDASVD-VHMIGILGIGGGGKTTLARAVFDHISDSFEGKSFVENVREVSKGS--GMKVLQEQILKDVLND--QS----LGV--TGVYEGVNMTKKMIGSRKVLIVLDDVDNIEQLEALAGEHTWFKSGSTIIITTRDEHVLVAHRVK------FIHNVN--LLSHEEGIRLFSKYAFG-SEIPVEGYEELSRKVVYYAAGLPLTIKVLGSSLC---------GKTECEWDDAIKRLKTIPEEQ---TLKRLEISYIGLE-NDHKEVFLEVACIL------------------
>HanXRQChr09g0239431
-------------------------------RTTLARAVFNYISIWYEGKSFVENVREASKGS--GLKKLQQQVLKDVLND--KS----IDI--TSVYEGEMMMKKMLGSRKVLIVLDDVDDIEQLEALAGENTWFKPGSTIIITTRDEHVLVAHRVK------SIHDVN--LLSHEEGIRLFSKYAFG-REIPIEGYEELSRKVVHYAAGLPLTIKVLGSSLC---------GKTECEWSDAIERLKTIPEKQ---TLKRLELSFIGLE-HDHKEVFLEVACILKG----------------
>HanXRQChr09g0239451
ETRVKHVVSSLENGSDD-VRMIGIKGIGGGGKTTLARAVFDHISIWFEGKSFVENVREASKGS--GLKKLQKQVLKDVLND--GG----IDV--TSVSEGKNMMKKMMGSRKILVVLDDVDDIEQLEALAGDRTWFKAGSTIIITTRDRHVLIAHRVK------SIHDVN--LLSHEEGIRLFRKYAFG-KESPIEGYKELSEKVVHYAGGLPLTIKVLGSSLC---------GKTECEWDDAIKRLKTIPEEL---TLKRLEISYTGLE-NDHKEIFLEIACIL------------------
>HanXRQChr09g0239481
ETRVKEVLSNIEADSDD-VHVIGIKGIGGGGKTTLARAVFNYISIWYEGKSFVENVREASKGS--GLKKLQQQVLKDVLND--KS----IDI--TSVYEGEMMMKKMLGSRKVLVVLDDVDDIEQLEALAGEHSWFKSGSTIIITTRDEHVLVAHQVK------SILDVN--LLSHEEGIRLFSKYAFG-REIQSKGMKS-------------------------------------------------------------------------------------------------------
>HanXRQChr09g0239701
EARVKSVVSSLELDSDD-VRMIGIKGIGGGGKTTLARAVFSHMSIWFEGKSFVENVREVSKGSLSGLMELQKQILKDVLGD--KS----IDV--TSVYEGKIMMKKMMGSRKVLIVLDDVDDINQLEALAGDHNWFKSGSRIIITTRDEQVLKAHQVN------FIHDVN--LLSDEEAICLFSRCAFG-REIPNQGYEELSGKVVQYASGLPLTIKVLGSFLR---------GRSEHEWVDTLERLKTIPLLE---IVKSLELSYDGLE-ADYKEIFLDIACILEGE---------------
>HanXRQChr09g0240571
ETRVRDVISSLELDLDD-VRMIGIKGIGGGGKTTLARAVFDHISIWFEGKSFVEDVREVSKGSLSGLKDLQKQILSSVLND--QT----IVV--AGVSDGKSMMKRMMPNRKVLVVLDDVDDIDQLEALAGETTWFKPGSRIIITTRDEQVLVAQRVN------VIHDVT--LLSDEEAICLFSRHAFG-REIPDQGYEELLRKVVHYAAGLPLTIKVLGSHLC---------GRTEHEWVDTIERLKTIPLEK---TLKRLELSYNGLE-NDEKEIFLDV----------------------
>HanXRQChr09g0240251
ETLVRGIISSLELDLND-VRMIGIKGIGGGGKTTLARAVFDHISIWFEGKSFVEDVREVSKGSLYGLKDLQKQILSSVLND--QN----IVV--AGVSDGKSMMKRMMPNRKFLVVLDDVDDIDQLEA-------------------------------------------------------------------------------------------------------------------------------------------------------------------------------
>HanXRQChr09g0239531
ETRVKNVVSSLEIDSDD-VRIIGIKGIGGGGKTTLARAVFDHISSCFEGKSFVKNVREVSKGSSSGLKELQKQVLQDALDD--QR----IDV--KSVSDGKNMMERMMGSRKVLVVLDDVDDIDQLEALAGKPTWFKSGSRIIVTTRDEHVLIASRVK------FIHDVD--LLSHEEAISLFSWYAFG-RE---------------------------------------------------------------------------------------------------------------
>HanXRQChr09g0240291
ETRVKNVVSSLEIGSDD-VRMIGIKGIGGGGKTTLARAVYDHISFWFEGKSFIENIREVSKGSPSGLKKLQKQLLKDLSNE--KN----VYL--TSGSDEKNLMKKVMRSRKVLVVLDDVDDIDQLEALASELPWFKKGSRIVITTRDEQVLIAQRVN------FIHDVN--LLSNEEAICLFSRYAFG-REIPVQGYEELSGKVVHYAAGLPLTIKVLGSHLC---------GRSKSEWEDALERLKTIPLKE---TLEKLELSYNGLE-NDQKEILLDV----------------------
>HanXRQChr09g0239211
ETRVKDVVSSLEINSND-VSMIGIKGMGGAGKTTLARAVFDHISVWFEGKSFVENVREGSKGS--GLKELQKQVLQNVLND--KN----LDV--ESVYDGKIMMRKIMPGRKVLVVLDDVDHIDQLKALAGSPKWFKPGSKIIITTRDEQVLRAHGVN------FIHDVS--LLSHEEAICLFNRCAFV-REIPVQEYEELSRKVVHYAAGLPLTITVLGSFLC---------GRAAHEWEDALERLKTIPEDQ---TLQRLELSYSGLE-NDHKEIFLDVACLL------------------
>HanXRQChr03g0077151
ETRVKDVVSSLDINIEDHVRMIGIWGMGGAGKTTLARAVFDQISFRFEGSSFVGNVREMSGHPC-GLKSLQKQVLSDVLND--------PNI----IVNGASDMKRMMRGRKVLVVLDDVDHIDQLEALAGEPNWFKPGSRVIITTREEQVLVAHGVP----KNLILHVN--LLSREEANCLFNRYAFG-RLIPNQGYEELACQVIRYAAGLPLTIKVLGSFLR---------GKDELEWRDALDRLKTIPLKE---TLKILEVSYDGLE-EDYKEIFLDVACIL------------------
>HanXRQChr03g0077061
ETRVKDVVSSLDINIEDHVRMIGIWGMGGAGKTTLARAVFDQISFRFEGSSFVGNVREMSGNPR-GLKSLQKQVLSDVLND--------PNI----IVNGASDMKRMMRGRKVLVVLDDVDHIDQLEALAGEPNWFNPGSRVIITTREEQVLVAHGVP----NNLILHVN--LLSREEANCLFNRYAFR-RLIPNQGYEELACQVIHYAAGLPLTIKVLGSFLR---------GKDELEWRDALDRLKTIPLKE---TLKILEVSYDGLE-EDYKEIFLDVACILKGWK--------------
>HanXRQChr03g0077101
-------------DIEEDVRMIGIWGMGGAGKTTLARAVFDQISFRFEGSSFVGNVREMSGNPC-GLKSLQKQVLSDVLND--------PNI----IVNGASDMKRMMRGRKVLVVLDDVDHIDQLEALAGEPNWFKPGSRVIITTREEQVLLAYGVP----KNLILHVN--LLSREEANCLFNRYAFG-RLIPNQGYEELACQVIHYAAGLPLTIKVLGSFLR---------GKDELEWRDALDRLKTIPLKE---TLKILEVSYDGLE-EDYKEIFLDVACIL------------------
>HanXRQChr03g0077041
ETRVEDVVSSLEIDIED-VRMIGIWGMGGAGKTTLAGAVFDQISFRFDGLSFVENVREFSKGSLCGLRSLQKQVLSDVTKD--TK----ITV--NSVHEGKNMMKQRMCDKKVLLVLDDVDHVYQLQALAGELDWFKPGSRVIITTRDKQVLKAHRVN------LILGVN--LLLHNEAIRLFSRYAFG-TEIPIQGYEELSERVVCYANGLPLSIKVLGSFLC---------GKAELEWADALERLKTIPMKE---TQDILELSYQSLD-HDYKEIFLDVACILKG----------------
>HanXRQChr09g0239551
ETRVNKIVSSLRVGLND-PCMIAIKGIGGGGKTTLAKAVFDHISCQFEGKSFVENVSKRSSF---GLKKLQKQILKDVFSG-------------QCIDNNTEM--QRMRNTKVLVVLDDVDNIKQLEALAGSPSWFKPGSKIIITTRNEQVFKPHQVK------LIHDVNQLLLSNDEAICLFSRYAFG-GEIPIRDYEELSSQVAQYAAGLPLTTKVLGSHLC---------GVDKDGWIDAIDRLKTIPEQE---TLETMELSYNGLE-DDEKKIFLDVACILK-----------------
>HanXRQChr13g0411671
ETRLQDLKSKLKMESGS-VHIIGIWGVGGGGKTTLASAAYAEISHRFEAHCLLQNIREESNKH--GLEKLQEKFLSLILKA---D----VKV--GSGIEGRSIIERRLRNKNVLVVLDDVDDLEQLEALAGSHAWFGKGSRIIITTRDEHLLTRHADT-------IYEVS--LLSQDEAVELFNKHAYR-KDKPIEDYEMLSKDVVSYASGLPLALKILGSFLY---------DKNKDEWKSALAKLKCIPNVK---VTERLKISYDGLE-PDHQKLFLDIAYFWRRLKMDEAMM--------
>HanXRQChr08g0209601
ETRLQDLKSKLKMESGG-VGIIGIWGVGGGGKTTLASAAYAEISHRFEAHCLLQNIREESNKH--GLEKLQEKFLSLILKA-------DVKI--GSEIEGRSMIERSLRNKSVLVVLDDVDDVKQLEALAVSHAWFGKGSRIIITTRDEHLLTRHADT-------IYEVS--LLSDDEAMELFNKYAYR-KDKPIEDYKMLSKDVVSYASGLPLALEILGSFLY---------DKNKDEWKSALAKLKCIPNVK---VTERLKISYDGLE-PDHQKLFLDIACFFRRRSMDEA----------
>HanXRQChr08g0209681
ETRLQDLKSKLKMNSGG-VRIIGIWGVGGGGKTTLASAAYAEISHSFEAHCLLENIREESSKH--GLTKLQEKFLSLILKA---D----VKV--RSEIEGRSIIETRLHNKSVLVVLDDVDDLKQLKALAGSHAWFGEGSRIIITTRDEHLLTRHADK-------IYEVS--LLSQDEAMELFNKHAYQ-KDKPIEDYEMLSKEAVSYASGLPLALEILGSFLY---------DKNKDEWKSALGKLKCIPNAE---VTERLKITYDGLE-PDHQKLFLDIACFWRGQNMDKAMM--------
>HanXRQChr08g0210051
EARLRDLKSKLNIGSDG-VRIVGIWGVGGGGKTTLASAAYAELSHQFEAHCLLQNIREESNKH--GLEKLQEKILSIVLKT--KD----IVV--GSELEGRSMIERKLRSKRVLVVLDDVDDVKQLEKLAGAHDWFGEGSRIIITTRDEHLLTRHADE-------VYEVS--LLSHDEAMELFRRHAYR-KDKPIEDYEMLSEEVVSYAGGLPLALEVLCSFLY---------DKNKDEWKCALARLKDIPDDE---VIKRLKISYDGLT-AAEKVLFLDIA---------------------
>HanXRQChr08g0209741
EARLRDLKSKLKIGSDG-VHMVGIWGVGGGGKTTLASAAYAELSHQFEGHCFLQNIREESNKH--GLEKLQEKILSLVLKT--KD----IVV--GSEIEGRSMIERKLRSKRVLVVLDDVDNVKQLEELAGAHDWFGEGSRIIITTRDEHLLSTRYAD------EVYEVS--LLSHDEAMELFRRHAYR-KDKPIEDYEMLSKEAVSYADGLPLALEVLGSFLY---------DKNKDEWKCALARLKDIPDDE---VTKRLKISYDGLT-ADQKVLFLDIACFFR-----------------
>HanXRQChr05g0136351
ETRLQDLKTKLETGSGG-VRMVGIWGVGGGGKTTLASAVYMEISHQFEACCLLENIREESSKH--GLTKLQEKFLSLVLKT--KD----VVV--GSEIEGRRMIQRKLCHKRVLVVLDDVDNLEQLEALAGSHDWFGEGSRIIITTRDKHMLSSRAHT------NIYEVS--LLLHYEAIKLFNRHACH-KDKHDEEYEMLAKEVISYAGGLPLALKVIGSFLY---------DKDKDEWKSTLAKLKSIPEDK---VMERLKISYDGLE-PYQKDLFLDIACFMRSWYSWMMDDAMKVL---
>HanXRQChr04g0095771
----------LDIGSGG-VRMVGIWGVGGSGKTTLATSVYMELTQHFQGYCIVENIRVETSKY--GLTKMQEKILSALFK---KE----VNV--HSVVEGKHMMKSMLCRRKVLVLLDDVDEPGQLEALAGKHNWFGSGSRIIITTRDKHLLRTHKVD------HVYPVT--LLSDDEAIQLFRRHAYN-EEDPVEDYETLSLRVVSYAARLPLAIKVLGSFLY---------DKNKKEWISTLDRLKDIPEMK---IVEKLKISFDGLK-TMEKQLFLDIACFFR-----------------
>HanXRQChr04g0095641
----------LDIGSGG-VRMVGIWGVGGGGKTTLASSVYMEMSQHFQGHCILENVREDTSKH--GLKKLQENILSSLFKK--E-----VNV--YSVIEGKHKMKEMLCHRKVLVVLDDVDELGQLEALAGKHNWFGSGSRIIITTRDEHLLRTHRVD------HVYPIA--LLSNDDATQLFKRHAYN-EKEPIEDYDKFSLRAISYASGHPLSLKVLGSFLY---------DKNKNEWISALEKLKDIPNPN---VMNIIKTSYDGLE-SYEKELFLDIACFFRRWKADKVVQILEASGF-
>HanXRQChr04g0095341
-TRVQYLKSQLEIGSDG-VRMVGIWGVGGGGKTTLASSLYMGISSYFEGHHIIENVREETSKD--GLKKLQENILSAFSKT---D----VKV--HSIDLGKTMIKSMLCCRKVLLVLDDVDDLSQLEALAGSHSWFGSGSRVLITTRDAHLLRTHKVD------EVCHVR--LLSDDEAMQLFNKHAYN-KKEPVEDYETLSLRVVSYAAGLPLALKVLGSFLF---------DKDTKAWMSTLDRLKDIPETE---IVDKLKISYDGLK-VVEKVLFLDIACFFRRCK--------------
>HanXRQChr04g0094901
---IQYLKSQLEIGSDG-VRMVGIWGVGGGGKTTLASSLYIGISCYFEGHHIIENVREETSKH--GLKKLQENILSAFSKT-------DMKV--HSIVQGKNMIKSMLCRTKVLLLLDDVDELSQLEALAGSHSWFGSGSRILITTRDAHLLRTHKVD------EVCHVR--LLSDDEAIQLFNKHAYN-KKEPVEDYETLSLRVVSYADGLPLALKVLGSFLF---------DKDKKGWMSTLDRLKDIPETE---IVEKLKISYDGLK-VVEKELFLDIACFFRKWE--------------
>HanXRQChr04g0095371
-TRVQYLKSQLEIGSDG-VRMVGIWGVGGGGKTTLASSLYMGISSYFEGHHIIENVREETSKD--GLKKLQENILSAFSKTDVKVTVSSRKKHDKNIVQGKHMIKSMLCRRKVLLLLDDVNDLSQLEALAGSHSWFGSGSRVLITTRDAHLLRTHKVD------EVSHVR--LLSDDEAMQLFNKHAYN-KKDPVEDYETLSLRVISYAAGLPLALKVLGSFLY---------DKKKKGWMSSLDRLKDIPDTK---IVEMLKISYDGLK-DMEKEIFLDIACFFKKWE--------------
>HanXRQChr04g0095331
--RLQELKSRLEIGPSG-VLMVGIWGVGGSGKTTLASSLYKEISCHFQSKCIVDNIRVESSKH--GLEALQQKILLRVLNT--KR-----EV--QSVEEGKGMIKNRLCHTNVLLLLDDVSDLEPLEALAGSHNWFGSGSRVIITTRDEHLLKTHKVD------WVYPIT--LLSPDEAMRLFKRHAYNEKNHPVEEFETLSLSVVSYANGLPLALKVLGTFLY---------DKDKLEWISALDKLKDFPDSK---VMDILKISYDGLE-PYQKELFLDIACFFRG----------------
>HanXRQChr02g0037001
----QELEAQLKLGLDG-VRMVGIWGVGGSGKTTLASSLYMKISSNFKGHCIVDNIREESTKH--GLKTLQEKVLSSLLNTQIKS---------ESVEVGKRLIRSRLSRSKVLILLDDVDDIKQLDALAGSHYWFGSGSRIIITTRDEHLLRTHKVD------HVSPVT--LLSHEEAIVLFTKHAYN-KNSPVSDYEKLSLRVVSYAAGLPLALKVIGSFLY---------DKNEKEWRSTLARLKDIPETE---ILKQLKISYDGLR-PTEKELFLDIVCFYRRTNI-------------
>HanXRQChr08g0211081
---VHNLKMKLELGSGG-VLMIGIWGVGGSGKTTLASCLYDDISGKFDGCCFLGDIRAKSSKAG-GLVKLQEKIIYKVLKQ--KK----VDI--GRVEEGKRMIKSNLFHRKVLIVLDDADDHKQLEALAGSHDWFGQGSRIIITTREENLLNSHAVD------MIHHTS--LLNDEEAIELFCKRAPR-NGRNVEDYELLSKGVVSYAGGLPLALIVLGSFLC---------DKNINEWRSALARLKEVPNAS---ILETLKISYDGLK-QVEKTLFLDIACFF------------------
>HanXRQChr08g0210991
-----ELKLLLDVGTGG-VRIVGISGMWGSGKSTLALSIYDEIIHEFKGCCFVQNVRARSRMH--GLKMLQEEILSNVLKE-------EVTL--MNLEQGISMMARRLCQSKVLIVLDDVDHADHLDMLVGSDNWFGEGSRIIFTTRNQDLVTARSSL-------AHNVR--MLDDEEAIELFSRRAFW-NSKPAQGFEEVSRNMVSKFGGHPAALIQMGRILH-----------DKNEWKSILDRLEGRP----------------------------------------------------
>HanXRQChr05g0149841
----------------------------------------------------ISKQNDIT-----DLCKLQQKLLDDILMQ--N-----IRV--KNVTDGKDLLCKKLSSLKVIIVLDDVNHVDQLTYLAGGLEWFGPGSRIIVTTTNRDLLNYYKKS------EIYMCE--EMKGNEALSLFCQSAFK-ESFPTHGYEKLSDEIVKVAGGLPLALNVYGSLLC---------GKDENYWKDTLKKLREYPVEE---VLGRLEVVYARLD-KNQRNAFIYIACFLKGRNIDL-----------
>HanXRQChr04g0117551
ESRVNEVINKLNMESNE-VRFIGICGMSGIGKTTLAEVVFHVIQHKYQESSFIENIKDISKDHNSDLCKLQQKLLDDVLKG--ES----ISV--RSVKHGQTLLMTKLRDMKVLIVLDDVNHADQFMYLAGGREWFGAGTRIIVTTTNADLLNAYRVN------ETFMCE--ELKGEEALRLFCQSAFV-DGHPKHGYENLSDDIVKYTGGLPIALTVYGSLLY---------GKEEKYWKDMLKKVQEYQHKE---VLGRLEVGYVRLD-RHQQLTFMYIACFLKG----------------
>HanXRQChr06g0183851
--------------EPGKVHMIGICGIGGIGKTTIAKAVFNLLHKHFEAYSFCEDIKGAEERH--GLVHLQENLLESLMHA--SN----IKI--RSIGHGVSIIKRSLSNKKVLVVLDDVDDYNQLEALAGSPSWFGPGSIIIVTGRDKQLLIARGVE------DIYEVD--LLHDYEALELFSLYAFR-NKDPKEEFKDLANEVVNYVKGLPLALKVLGSFLF---------MKTVKEWETQLQKLRRSPHSQ---IQQVLRISYDALD-YDQRNIFLDISCFFKG----------------
>HanXRQChr03g0065091
---------------SDKVHTIGICGIGGIGKTSVAKAIYNLMYKHFEACSFCEDVNDVVNRN--GLVYLQTKLLDDILKD--GDPLTDLKI--PSVGEGVCIMKRRMKGKKIFIVLDDVDNQNQFEALAGNPDWFNPGSLIVVTSRDRQLLKANHVE------HVYEID--PLNDDEARELFNKYAFK-GEHPPDEFIECTNGILDYVNGHPLALKTIGSSLF---------NKTLHEWEREIDNLQHSSNAL-ILIHQVLRVSYNGLD-ADQKNIFLDIACFFR-----------------
>HanXRQChr06g0183841
---------------SSEVHMIGICGLQGIGKTSIAKAVYNRLYAHFDDCVFCENVKDNVKKH--GMIQLQRQIIEDITKS--ER-----KI--RSVSEGSSVMIQIMKSKRVLLILDDGDQLEYLEALAGSHSWFGPGSLVVVTGEDRQLLCAHGVE------KIHEVE--PLHNDEALELFSLYAFN-QKHSKEDFKELSEQVIEYVNGHPLAIKVLGCFLF---------GKTVHEWESELKRLKSNPVD--------------------------------------------------
>HanXRQChr06g0184161
------------------VNRIGICGIGGIGKTTFAKAIYNMLYIHFEACSFCENVQGTAKRH--GLAHVLTQLIDDIMKT--RV----RLV--SNVSQGITILKQAIASKRILLVLDDVDHSDQIEALAGSQDWFFPGSMIIFTSKDKQLLTSHIGD------EIYDMV--FLNENEAFELFNLHAFG-EINPTEDFKELANEVVQYVQGHPLALKVLGRFLY---------KKTVPEWKSELQRLKVYLNPE---IQQMLRLSFDGLS-SDQQRIFLDIA---------------------
>HanXRQChr06g0184181
--RIEELSSRLETKDNEKVQIVGIHGMGGIGKTTIANALFRRIKYKFEGSSFVDDVRENSSSKR-EICALQEKVLRDILEI--NQ---NFNV--RDPEDGANMIRTRFVHKKVLMVLDDVDNFKQLEFLAATHDSFGPGSKIIITTRNEQLLSDADDK--------YKPD--FLIMNDALVLFSRGAFK-TNSPPEGYEEFSCPAIRYAGYLPLAVKVLGSFFHG--------RKALHEWESALNRLAKAPPVD---IFKTLKLSFDGLE-DSEKNLFLDIACFYKG----------------
>HanXRQChr06g0184071
--RIEELSSRLETKDNEKVQIVGIHGMGGIGKTTIAKALFRRIKYKFEGSSFVNDVRENSSSKR-DICALQEKVLRDILEI--NQ---NFNV--RDPEDGANMIRTRFVHKKVLMVLDDVDNFKQLEFLAATHDSFGPGSRIIITTRNEQLLSDADDK--------YKPD--FLIMNDALVLFNRGAFK-TNCPPEGYEEFSCRAIRYAGYLPLAVKVLGSFFHG--------RKAIHEWESALNRLAKAPPVD---IFKTLKLSFDGLE-GSEKNIFLDIACFYKGRDIRD-----------
>HanXRQChr04g0101181
ESRVDALKSLLSLEATHEARMIGISGMGGIGKTTIARTLFRKIVYLFDGSSFVDNVRKNSSTTK-GICLLQEIILKDVLVL--QQ---GLTI--NNPEDGAKMIQLRFRNKRVLLVLDDVDSFEQIEYLAGTRKWFGPGSRIIITTRDEHLLSFADCT--------YKPA--LLLMDQAVELFSRHAFR-KNSPPDEFKDLSNRAIGFTGRLPLALKVLGSFFRR--------KNITSMWESDLASLAKTPNLE---ITKTLRFSFDHLH-VLEKRILLDIACFFKGKEVKY-----------
>HanXRQChr04g0101161
ESHVDTLYSLLSIEASHEVRMIGIFGIEGIGKTTIAQTLFKRIAYMFEGSSFVNNVRDNSC----TICLLQEKILKDILRL--QQ---GVMI--NDPVYGANMIQHRFKYKKVLLVLDDVDAFEQLEYLADTHEWFGPGSRIIITTRDEHLLSSGYYK--------YKPA--PLLMDQAVELFSWHAFR-KNSPPDEFKDLSNRAICFTGGVPLALKVLGCFFLG--------RKNTSVWESALARLAN------------------------------------------------------
>HanXRQChr01g0016951
-HDIELITSWLTDGSSHNVDILTIVGISGIGKTSLAKYVFMLHFSKFQKSSFIEDINTRCEERHNGLLDLQKQLHGDISKK--LD----LHV--NVVNEYTSKIEDVLSRKKVFIVFDDIGSLHQLNALLGK-KGLHPGSKIIITTKDTSLTERCELFKTQVHPKHTQVLLDGLNKYESLTFLCIHAFQ-SHTPKEGYKDVSIELAKYCDGHPLALEVLGGSLH---------KRDVAYWEEHIKELKKEPLLGIEKVKKALQLSFDSLSSENDKELFKHIACFF------------------
>HanXRQChr01g0016931
-HDIEFITSWLTDGSSHSVDILTIVGISGIGKTSLAKYVFMLHFSKFQKSSFIEDINTRCEESHNGLLDLQKQLHGDISKK--LD----LHV--NDVNEYSSKIEDVL---------------DQLNALLGK-KGLHPGSKIIITTKDTSLTERCDLFKTQVHPKHTQVLLDGLNKYESLKFLCIHAFQ-SHTPKEGYKDVSIELAKYCDGHPLALEVLGGSLH---------KRDVAYWEERIKELKKEPLSGIEKVKKALHMSFESLMCENDKELFKYIACFFVG----------------
>HanXRQChr16g0520121
------ISSWLTDGSCHTVDVLTIVGMGGIGKTSLAQYVFTLYSRKFHKSCFVKDINASCNRFH-GLLDLQKKLHKDISKK--TM----LQA--NDVSEYTSMIGNVLARKMVFIVLDDIGSLDQLDALLGN-KGLHPGSKIIITTNDASLTERCALFNSQVQPKHKKVSLNGLSETKSLELLCIHAFN-SHMPEEGYKDVSKELVKYCEGHPLAIEVLGRSLQ---------KHDVAHWEDNIKELKKEPHS---KVKKALEMSIDSLPSENNKELFKHIACFFVGR---------------
>HanXRQChr04g0103931
EDSIEFITSWLKDGSSHNADILTILGMGGIGKTSLARYVHGSHYRLFAKSSFIECVGEKCATLN-GLSDLQKQLFGDISKT--NQ----IQV--NNSLAYTSMIENGLTRKKVFIVLDNIDTVDQLYALLGK-KGFYPGSKIIITTKDASLIEKYAPINLLVKPKHTKLLLKGLHKEAALRLLSHHAFM-SNCPNDGYEDVSKQLMAYCKGHPLALKVLGESLC---------NKTVAEWEGYIIGLKKETDSH---IMNALKVSLDSMQSNNDKELFKHIACFFVQK---------------
>HanXRQChr16g0501921
-SSVRIITSFLKARSQQSTEILTIWGMAGIGKTYLSNYVFQLHYLDFERSCFLEDIERRCRQPN-GLLDLQKQLLKDMRAG--SY----MDI--NNVHEGTFHIENSLFTNRTLLVLDGIDKFEQLDVLIGT-KGLHRGSKLIITSKNGSLTEKCRLFETQVRINHMKHLLQGLDDEESLQLLNWHACG-HGEPNEGDKKLSMKVVKYCQGHPLALKVLGSSF----------RSEDATWEDILESLGKEMNPD---IKNVLKISFDTLPSEKDKELFKYIACL-------------------
>HanXRQChr01g0018861
--SIGMITSFLKDRSQQSTKILTIWGMAGIGKTYLANYVFQLHYLDFERSCFLEDIERRCTQPN-GLLDLQKQLLKDIQAR--SW----MDI--DNVNAGTLKIEKSLLRKRILLVLDGINKFEQLDVLIGT-KGLHPGSKIIITSKNESLTEKCRLFQTQVPPKHMKHCLQGLDDEESLQLLSRHAFG-CNEPNKGGNKQSIKVAKYCQGHPLALKVLGSSF----------RREDATWEDILESLGKEINPD---IKKVLKISYDTLPSEKDKELFKYIACL-------------------
>HanXRQChr01g0018891
ESSVRTITSFLNDASSHTTDVLTICGMAGIGKTHLADYIFKSHYLEFESSCFLEDIERRCTSQK-RLLKLQKQLLKDIQAT--SW----MDI--DNVKAATSKIENSLFRKRSFLVLDGINDSEQLDALIGT-KGIHPGSKIIITSKNGSLTEKCKLFEAQVPPKHTKHLLHGLNDKDSLQLLTWQAFG-CHEPNEGDKKKMKKVVQYCKGHPLALKVLGSSF----------RSEDATWEDILESLGKEINPD---IKKVLKISYDSLPSEKDKELFKYIACL-------------------
>HanXRQChr09g0245031
-------NSWFRNKQ---YNAIAICGMGGSGKTTLAQYVYNLYKQDFKSSSFIEVTGNQSD----GLLGLQKQLLRDVLGG--KK----IKI--SSVSEGTHKIEEVLQMKRVLIVLDDVDKHEQLGALLGT-KAFHTQSKIIITTRLLDLHAWFGSI--SWRCLVHNIK--LLNDLESLELLSWHAFG-SKIPMEGFEELAVQLAQYCGGNPLALKVLGSSLFVSNEDPSKTNNMIKIWRSRMSSLNSLKGDLDCKIHGVLQKSFDSLPLPSQKELLLHIACFFVGEDV-------------
>HanXRQChr09g0241811
--RVGVINSWLRDEQ---CNAIAICGMGGSGKTTLAQYFYNLNKQDFQSTSFVQEIGNQPD----RLLRLQKQLLKDLLGG--KK----IRI--SSVSEGTHKIMDILQMKRVLVVLDDIDSHEQLNALFGT-KTFPTQSKIIITTRLLDIHAWFRSI--SWRCWVHELN--LLNDVESLELLSWHAFG-SRIPMEGFEDLASQLAQYCGGNPLALKVLGSSLFVSDDDSWTRNNMREVWESRMNSLKSMKGDLDCNIQGVLQKSFDCLPLSSHRELFLHVACFFVDEDKNVM----------
>HanXRQChr02g0050711
ETRAEYINSWLKDEHSN-TNVLAVCGMGGSGKTTLAQYIYNSNKHNFESACFLEDIGKHPKETY-GLLGLQKQLLTDILGG--NN----KMI--SCVAEGTTKINNVLQMKKVLIVLDDIDELDELDALLGT-KATHTQSKIIVTTRRLDIHSWFESI--SWRCHVHEHK--LLNDHESLEVLSYRAFG-SKLPLEGFGDLAVELAQHCGGNPLALKVLGSSLFVSVEDPRERNYIVEIWKSRLNSMSSLKGDIDSKIQGVLQKSFDSLPHAREKELFLHIVAFFVGEDEDYVVKILENDWHA
>HanXRQChr02g0050681
-NRAEYINSWLKDEHSN-NNVLAVCGMGGSGKTTLAQYIYNSNKHNFESACFLEDIGKHSKETY-GLLGLQKQLLTDILGG--NN----KMI--SCVAEGTTKINNVLQMKKVLIVLDDIDELDELDAILGTKATYTQG-KIIVTTRLLNIHSWFESI--SWRCHVHEHK--LLNGQESLEVLSYYAFG-SKLPLEGFGDLALQLAQYCGGNPLALKVLGSSLFVSAADPRERNYIVEIWKSRLNSLSSLKGDLDSKIQGVLQKSFDSLPHARDKELFLHIVAFFVGEDEDYVVKILENDW--
>HanXRQChr09g0240621
-TRAEVISSWLKDEQSN-TNILAICGMGGSGKTTMAQYIYNSHKQNFESNSFLEEIGKYYKQPC-GPIGLQKQLLRDVLGE--RK----IMI--SVASEGTRKIENALQMKRALIVLDDIDDPDELNTLLGT-NLFPTECKIIITTRLLDIQAWFRSI--SLRCWVHKLK--LLNDLESLELLSWHAFG-SKTPMEGFKELAMQLSKYCAGNPLALKVLGSSLYVSDEDPWRRNNMTEIWRSMTNALISLKGDLHSKIQGVLQKSFDSLPLASHKELFLHIACFFV-----------------
>HanXRQChr03g0064011
-----DINSWLRYEQPG-FPVLAICGMGGSGKTTLVKHIYNTNKQHFESSSFLEEIEDKPG----VLLGLQKQLLRDVLGT---N----IVI--SNVSEGTLQIERAIERKRVLIVVDDIDDSDILSTLFGA-KVLDTQSKIIITTRLLNIDTWFESI--SWRCRVYKLE--LLNPDESLELLSWHAFG-SKIPMEGFEKIAAELAQYCGGNPLALKVLGSSLFVSVENPWTKSNMIEIWRSRMDSLNSLKGDLDAKIQGVLQRSFESLACHSHKELFLHIASFFV-----------------
>HanXRQChr03g0063201
----KGINSWLKYKQPS-SPVLAICGMGGSGKTTLAKYIYNSNKENFECSSFLEGIENQPAV----LLGLQKQLLSDVSGN--N-----IMI--SNVSEGTFQIEKVIEKKRVLIVIDDIDDKDTLNTLVGT-KVLHTQGKIIITTRHLSIHTWFGSI--SIGCHVNKIE--LLNDHESLELLSYHAFG-SKVPMEGFEELAIQLAKYCEGNPLALKVLGSSLSEGQ------GTRIETWRSTRNSLNSL-----------------------------------------------------
>HanXRQChr12g0361091
------------MKDKQDAQVLAICGPAGSGKTTLAKYIYDTNLLKFESSSFLEDIGKICEQTC-GLCALQEQLLSDILEDKRKE---------LDVNSYKSQIENALRKKRVLIVLDDVDKEEQVEALLGM-EEINTESKIIITSRLPDIQTLFRSR--SRRCKEHKLK--LLNEHESLALLSWYAFG-SKIPMEGFKELALKAAHYCAGNPLALKLLGSLFVNAKDSRK--RTNIEYWMSTLNLLEREPNYR---IEGILRMSFEYLPFITYRELFLHIACF-------------------
>HanXRQChr05g0149501
--RYKEIISWLDEYN---LEILAIYGMGGSGKTTLAKYIYDSNHKTFEYVSFVEDIGSRCKGPH-DLLKLQEQLLKDILGG--KK----RKI--PSVSRGTCMIEEALQTKRSLIVLDDIVDHKQLVALLGT-GKINAQSKIIITTREKNTDTWFDYS--YWRCQKYEMR--LLNDDESQELLSRHAFG-SKIPMAGFEELVLEAVQYCEGNPLALEVLGSSLFK--------NNTISHWRSQLNLLEKDIDSR---LHGVLVRSYMSLPYNSEKEL--------------------------
>HanXRQChr02g0052061
---YKEIKSWLDERN---LEFLAIYGMGGSGKTTLAKHIFNLNRRTFEYVSFIEDIGTRCKGPN-DLLQLQEQLLKDILGG--KK----RKI--SGVSRGTCMIGDALQMNRTLIVLDDILEPTQLVALLGT-GKINAQSKIIITTREN----------------------------------------------------------------------------------------------------------------------------------------------------------
>HanXRQChr09g0243151
----KEISSWLDQCD---LEFLAIYGMGGSGKTTLAKYIYNLHQKNFEYVSFVEDIGSRCKTYN-DLLELQKQLHKDIVGA--KK----RKI--PGISRGMCMIEEVLQMNKTLIVLDDIVERSQLVSLLGT-GKINSQSKIIITTR-ENIDNWFDFP--YWRFQKYEMK--LLNYDESMELFCRHALP-SEIHHEGYD----QVVKYCEGNPLALEVLGSSTFK--------YNADMIMPSQLRLLEIDMDSR---IQSVLMRSYLSLSNNTVKELFLHIACFFIGIDI-------------
>HanXRQChr09g0243171
---YEDISSWLEECN---LEFLSICGMAGSGKTTLAKYIYDSNWKSFEYASFVENIGSRC-----DLHELQEQLLKDILGG--EK----RKV--PCVSRGTCMIEEALEMNKALIVLDDIVEHKQLVALIGT-GKINAQTKIIITTR-ENTDTWFDLS--CWRSQKYEMK--LLNGDESSELLCHHAFR-SKIPTTGFQEVVSRVVQYCEGNPLALEVVGSSLYK--------NDSTSYWESLLKSFERDVDSR---IQDVLIRSYEELPSDTVKGLFLHIACFFVG----------------
>HanXRQChr03g0063901
------INFLLEKPD---AEFLAICGMGGSGKTTLARYIFNLFKNNFENSSFLEEIGKWGN----DLLQLQKTLLQDLSGS--RK----IKL--QSVDDCILELEEVVQTKKALIVLDDIVQEDQLVSLLGT-GNINKQSKIIVTSRDASIKTWIGFR--SWRFQEYKMK--LLNDGDALDLFSLHAFG-SQTPMEGYKELTKEALNYCEGNPAALEVLGSSLS---------GRSISEWEHHLRNLGRGMFSR---FYDVLVTSYNSLC-FSDKNLFLDIACFFTGEE--------------
>HanXRQChr10g0298171
ENNVAEIESWLQDPSPN-AVILCIHGMGGIGKTTISKCIYNSNSHEYDGSCFLADIQETSNQHN-GLLRLQSQLLSTLLRS--NK---EEVI--WNIDEGIVKVTNALCNKKVLLVLDDISTRQQLTALLGP-QQFHYGSKVIITTRHKWLSTSFDVN-----PKVHAVK--ELDPFDAYRLFSLYAFP-RDHPIEPYIVQSNLVVRHCGGHPLALKVLGSSLN---------GKTIDVWEDAIRKLEVVPNPE---IQKLLKLSYDTLEDTNDKDLFLHIACFFVG----------------
>HanXRQChr10g0293411
EDNVADIESWLQDPSPN-AVFLFIHGMGGIGKTTISKCIFNSNYREYDGSCFLADIHESSNQNN-GLLRLQCQLLSNLLRS--NK---EEVI--WNLDEGTIKVRNALCNKKVLLVLDDITTRQQLTALLGP-QQFYPGSKVIVTTRDKGLLSFFEVN-----PKVHAIE--QLGPNDSNKLFSLYAFQ-RDHPIEPYMIQSEHVVHHCRGHPLALKVLGSFLN---------GKTIDVWEDAMRKLEAIPDPK---IQKVLQLSYDTLEETNDQDLFLHIACFFV-----------------

## Sheet: RNLs_fasta
>HanXRQChr15g0489421
-SHFKEVKRMLLKDDIQVLTVSAPGGCGKTTLAKMLCHDNDIKGIFGDNIFYVTVSRTTSLKTIVQKLFTHHLNVNNCEFRTDEEAKNALE-KMMRQMGSQKILLVLDDVWAKSESLIQELKFPIPGYTILVTSRFQFSG-IGF-TYELSLLNDEDARTLLCHSAFPC-DGNQIDVPDDLVSKMVKCCKGFPLALTVIGASLRGQGVLKWRTTLQKWSQGQ---SIFYSNS-QILLSLRTSVDALED-SPISHDCFLDLGAFPEDEKISASALMDMWV-
>HanXRQChr15g0489401
-SHFKEVKRVLLKDDNQVVIVSAPGGCGKTTLARMLCHDDEIKGIFRDNIFYVTVSRTTSLKTVVQKLFTHHLHLNDCEFQTDEEAKNELE-NMIRQMGPQRTLLVLDDVWSESESLIQDLKFLIPGYTILVTSRFRFSS-IGS-TYELSLLNDEDARTLLCHSAFPC-EGNRINVPDDLVSKMVKCCKGFPLALTVIGASLRDQSLLKWKKTLQKLSEGQ---SIFDLNS-LLLLSLRASVDALED-LPIACDCFLDLGSFPEDEKISASALMDMWVV
>HanXRQChr14g0430731
-AHLQELKRILLNVADQVLTVSAPGGCGKTTLAKMLCHDNEIKGIFGDNIFYITVSRTTSLKTIVQKIFVHHLHVKNCEFQSDEDAKNQLE-NMISQMGSEKILLVLDDVWAESQSIIQALKFPIPGYKILVTSRSLFT--IAS-TYKLGLLNDEDARTLFYHSAFPC-DGDRINVPEDLIIKMVKSCKGFPLALKAVGASLRGQGEVEWRTTLKKWSEGQ---SIFDSNS-ELLLSLRASVDALVESLPIAHECFLDMGSFPEDEKIAASALMDLWI-
>HanXRQChr07g0191781
--HLQELKRRLLNYDTQVLVVSGPGGCGKTTLAKMLCHDNEIKEVFGENILYVTVSRQSSFKIIINNIFEHYGKNH-CEFQTDEEARNQLE-NLINGMGPKNMLLVLDDMWAESESIIHDLMFQTPGYKVLVTSRFLFPR-FNSSTHALGLLNDEDARTLLCNFAFPS-DGIP-NVTDDLVNKTVRLCMGLPLALSVVGASLCGQPVLKWKTTLKKWSESG---SILESNS-SMLLSLKSSVDALDE-LPIVKECFLDLGSFPEDKRISAMVLIDMWV-
>HanXRQChr07g0191761
--HLEELKRRLLNYDTEVLVVSGPGGCGKTTLAKMLCHDNEMKEIFGENILYVTVSRQSSLKIIMEKIFEHYGENH-CEFQTDEEGRNHLE-KLINQMGSNKMLLVLDDVWSESESIIQDLMFQIQGCKVLVTSRFLFPR-F-SSTYELSLLNYEDARTLFCYSAFPS-DRIPINVTDDLMNKIVKFCKGLPLALTVVGASLCGQPVLKWKTTLKKWSESG---SILQSNI-NILHSLKSSVDALDE-LSIAKECFLDLGSFPEAERISAMVLMDMWV-
>HanXRQChr07g0191791
-----KLKLRLRENGTRVLVVSGPAGCGKTTLVKLLCHDNQIKASITIYLVSISYMLQSLDYQVFKSLSSKYLN----IFLSDEDARNQLE-NLVKRMKSNNMLLVLDDVWSESESIIQDLMFQIPGYKVLVTSRFLFPR-F-DSTYELGLLNNEDAKTLLCYSAFPR-DGIPINVTDDLVNKIVNFCKGLPLALTVAGASLCGQPAFKWKTTLKKWSESG---SMLQSNS-NILHSLK----------------------------------------
>HanXRQChr04g0095241
--LKDMMFKDSRGDDCSIVVVSAAGGSGKTTFVTLFCHDPYIKGRFGKNIYFVTISRVYDKKVIIKNLLG-----EVPDNTSDDAAIQQWG-SFLAENE-SEVLLVLDDVW--HGNVITDFKFKSPRYKILVTSRITFKQ-FKT--YKLASLDTQDAIHLFCQSASP----EQSNIPDELVKKLVKCCKFHPLALTVIGGMLKGTHPARWEVMWKKLSGNN---SLLDSDQ-SILECLEKSLYLFDK-EPELKQCYLDLGLFPEDQKIAATALMDIWA-
>HanXRQChr03g0073241
TELKGKVLKDSPKGDCSVVVVSAMGGSGKTTLVTLFCRDPEIQRRFDRNIYHVTVSERYDIKVIITKLLD-----PSPNITNNEEAIQQWG-SFLAENDQSEILLVLDDVW--SESVITDLMFKSPRYKILVTSRMTFKR-FET--YQLQALNNEDATRLFCDSAFSKNENENDNIRDERVHQLVKCCKNHPLALSVMGGSLKGEPSANWDLMIQQLYKETT--SLLDLHE-SVQICLKKSLYFFEE-ESEMKKCYLDLGLFPEAQKIAATTLLDMWA-
>HanXRQChr03g0067681
-----------SNGDCSVVVVSAAGGCGKTTLVTMLCHDPDIKEKFGENIYHAVIPEKYNIKVIIQKLLRRN---QPHDFYSDEDAFLQWG-RFLANKS--EILLVLDDVR--SESIIEKFMFKSPGYRILVTSREGFRR-FNR--YELQLLNDQDATSLFHRSAFS--EHSKISIPDDLVVKLVKCCKNHPLALRVIGGSLNGKQLPSWIIMAEKLSKGS-----KLIHK-SIQECLEKSCYLFDE-EPEIKHCYMDLGLFPEDQKIATTTLMDMWA-
>HanXRQChr11g0331571
-------------DDSVVVVVSAAGGCGKTTLVTKFCDDPQVQGKFRKHIYFATISNTPNLKVVVRNLLQKNQGGQQPDFTSDEDAIQQWG-SFLGEHK-SEVLLVLDDVW--DASIVMAFKFKSPGYKILVTSRSTFTQ-FRT--YELHLLNHQDATNLFRYSAFSE-GRNECNIPDDLVHKLVKCCKRHPLALSVIGGLLKGTHMAKWQFMLNKLSEGFGQKSVLDLDE-DMRLRLATSLDVFKE-GSEIKECYLDLGLFPEDQKIAATTLMDIWIS
>HanXRQChr02g0048181
----------------NVVVVSGVGGDGKTTLVKMLCNDHEIQANFGENIFFVTVSEEFDYKVSVNGLFNPSHFDQQGKFQSTEDAKNELE-NFLREKVLGPILLVLDDVW--RESDIKNFEFDIKGYKLLVTSRMVFTK-YDV--FKFDPLSDEDAKILFCRSAKP-----NPTIDKNLINQMVKCCKKHPLTLSVVGGSLDGKNEVLWRSMLKSLSQGQ---SLLDLNK-EILNRLERSFETLED---KFKQCFLDFGLFLEDHRIPASAILDMWV-
>HanXRQChr05g0129181
----KLKDMVVDRDDLAVVGINGIGGSGKTTLAREVCRDDDVRSYYNHRILFLTVSQSPNVEQLRQKIWG---FLSETKFNGFSDIVPQWTPGYNSWNTATPILVVLDDVW--SLSVLERLIFKVPGCKTLVVSRIKFPPSVMNATYEVELLMAEDAVSLFCHTVFGR-TSIPPDKDEDLIKQVVEKCKGLPLALKVIGASLRDRPEKYWLGAKNRLSRAQ---PIDDSHESELLNRMRLSIDYLSE---KVRDCFLDLGSFPEDKKIPLDVLVNVWT-
>HanXRQChr02g0046611
---------------QWVFGVNGIGGSGKTTLVREICRDDEVRSYFNNRILFLTVSQSPNMEELRRKIRG---FLADSELNGCSDITPQWT-GYSNLKTETPVLVVLDDVW--SLQVLQQLIFKVPGCKTLVVSRIKFPPSVLNSSYELELLGEDDAVSLFCHTAFGR-PSIPPGTDENLIKQIVEKCKGLPLALKVIGASLRDQPEKYWSGANKRLSRAQ---PINDSHEAELLNRMRLSIDYLSE---KVRNCFLDLGSFPEDKKIPLDVLINVWT-
