# Supplementary material for: Genome-Wide Identification of NBS-Encoding Resistance Genes in Sunflower (Helianthus annuus L.)
Source: Genes (Basel). 2018 Jul 30;9(8):384. doi: 10.3390/genes9080384 (PMC6115920; doi:10.3390/genes9080384)
Supplement: Supplementary file 1 [file genes-09-00384-s001.zip › Supplementary Files/Supplementary File S3.xlsx]

## Sheet: Newick for Figure 3
((((((((((((((((((((((HanXRQChr02g0031911:0.00000000,HanXRQChr13g0391661:0.11025021)0.3100:0.04029967,HanXRQChr13g0425651:0.00000000)0.1500:0.02548431,HanXRQChr01g0020031:0.00000000)0.0000:0.01056063,HanXRQChr15g0468551:0.00000000)0.0200:0.00974982,HanXRQChr13g0391401:0.01019600)0.0100:0.00403623,HanXRQChr13g0424021:0.00777267)0.0000:0.00151770,(HanXRQChr15g0468541:0.01330320,HanXRQChr13g0425131:…

## Sheet: Newick for Figure 4
((((((((((((((((((AT1G63730_TNL-H:0.07686895,AT1G63740_TNL-H:0.18539381)0.4400:0.03335805,AT5G58120_TNL-H:0.11289581)0.9400:0.07349196,AT4G14370_TNL-H:0.12148778)0.9400:0.07062225,(AT1G63750_TNL-H:0.26207633,(AT1G64070_TNL-H:0.12943347,AT1G63880_TNL-H:0.12497609)0.8400:0.05106810)0.5900:0.05409264)0.2600:0.01305984,AT5G38850_TNL-H:0.18311121)0.5700:0.07146096,(AT1G56520_TNL-H:0.19872638,AT1G56510…

## Sheet: Newick for Figure 5
Supplementary File S3. Newick files for phylogenetic trees shown in Figure 3, Figure 4 and Figure 5.
(((((((HanXRQChr03g0073241:0.28632974,HanXRQChr04g0095241:0.28506378)0.4600:0.06925332,HanXRQChr03g0067681:0.31088383)0.6300:0.11226880,HanXRQChr11g0331571:0.27655684)1.0000:0.34461259,HanXRQChr02g0048181:0.60780053)0.6300:0.19306388,(AT5G66630:0.43977200,AT5G66910:0.73381683)0.9700:0.36653418)0.4900:0.08063985,(((HanXRQChr07g0191781:0.10964476,HanXRQChr07g0191791:0.30619640)0.3100:0.00777388,Han…
