# Supplementary material for: Genome-Wide Identification of NBS-Encoding Resistance Genes in Sunflower (Helianthus annuus L.)
Source: Genes (Basel). 2018 Jul 30;9(8):384. doi: 10.3390/genes9080384 (PMC6115920; doi:10.3390/genes9080384)
Supplement: Supplementary file 1 [file genes-09-00384-s001.zip › Supplementary Files/Table S7.xlsx]

## Sheet: Sheet1
Table S7. BLAST result of NBS genes against reference genes of Plant Resistance Genes database (PRGdb; http: //prgdb.org) with cutoff E-value of 0.01.
PRGdbID	GeneName	Query	Identity (%)	Alignment length	Number of mismatches	Query alignment start	Query alignment end	Subject alignment start	Subject alignment end	E-value	Bit score
135712	LeEIX1	HanXRQChr15g0468511	52.08	48	23	592	638	125	172	1.99e-06	45.4394
		HanXRQChr13g0425651	52.08	48	23	592	638	125	172	2.82e-06	44.669
		HanXRQChr13g0425021	50	48	24	588	634	125	172	9.79e-06	42.743
		HanXRQChr13g0425381	50	48	24	374	420	125	172	5.32e-05	40.817
		HanXRQChr13g0391601	50	48	24	593	639	125	172	3.04e-06	44.669
		HanXRQChr02g0031911	50	48	24	591	637	125	172	1.49e-05	42.3578
		HanXRQChr13g0424081	50	48	24	539	585	121	168	4.66e-05	40.817
		HanXRQChr13g0425021	50	48	24	588	634	121	168	2.55e-06	44.669
		HanXRQChr13g0425381	50	48	24	374	420	121	168	6.61e-06	43.8986
		HanXRQChr13g0391531	50	48	24	550	596	121	168	4.38e-05	40.817
		HanXRQChr04g0123041	68	25	8	639	663	737	761	0.00902152	33.113
		HanXRQChr02g0031941	50	48	24	585	631	121	168	4.78e-05	40.817
		HanXRQChr03g0068641	50	48	24	584	630	121	168	4.76e-05	40.817
135719	EFR	HanXRQChr06g0184161	50	38	19	817	853	89	126	0.00238065	35.039
135724	P2	HanXRQChr01g0029881	54.17	24	11	46	69	206	229	9.93e-05	33.8834
		HanXRQChr01g0030561	54.17	24	11	202	225	206	229	0.000501589	35.039
135725	MLA10	HanXRQChr17g0552491	69.57	23	7	171	193	193	215	0.000381699	34.6538
139	Gro1.4	HanXRQChr08g0209571	50.76	132	65	1	131	290	421	2.12e-42	143.28
140	Hero	HanXRQChr17g0552491	50	54	27	140	193	511	563	8.04e-09	48.9062
141	I-2	HanXRQChr13g0425761	50.94	53	26	3	55	366	417	1.23e-14	60.8474
144	N	HanXRQChr13g0420141	66.67	21	7	160	180	211	231	0.000591543	34.6538
		HanXRQChr08g0209571	56.45	124	54	5	127	290	412	1.71e-37	129.028
		HanXRQChr01g0029881	61.54	26	10	41	66	207	231	9.45e-07	39.6614
146	R1	HanXRQChr01g0030561	53.33	30	14	202	231	567	596	0.000758646	34.2686
147	R3a	HanXRQChr13g0425761	50.94	53	26	3	55	372	423	7.97e-15	61.6178
1491	RPM1	HanXRQChr02g0052061	50	34	17	204	235	196	229	0.00440836	35.039
1492	RPP13	HanXRQChr13g0425761	50	34	17	3	36	360	391	0.000576791	30.8018
1500	Rps1-k-2	HanXRQChr13g0425761	53.85	52	24	3	53	356	407	4.99e-15	62.003
1501	Rps1-k-1	HanXRQChr13g0425761	53.85	52	24	3	53	355	406	1.88e-14	60.4622
150957	PIB	HanXRQChr13g0425761	50	38	19	3	35	616	652	0.00410279	28.4906
150963	RRS1	HanXRQChr17g0552491	58.33	24	10	175	198	175	198	0.00795025	30.8018
152	RY-1	HanXRQChr13g0420141	66.67	21	7	160	180	199	219	0.000381813	35.039
		HanXRQChr13g0421701	61.9	21	8	194	214	199	219	0.00490698	31.5722
		HanXRQChr02g0045901	52.17	23	11	59	81	197	219	0.00365715	31.5722
153	Sw-5	HanXRQChr13g0421701	50	48	24	168	214	534	577	1.97e-06	41.9726
161432	MLA1	HanXRQChr17g0552491	50	42	21	155	193	169	210	0.000364696	35.039
161433	Mla6	HanXRQChr17g0552491	52.38	42	20	155	193	174	215	0.000101542	36.5798
161434	Mla12	HanXRQChr17g0552491	69.57	23	7	171	193	193	215	0.000346145	35.039
161435	MLA13	HanXRQChr17g0552491	69.57	23	7	171	193	193	215	0.000375246	34.6538
161439	Lr10	HanXRQChr17g0552491	51.61	31	15	166	196	185	215	0.000236008	35.4242
		HanXRQChr13g0425761	61.54	26	10	3	28	362	386	9.56e-05	32.7278
161440	Pl8	HanXRQChr17g0534541	55.06	781	351	2	780	56	816	0	802.742
		HanXRQChr16g0523611	53.25	815	381	1	789	1	804	0	816.994
		HanXRQChr17g0534571	52.68	841	398	1	809	1	818	0	812.757
		HanXRQChr15g0487541	62.68	887	331	1	883	1	837	0	1063.52
		HanXRQChr15g0471251	61.61	896	344	3	898	2	859	0	1062.37
		HanXRQChr16g0507641	56.53	398	173	1	395	1	396	3.05e-144	436.417
		HanXRQChr16g0505241	50.25	1375	684	1	1336	1	1272	0	1191.02
		HanXRQChr13g0425931	72.61	898	246	1	897	1	869	0	1308.12
		HanXRQChr13g0425941	72	850	238	1	848	1	820	0	1228.39
		HanXRQChr15g0468591	71.69	823	233	1	817	1	816	0	1177.16
		HanXRQChr13g0426301	68.58	802	252	1	801	1	792	0	1079.7
		HanXRQChr13g0426121	67.1	231	76	1	231	245	468	9.01e-102	315.849
		HanXRQChr13g0426141	67.1	231	76	1	231	245	468	9.01e-102	315.849
		HanXRQChr13g0425771	64.86	1312	461	1	1290	1	1273	0	1624.37
		HanXRQChr13g0425821	63.72	915	332	1	913	1	868	0	1125.54
		HanXRQChr15g0468541	63.44	889	325	1	885	1	840	0	1080.47
		HanXRQChr13g0426171	63.33	750	275	1	747	1	740	0	903.279
		HanXRQChr15g0468551	63.24	884	325	1	881	1	834	0	1078.54
		HanXRQChr13g0425841	63.12	892	329	1	875	1	855	0	1072.77
		HanXRQChr15g0468511	62.49	901	338	1	898	1	852	0	1084.71
		HanXRQChr13g0425851	61.22	1328	515	1	1306	1	1279	0	1525.76
		HanXRQChr13g0425891	60.72	1138	447	1	1126	1	1088	0	1291.56
		HanXRQChr15g0468571	59.47	903	366	1	854	1	852	0	1008.44
		HanXRQChr13g0426101	59.14	1319	539	1	1239	1	1278	0	1467.98
		HanXRQChr13g0426201	55.33	1397	624	49	1392	1	1278	0	1408.66
		HanXRQChr13g0425411	83.56	821	135	1	821	1	820	0	1389.02
		HanXRQChr13g0425361	81.22	1278	240	33	1309	4	1279	0	2083.92
		HanXRQChr13g0425431	79.98	999	200	103	1050	283	1279	0	1586.62
		HanXRQChr13g0425731	78.33	983	213	1	981	1	982	0	1549.64
		HanXRQChr13g0425321	77.27	594	135	1	553	1	593	0	899.042
		HanXRQChr13g0425761	75.47	53	13	3	55	361	413	1.31e-25	92.0485
		HanXRQChr13g0424891	74.49	639	163	1	621	1	639	0	963.37
		HanXRQChr13g0423821	73.74	994	261	1	992	1	964	0	1457.2
		HanXRQChr13g0425121	72.73	1331	363	1	1329	1	1279	0	1915.2
		HanXRQChr13g0424061	72.66	629	172	497	1123	342	934	0	906.36
		HanXRQChr13g0424921	72.15	1332	371	1	1314	1	1278	0	1885.54
		HanXRQChr13g0423971	71.61	958	272	17	970	12	933	0	1358.2
		HanXRQChr13g0424071	70.97	341	99	1	339	1	340	1.02e-158	471.855
		HanXRQChr13g0424031	70.49	969	286	1	965	1	933	0	1347.03
		HanXRQChr13g0423911	70.07	969	290	1	965	1	932	0	1332.01
		HanXRQChr13g0424221	69.81	1252	378	1	1244	1	1230	0	1686.39
		HanXRQChr13g0423881	68.85	963	300	1	914	1	933	0	1300.8
		HanXRQChr13g0423781	68.14	1331	424	30	1292	1	1277	0	1740.32
		HanXRQChr13g0424081	67.47	959	312	1	910	1	923	0	1263.83
		HanXRQChr13g0423851	66.39	970	326	60	993	1	933	0	1249.19
		HanXRQChr13g0424981	64.75	902	318	1	898	1	853	0	1119.38
		HanXRQChr13g0421011	64.73	207	73	1	207	245	449	4.45e-85	268.085
		HanXRQChr13g0421021	64.73	207	73	1	207	245	449	4.45e-85	268.085
		HanXRQChr13g0423951	63.79	903	327	1	899	1	852	0	1105.89
		HanXRQChr13g0424021	63.71	901	327	1	897	1	852	0	1097.03
		HanXRQChr13g0425651	63.68	903	328	1	898	1	853	0	1094.34
		HanXRQChr13g0425081	63.67	900	327	1	896	1	852	0	1099.73
		HanXRQChr13g0425021	63.43	875	320	1	867	1	829	0	1060.06
		HanXRQChr13g0424091	63.24	884	325	1	880	1	834	0	1065.06
		HanXRQChr13g0425451	63.07	972	359	1	968	1	923	0	1157.9
		HanXRQChr13g0423761	62.79	876	326	1	876	1	837	0	1066.22
		HanXRQChr13g0424961	62.46	887	333	1	887	1	837	0	1077
		HanXRQChr13g0425461	62.39	585	220	30	579	1	582	0	707.212
		HanXRQChr13g0425131	60.54	446	176	1	446	1	431	1.19e-177	526.554
		HanXRQChr13g0424171	59.84	1006	404	1	987	198	1132	0	1117.06
		HanXRQChr13g0422551	57.46	757	322	7	761	184	906	0	836.254
		HanXRQChr13g0425381	56.97	1141	491	3	1051	172	1277	0	1204.12
		HanXRQChr13g0420141	55.51	245	109	3	246	40	278	2.3e-82	262.307
		HanXRQChr13g0422181	54.81	1319	596	1	1274	1	1279	0	1311.21
		HanXRQChr13g0421501	54.67	964	437	1	961	1	914	0	965.681
		HanXRQChr13g0422441	54.34	1233	563	1	1187	88	1279	0	1211.44
		HanXRQChr13g0422281	54.31	1322	604	3	1276	2	1279	0	1303.12
		HanXRQChr13g0421521	54.07	984	452	1	980	1	923	0	1001.89
		HanXRQChr13g0422171	54.02	1320	607	1	1273	1	1279	0	1288.48
		HanXRQChr13g0422201	53.9	1321	609	1	1274	1	1279	0	1290.79
		HanXRQChr13g0421111	53.6	681	316	8	685	193	837	0	691.419
		HanXRQChr13g0421101	53.45	681	317	8	685	193	837	0	689.878
		HanXRQChr13g0422661	53.09	1213	569	3	1164	2	1170	0	1175.61
		HanXRQChr13g0421361	53.03	973	457	1	970	1	925	0	953.74
		HanXRQChr13g0419811	52.87	957	451	1	954	1	896	0	931.013
		HanXRQChr13g0421641	52.37	401	191	1	399	1	396	5.9e-132	404.445
		HanXRQChr13g0422131	51.76	1360	656	1	1328	1	1279	0	1240.33
		HanXRQChr13g0421551	51.48	1249	606	5	1202	126	1273	0	1108.21
		HanXRQChr13g0421231	51.32	1362	663	1	1327	1	1277	0	1228
		HanXRQChr13g0421691	50.79	1333	656	1	1282	1	1256	0	1196.8
		HanXRQChr13g0421731	50.64	393	194	849	1208	102	485	1.11e-106	360.147
		HanXRQChr13g0421611	50.44	1366	677	1	1308	1	1278	0	1212.59
		HanXRQChr13g0420451	50.09	1066	532	1	1062	1	972	0	928.317
		HanXRQChr13g0391471	74.42	868	222	1	866	1	838	0	1292.33
		HanXRQChr13g0415221	74.09	1297	336	1	1296	1	1243	0	1892.86
		HanXRQChr13g0391491	72.99	659	178	1	659	304	933	0	967.992
		HanXRQChr10g0310841	72.27	963	267	1	961	1	933	0	1392.87
		HanXRQChr12g0358681	70.84	943	275	1	941	1	906	0	1316.6
		HanXRQChr13g0391661	70.48	454	134	74	524	215	657	0	642.114
		HanXRQChr13g0391531	68.6	946	297	1	914	1	916	0	1273.84
		HanXRQChr13g0391571	63.92	1042	376	1	1040	1	933	0	1246.88
		HanXRQChr13g0391401	62.86	1295	481	1	1272	1	1275	0	1536.55
		HanXRQChr10g0310831	62.7	917	342	1	897	1	868	0	1094.72
		HanXRQChr13g0391601	62.64	902	337	1	899	1	852	0	1090.49
		HanXRQChr13g0391461	62.56	430	161	1	430	1	424	3.15e-177	524.242
		HanXRQChr13g0391631	61.78	751	287	60	777	150	863	0	903.279
		HanXRQChr13g0416841	59.55	487	197	1	470	1	473	0	541.576
		HanXRQChr13g0419001	57.41	951	405	1	944	1	917	0	1034.63
		HanXRQChr13g0417461	52.62	1336	633	1	1291	1	1277	0	1314.67
		HanXRQChr13g0417831	50.22	1336	665	3	1261	2	1277	0	1242.64
		HanXRQChr08g0233101	75.13	953	237	1	951	1	923	0	1435.62
		HanXRQChr06g0184461	72.66	962	263	1	962	1	933	0	1410.2
		HanXRQChr07g0196511	70.89	1017	296	1	975	1	988	0	1400.19
		HanXRQChr06g0184491	69.78	847	256	1	845	1	836	0	1170.61
		HanXRQChr07g0186661	63.57	903	329	1	899	1	852	0	1100.5
		HanXRQChr06g0184501	63.15	1072	395	1	1062	1	1021	0	1288.86
		HanXRQChr06g0171141	62.89	256	95	1	256	198	451	7.73e-104	322.398
		HanXRQChr05g0159881	53.14	303	142	276	578	609	879	2.58e-90	297.36
		HanXRQChr05g0156991	52.47	970	461	1	967	1	923	0	942.184
		HanXRQChr00c0003g0570951	75.24	953	236	1	951	1	923	0	1438.32
		HanXRQChr00c0037g0571241	75.24	953	236	1	951	1	923	0	1438.32
		HanXRQChr00c0003g0570971	73.63	1092	288	1	1089	1	1060	0	1580.84
		HanXRQChr04g0100251	72.03	976	273	1	976	1	933	0	1402.5
		HanXRQChr02g0031941	70.17	962	287	1	958	1	925	0	1317.37
		HanXRQChr03g0068641	70.14	961	287	1	957	1	925	0	1318.14
		HanXRQChr02g0031861	66.67	519	173	1	519	1	511	0	694.115
		HanXRQChr02g0031911	64.27	918	328	1	912	1	868	0	1128.24
		HanXRQChr02g0031831	63.79	903	327	1	899	1	852	0	1105.51
		HanXRQChr02g0031921	63.73	885	321	1	881	1	834	0	1078.93
		HanXRQChr02g0057321	63.15	966	356	1	964	1	921	0	1166.37
		HanXRQChr01g0020031	62.78	884	329	1	881	1	834	0	1074.69
		HanXRQChr02g0057351	59.36	1319	536	1	1266	1	1278	0	1478
		HanXRQChr02g0057361	59.36	1319	536	1	1266	1	1278	0	1478.38
161442	Pi9	HanXRQChr17g0552491	60	20	8	174	193	188	207	0.000536949	34.2686
161443	Piz-t	HanXRQChr17g0552491	60	20	8	174	193	188	207	0.000587457	34.2686
161444	Pi2	HanXRQChr17g0552491	60	20	8	174	193	188	207	0.0005874	34.2686
161454	Pikm2-TS	HanXRQChr17g0552491	60	20	8	174	193	206	225	0.00163056	32.7278
161456	Rdg2a	HanXRQChr02g0052061	59.26	27	11	197	223	186	212	0.000334296	38.891
161458	Pi5-1	HanXRQChr05g0159071	51.52	33	16	601	633	580	612	0.00222223	35.4242
161467	RAC1	HanXRQChr01g0029881	50	26	13	40	65	200	225	0.00131519	30.8018
161468	Lr21	HanXRQChr14g0434871	50	36	18	49	84	334	367	0.000523177	35.8094
161471	VAT	HanXRQChr01g0029881	50	22	11	41	62	168	189	0.0078938	28.4906
170000	Sr33	HanXRQChr17g0552491	72	25	7	169	193	191	215	5.25e-05	37.3502
170004	Ph-3	HanXRQChr17g0552491	50	44	22	150	193	158	200	1.25e-06	42.3578
170011	P,P1-4	HanXRQChr01g0029881	58.33	24	10	46	69	219	242	1.19e-05	36.5798
		HanXRQChr01g0030561	58.33	24	10	202	225	219	242	6.53e-05	37.7354
170017	CHS3/DAR4	HanXRQChr10g0314071	55.56	36	16	203	238	188	221	1.15e-06	45.0542
		HanXRQChr02g0045901	51.52	33	16	50	81	179	211	0.00125772	33.113
170024	NRC1	HanXRQChr17g0552491	52.27	44	21	150	193	157	199	1.39e-08	48.1358
170031	PBS1	HanXRQChr09g0243851	51.12	178	87	1404	1580	92	265	7.08e-49	175.637
