# Supplementary material for: Genome-Wide Identification of NBS-Encoding Resistance Genes in Sunflower (Helianthus annuus L.)
Source: Genes (Basel). 2018 Jul 30;9(8):384. doi: 10.3390/genes9080384 (PMC6115920; doi:10.3390/genes9080384)
Supplement: Supplementary file 1 [file genes-09-00384-s001.zip › Supplementary Files/Supplementary File S4.xlsx]

## Sheet: Gedil et al., 2001
Supplementary File S4. BLASTp result of NBS domains of the genes identified in this study and those previously identified by Gedil et al. 2001, Plocik et al. 2004, and Radwan et al. 2008.
GeneIDs	GeneIDs from Gedil et al., 2001	Percentage Identity	GeneIDs with 70-100% Identity
HanXRQChr15g0471251	Ha1B39	100	HanXRQChr15g0471251
HanXRQChr11g0331571	Ha1B39	100	HanXRQChr11g0331571
HanXRQChr07g0196511	Ha1W23	100	HanXRQChr07g0196511
HanXRQChr04g0095241	Ha1W53	100	HanXRQChr04g0095241
HanXRQChr13g0411671	Ha4W2A	99.35	HanXRQChr13g0411671
HanXRQChr09g0239701	Ha1W31	98.97	HanXRQChr09g0239701
HanXRQChr13g0425771	Ha1B39	96.81	HanXRQChr13g0425771
HanXRQChr13g0426301	Ha1W41	94.68	HanXRQChr13g0426301
HanXRQChr13g0425321	Ha1W23	94.12	HanXRQChr13g0425321
HanXRQChr08g0209821	Ha4W2A	92.9	HanXRQChr08g0209821
HanXRQChr13g0421701	Ha1W53	91.67	HanXRQChr13g0421701
HanXRQChr03g0073241	Ha1W53	91.67	HanXRQChr03g0073241
HanXRQChr08g0209601	Ha4W2A	91.61	HanXRQChr08g0209601
HanXRQChr13g0421021	Ha1W22	90.91	HanXRQChr13g0421021
HanXRQChr13g0421011	Ha1W22	90.91	HanXRQChr13g0421011
HanXRQChr03g0073241	Ha1W22	88.89	HanXRQChr10g0313861
HanXRQChr10g0313861	Ha1W31	88.89	HanXRQChr02g0046611
HanXRQChr02g0046611	Ha1W53	88.89	HanXRQChr08g0209681
HanXRQChr08g0209681	Ha4W2A	88.39	HanXRQChr09g0240261
HanXRQChr09g0240261	Ha1B29	88.24	HanXRQChr09g0243851
HanXRQChr09g0243851	Ha1B39	87.5	HanXRQChr13g0425461
HanXRQChr09g0243851	Ha1W23	87.5	HanXRQChr13g0421501
HanXRQChr09g0243851	Ha1W41	87.5	HanXRQChr03g0067681
HanXRQChr09g0243851	Ha1W53	87.5	HanXRQChr16g0523611
HanXRQChr13g0425461	Ha1B39	84.04	HanXRQChr13g0420041
HanXRQChr13g0421501	Ha1W53	84.04	HanXRQChr13g0425731
HanXRQChr03g0067681	Ha1W53	83.33	HanXRQChr15g0465971
HanXRQChr16g0523611	Ha1W53	82.98	HanXRQChr02g0037011
HanXRQChr13g0420041	Ha1W53	82.86	HanXRQChr09g0239451
HanXRQChr13g0425321	Ha1W41	82.35	HanXRQChr13g0425431
HanXRQChr09g0240261	Ha1W58	82.35	HanXRQChr13g0425411
HanXRQChr13g0425731	Ha1W23	81.91	HanXRQChr13g0425361
HanXRQChr15g0465971	Ha1W53	81.82	HanXRQChr09g0240571
HanXRQChr02g0037011	Ha1W31	81.48	HanXRQChr09g0240011
HanXRQChr09g0239451	Ha1W58	81.44	HanXRQChr08g0210051
HanXRQChr13g0425431	Ha1W23	81.25	HanXRQChr02g0057921
HanXRQChr13g0425411	Ha1W23	80.85	HanXRQChr00c0004g0571011
HanXRQChr13g0425361	Ha1W23	80.85	HanXRQChr03g0077041
HanXRQChr09g0240571	Ha1W58	80.41	HanXRQChr08g0209741
HanXRQChr09g0240011	Ha1W58	80.41	HanXRQChr13g0426201
HanXRQChr08g0210051	Ha4W2A	80.13	HanXRQChr16g0521501
HanXRQChr09g0240261	Ha1W22	80	HanXRQChr08g0209571
HanXRQChr02g0057921	Ha1W22	80	HanXRQChr09g0239481
HanXRQChr00c0004g0571011	Ha1W22	80	HanXRQChr09g0239991
HanXRQChr03g0077041	Ha1W53	80	HanXRQChr05g0129181
HanXRQChr09g0239451	Ha1W31	79.38	HanXRQChr09g0260361
HanXRQChr09g0240261	Ha1W31	79.31	HanXRQChr13g0421521
HanXRQChr08g0209741	Ha4W2A	78.85	HanXRQChr09g0239431
HanXRQChr13g0426201	Ha1W41	78.72	HanXRQChr09g0239531
HanXRQChr16g0521501	Ha1W53	78.57	HanXRQChr04g0123041
HanXRQChr08g0209571	Ha4W2A	78.57	HanXRQChr09g0240251
HanXRQChr09g0239481	Ha1W31	78.35	HanXRQChr13g0425931
HanXRQChr09g0239991	Ha1W58	78.35	HanXRQChr13g0391471
HanXRQChr05g0129181	Ha1B39	77.78	HanXRQChr13g0415221
HanXRQChr02g0046611	Ha1W23	77.78	HanXRQChr08g0233101
HanXRQChr09g0260361	Ha1W41	77.78	HanXRQChr00c0037g0571241
HanXRQChr02g0046611	Ha1W41	77.78	HanXRQChr00c0003g0570951
HanXRQChr13g0421521	Ha1W53	77.66	HanXRQChr13g0425851
HanXRQChr09g0239431	Ha1W31	77.32	HanXRQChr13g0425841
HanXRQChr09g0239701	Ha1W58	77.32	HanXRQChr13g0391601
HanXRQChr09g0239431	Ha1W58	76.29	HanXRQChr13g0424981
HanXRQChr09g0239531	Ha1W58	76.29	HanXRQChr13g0417831
HanXRQChr04g0123041	Ha4W2A	75.97	HanXRQChr09g0239251
HanXRQChr09g0240251	Ha1W58	75.71	HanXRQChr17g0550881
HanXRQChr13g0425931	Ha1W23	75.53	HanXRQChr04g0101181
HanXRQChr13g0391471	Ha1W23	75.53	HanXRQChr04g0101161
HanXRQChr13g0415221	Ha1W23	75.53	HanXRQChr04g0100251
HanXRQChr08g0233101	Ha1W23	75.53	HanXRQChr13g0425121
HanXRQChr00c0037g0571241	Ha1W23	75.53	HanXRQChr13g0391571
HanXRQChr00c0003g0570951	Ha1W23	75.53	HanXRQChr13g0425941
HanXRQChr13g0425851	Ha1W41	75.53	HanXRQChr00c0003g0570971
HanXRQChr13g0425841	Ha1W41	75.53	HanXRQChr13g0423821
HanXRQChr13g0391601	Ha1W41	75.53	HanXRQChr13g0424891
HanXRQChr13g0424981	Ha1W41	75.53	HanXRQChr02g0031911
HanXRQChr13g0417831	Ha1W53	75.53	HanXRQChr13g0423971
HanXRQChr09g0239251	Ha1W31	75.26	HanXRQChr13g0426141
HanXRQChr09g0239481	Ha1W58	75.26	HanXRQChr13g0426121
HanXRQChr17g0550881	Ha1B29	75	HanXRQChr09g0240841
HanXRQChr04g0101181	Ha1B39	75	HanXRQChr09g0239211
HanXRQChr04g0101161	Ha1B39	75	HanXRQChr02g0031921
HanXRQChr13g0425431	Ha1W41	75	HanXRQChr13g0424961
HanXRQChr05g0129181	Ha1W53	75	HanXRQChr13g0423911
HanXRQChr04g0100251	Ha1W23	74.47	HanXRQChr13g0423781
HanXRQChr13g0425121	Ha1W23	74.47	HanXRQChr13g0391531
HanXRQChr13g0391571	Ha1W23	74.47	HanXRQChr01g0020031
HanXRQChr13g0425941	Ha1W23	74.47	HanXRQChr15g0468551
HanXRQChr00c0003g0570971	Ha1W23	74.47	HanXRQChr13g0425081
HanXRQChr13g0423821	Ha1W23	74.47	HanXRQChr13g0425891
HanXRQChr13g0424891	Ha1W23	74.47	HanXRQChr13g0424021
HanXRQChr02g0031911	Ha1W41	74.47	HanXRQChr13g0424031
HanXRQChr13g0425361	Ha1W41	74.47	HanXRQChr15g0468591
HanXRQChr13g0423971	Ha1W41	74.47	HanXRQChr13g0424081
HanXRQChr13g0426141	Ha1W41	74.47	HanXRQChr13g0417461
HanXRQChr13g0426121	Ha1W41	74.47	HanXRQChr06g0171141
HanXRQChr09g0239531	Ha1W31	74.23	HanXRQChr09g0239281
HanXRQChr09g0240841	Ha1W58	74.23	HanXRQChr13g0396521
HanXRQChr09g0239211	Ha1W58	74.23	HanXRQChr09g0239731
HanXRQChr02g0037011	Ha1B29	74.07	HanXRQChr13g0391661
HanXRQChr02g0031921	Ha1W41	73.68	HanXRQChr02g0031831
HanXRQChr13g0424961	Ha1W41	73.68	HanXRQChr13g0423951
HanXRQChr13g0423911	Ha1W41	73.68	HanXRQChr07g0186661
HanXRQChr13g0423781	Ha1W23	73.4	HanXRQChr06g0184501
HanXRQChr13g0425411	Ha1W41	73.4	HanXRQChr15g0468571
HanXRQChr13g0391531	Ha1W41	73.4	HanXRQChr13g0416841
HanXRQChr01g0020031	Ha1W41	73.4	HanXRQChr13g0425821
HanXRQChr15g0468551	Ha1W41	73.4	HanXRQChr02g0031941
HanXRQChr13g0425081	Ha1W41	73.4	HanXRQChr13g0420141
HanXRQChr13g0425891	Ha1W41	73.4	HanXRQChr13g0391401
HanXRQChr13g0424021	Ha1W41	73.4	HanXRQChr10g0310841
HanXRQChr13g0424031	Ha1W41	73.4	HanXRQChr15g0487541
HanXRQChr15g0468591	Ha1W41	73.4	HanXRQChr13g0425651
HanXRQChr13g0424081	Ha1W41	73.4	HanXRQChr10g0310831
HanXRQChr13g0417461	Ha1W53	73.4	HanXRQChr15g0468511
HanXRQChr06g0171141	Ha1W53	73.4	HanXRQChr13g0425021
HanXRQChr09g0239281	Ha1W31	73.2	HanXRQChr13g0423851
HanXRQChr09g0240571	Ha1W31	73.2	HanXRQChr13g0424091
HanXRQChr09g0239991	Ha1W31	73.2	HanXRQChr06g0184491
HanXRQChr13g0396521	Ha1W58	73.2	HanXRQChr13g0422551
HanXRQChr09g0239281	Ha1W58	73.2	HanXRQChr09g0240091
HanXRQChr09g0239731	Ha1W58	73.2	HanXRQChr05g0136351
HanXRQChr13g0391661	Ha1W41	72.94	HanXRQChr13g0425381
HanXRQChr13g0425321	Ha1B39	72.73	HanXRQChr06g0184461
HanXRQChr02g0031831	Ha1W22	72.73	HanXRQChr02g0031861
HanXRQChr13g0423951	Ha1W22	72.73	HanXRQChr13g0424221
HanXRQChr07g0186661	Ha1W22	72.73	HanXRQChr12g0358681
HanXRQChr06g0184501	Ha1W22	72.73	HanXRQChr13g0422431
HanXRQChr15g0468571	Ha1W22	72.73	HanXRQChr13g0422181
HanXRQChr13g0420041	Ha1W22	72.73	HanXRQChr13g0422441
HanXRQChr13g0416841	Ha1W22	72.73	HanXRQChr13g0419001
HanXRQChr13g0425821	Ha1W22	72.73	HanXRQChr17g0570611
HanXRQChr04g0095241	Ha1W22	72.73	HanXRQChr16g0522521
HanXRQChr02g0031831	Ha1W41	72.63	HanXRQChr05g0159881
HanXRQChr13g0423951	Ha1W41	72.63	HanXRQChr13g0424071
HanXRQChr07g0186661	Ha1W41	72.63	HanXRQChr13g0426171
HanXRQChr06g0184501	Ha1W41	72.63	HanXRQChr15g0468541
HanXRQChr02g0031941	Ha1W41	72.63	HanXRQChr03g0068641
HanXRQChr13g0420141	Ha1W53	72.6	HanXRQChr13g0422201
HanXRQChr13g0391401	Ha1B39	72.34	HanXRQChr13g0421641
HanXRQChr02g0031911	Ha1B39	72.34	HanXRQChr13g0422171
HanXRQChr13g0425841	Ha1B39	72.34	HanXRQChr13g0421611
HanXRQChr13g0425081	Ha1B39	72.34	HanXRQChr13g0421691
HanXRQChr13g0425891	Ha1B39	72.34	HanXRQChr13g0421551
HanXRQChr13g0424981	Ha1B39	72.34	HanXRQChr11g0333011
HanXRQChr10g0310841	Ha1W23	72.34
HanXRQChr13g0425731	Ha1W41	72.34
HanXRQChr15g0487541	Ha1W41	72.34
HanXRQChr13g0425651	Ha1W41	72.34
HanXRQChr13g0391401	Ha1W41	72.34
HanXRQChr10g0310831	Ha1W41	72.34
HanXRQChr15g0468511	Ha1W41	72.34
HanXRQChr13g0425021	Ha1W41	72.34
HanXRQChr13g0423851	Ha1W41	72.34
HanXRQChr13g0425461	Ha1W41	72.34
HanXRQChr13g0424091	Ha1W41	72.34
HanXRQChr06g0184491	Ha1W41	72.34
HanXRQChr13g0422551	Ha1W53	72.34
HanXRQChr09g0239731	Ha1W31	72.16
HanXRQChr09g0239251	Ha1W58	72.16
HanXRQChr09g0240091	Ha1W58	72.16
HanXRQChr13g0391661	Ha1B39	71.76
HanXRQChr13g0425821	Ha1W41	71.58
HanXRQChr15g0468571	Ha1W41	71.58
HanXRQChr08g0209741	Ha1W41	71.43
HanXRQChr05g0136351	Ha4W2A	71.34
HanXRQChr13g0425381	Ha1B39	71.28
HanXRQChr01g0020031	Ha1B39	71.28
HanXRQChr13g0391601	Ha1B39	71.28
HanXRQChr15g0468551	Ha1B39	71.28
HanXRQChr15g0487541	Ha1B39	71.28
HanXRQChr13g0425651	Ha1B39	71.28
HanXRQChr15g0468511	Ha1B39	71.28
HanXRQChr13g0426301	Ha1W23	71.28
HanXRQChr13g0426201	Ha1W23	71.28
HanXRQChr06g0184461	Ha1W23	71.28
HanXRQChr13g0425841	Ha1W23	71.28
HanXRQChr13g0424981	Ha1W23	71.28
HanXRQChr13g0391471	Ha1W41	71.28
HanXRQChr13g0425931	Ha1W41	71.28
HanXRQChr02g0031861	Ha1W41	71.28
HanXRQChr13g0424221	Ha1W41	71.28
HanXRQChr12g0358681	Ha1W41	71.28
HanXRQChr13g0425771	Ha1W41	71.28
HanXRQChr13g0422431	Ha1W53	71.28
HanXRQChr13g0422181	Ha1W53	71.28
HanXRQChr13g0422441	Ha1W53	71.28
HanXRQChr13g0419001	Ha1W53	71.28
HanXRQChr09g0239211	Ha1W31	71.13
HanXRQChr09g0240011	Ha1W31	71.13
HanXRQChr17g0570611	Ha1W58	71.13
HanXRQChr13g0426141	Ha1W23	71.11
HanXRQChr13g0426121	Ha1W23	71.11
HanXRQChr13g0421021	Ha1W53	71.11
HanXRQChr13g0421011	Ha1W53	71.11
HanXRQChr16g0522521	Ha1W22	70.53
HanXRQChr05g0159881	Ha1W53	70.53
HanXRQChr13g0425021	Ha1B39	70.21
HanXRQChr10g0310831	Ha1B39	70.21
HanXRQChr13g0426301	Ha1B39	70.21
HanXRQChr13g0424071	Ha1W23	70.21
HanXRQChr02g0031911	Ha1W23	70.21
HanXRQChr13g0391601	Ha1W23	70.21
HanXRQChr13g0425891	Ha1W23	70.21
HanXRQChr13g0425081	Ha1W23	70.21
HanXRQChr13g0426171	Ha1W41	70.21
HanXRQChr04g0100251	Ha1W41	70.21
HanXRQChr13g0425121	Ha1W41	70.21
HanXRQChr10g0310841	Ha1W41	70.21
HanXRQChr13g0425941	Ha1W41	70.21
HanXRQChr00c0003g0570971	Ha1W41	70.21
HanXRQChr13g0391571	Ha1W41	70.21
HanXRQChr13g0423821	Ha1W41	70.21
HanXRQChr08g0233101	Ha1W41	70.21
HanXRQChr00c0037g0571241	Ha1W41	70.21
HanXRQChr00c0003g0570951	Ha1W41	70.21
HanXRQChr13g0415221	Ha1W41	70.21
HanXRQChr15g0468541	Ha1W41	70.21
HanXRQChr13g0425381	Ha1W41	70.21
HanXRQChr03g0068641	Ha1W41	70.21
HanXRQChr13g0424891	Ha1W41	70.21
HanXRQChr13g0422201	Ha1W53	70.21
HanXRQChr13g0421641	Ha1W53	70.21
HanXRQChr13g0422171	Ha1W53	70.21
HanXRQChr13g0421611	Ha1W53	70.21
HanXRQChr13g0421691	Ha1W53	70.21
HanXRQChr13g0421551	Ha1W53	70.21
HanXRQChr09g0240571	Ha1B29	70.1
HanXRQChr10g0313861	Ha1W22	70
HanXRQChr05g0129181	Ha1W23	70
HanXRQChr09g0240251	Ha1W31	70
HanXRQChr11g0333011	Ha1W53	70

## Sheet: Plocik et al., 2004
Gene IDs	GeneIDs from Plocik et al., 2004	Percentage Identity	GeneIDs with 70-100% identity
HanXRQChr14g0457671	HARGCCA06RVK	100	HanXRQChr14g0457671
HanXRQChr15g0478941	HARGCCB04RVK	100	HanXRQChr15g0478941
HanXRQChr15g0478881	HARGCCB08RVK	100	HanXRQChr15g0478881
HanXRQChr15g0479731	HARGCDA06RVK	100	HanXRQChr15g0479731
HanXRQChr13g0424061	HARGCDB02RVK	100	HanXRQChr13g0424061
HanXRQChr11g0339781	HARGCCA01RVK	99.39	HanXRQChr11g0339781
HanXRQChr15g0478711	HARGCCB07RVK	99.39	HanXRQChr15g0478711
HanXRQChr17g0546551	HARGCCB06RVK	99.38	HanXRQChr17g0546551
HanXRQChr13g0425321	HARGCDB02RVK	95.6	HanXRQChr13g0425321
HanXRQChr15g0477941	HARGCDA06RVK	94.7	HanXRQChr15g0477941
HanXRQChr15g0477951	HARGCDA06RVK	94.7	HanXRQChr15g0477951
HanXRQChr15g0478711	HARGCCB04RVK	92.64	HanXRQChr13g0425361
HanXRQChr15g0478941	HARGCCB07RVK	92.02	HanXRQChr02g0057161
HanXRQChr13g0425361	HARGCDB02RVK	89.4	HanXRQChr13g0425411
HanXRQChr02g0057161	HARGCCA01RVK	88.89	HanXRQChr04g0110631
HanXRQChr02g0057161	HARGCCA06RVK	88.89	HanXRQChr09g0243851
HanXRQChr13g0425411	HARGCDB02RVK	88.08	HanXRQChr13g0423881
HanXRQChr04g0110631	HARGCCB08RVK	87.95	HanXRQChr13g0424891
HanXRQChr13g0424061	HARGCCB04RVK	87.5	HanXRQChr13g0391491
HanXRQChr13g0424061	HARGCCB07RVK	87.5	HanXRQChr13g0391471
HanXRQChr09g0243851	HARGCDB02RVK	87.5	HanXRQChr13g0425731
HanXRQChr13g0423881	HARGCDB02RVK	87.1	HanXRQChr13g0425121
HanXRQChr13g0424891	HARGCDB02RVK	86	HanXRQChr13g0423821
HanXRQChr13g0391491	HARGCDB02RVK	86	HanXRQChr13g0425931
HanXRQChr13g0391471	HARGCDB02RVK	85.14	HanXRQChr13g0391571
HanXRQChr13g0425731	HARGCDB02RVK	84.77	HanXRQChr13g0423781
HanXRQChr13g0425121	HARGCDB02RVK	84.46	HanXRQChr00c0037g0571241
HanXRQChr13g0423821	HARGCDB02RVK	84.46	HanXRQChr00c0003g0570951
HanXRQChr13g0425931	HARGCDB02RVK	84.46	HanXRQChr13g0425431
HanXRQChr13g0391571	HARGCDB02RVK	84.46	HanXRQChr04g0100251
HanXRQChr13g0423781	HARGCDB02RVK	83.78	HanXRQChr13g0425941
HanXRQChr00c0037g0571241	HARGCDB02RVK	83.78	HanXRQChr00c0003g0570971
HanXRQChr00c0003g0570951	HARGCDB02RVK	83.78	HanXRQChr10g0310841
HanXRQChr13g0425431	HARGCDB02RVK	83.56	HanXRQChr08g0233101
HanXRQChr04g0100251	HARGCDB02RVK	83.44	HanXRQChr06g0184461
HanXRQChr13g0425941	HARGCDB02RVK	83.44	HanXRQChr15g0478981
HanXRQChr00c0003g0570971	HARGCDB02RVK	83.44	HanXRQChr13g0424071
HanXRQChr10g0310841	HARGCDB02RVK	83.11	HanXRQChr13g0415221
HanXRQChr08g0233101	HARGCDB02RVK	83.11	HanXRQChr13g0424921
HanXRQChr06g0184461	HARGCDB02RVK	82.43	HanXRQChr03g0073241
HanXRQChr15g0478981	HARGCCB07RVK	81.6	HanXRQChr13g0426141
HanXRQChr15g0478981	HARGCCB04RVK	80.98	HanXRQChr13g0426121
HanXRQChr13g0424071	HARGCDB02RVK	79.39	HanXRQChr13g0426301
HanXRQChr13g0415221	HARGCDB02RVK	78.81	HanXRQChr16g0505221
HanXRQChr02g0057161	HARGCCB04RVK	77.78	HanXRQChr13g0423911
HanXRQChr02g0057161	HARGCCB06RVK	77.78	HanXRQChr13g0423971
HanXRQChr02g0057161	HARGCCB07RVK	77.78	HanXRQChr13g0424031
HanXRQChr02g0057161	HARGCCB08RVK	77.78	HanXRQChr02g0031941
HanXRQChr13g0424921	HARGCDB02RVK	75.68	HanXRQChr13g0391531
HanXRQChr04g0110631	HARGCCA01RVK	75	HanXRQChr15g0468591
HanXRQChr03g0073241	HARGCDB02RVK	75	HanXRQChr13g0424981
HanXRQChr13g0426141	HARGCDB02RVK	74.76	HanXRQChr13g0423851
HanXRQChr13g0426121	HARGCDB02RVK	74.76	HanXRQChr02g0031861
HanXRQChr13g0426301	HARGCDB02RVK	74.17	HanXRQChr06g0184491
HanXRQChr16g0505221	HARGCDB02RVK	73.53	HanXRQChr12g0358681
HanXRQChr16g0505221	HARGCCB07RVK	72.73	HanXRQChr13g0424081
HanXRQChr13g0423911	HARGCDB02RVK	72.37	HanXRQChr13g0424021
HanXRQChr13g0423971	HARGCDB02RVK	72.19	HanXRQChr02g0031911
HanXRQChr13g0424031	HARGCDB02RVK	72.19	HanXRQChr13g0424221
HanXRQChr02g0031941	HARGCDB02RVK	71.71	HanXRQChr13g0425381
HanXRQChr13g0391531	HARGCDB02RVK	71.52	HanXRQChr03g0068641
HanXRQChr15g0468591	HARGCDB02RVK	71.52	HanXRQChr15g0468551
HanXRQChr13g0424981	HARGCDB02RVK	71.52	HanXRQChr13g0391601
HanXRQChr17g0546551	HARGCCA01RVK	71.34	HanXRQChr01g0020031
HanXRQChr15g0479731	HARGCCA01RVK	71.34	HanXRQChr13g0391401
HanXRQChr11g0339781	HARGCCB08RVK	71.08	HanXRQChr13g0425651
HanXRQChr13g0423851	HARGCDB02RVK	70.86	HanXRQChr13g0425841
HanXRQChr02g0031861	HARGCDB02RVK	70.86	HanXRQChr05g0129181
HanXRQChr06g0184491	HARGCDB02RVK	70.86
HanXRQChr12g0358681	HARGCDB02RVK	70.86
HanXRQChr13g0424081	HARGCDB02RVK	70.86
HanXRQChr13g0424021	HARGCDB02RVK	70.86
HanXRQChr02g0031911	HARGCDB02RVK	70.86
HanXRQChr11g0339781	HARGCCB06RVK	70.73
HanXRQChr15g0478881	HARGCCA01RVK	70.48
HanXRQChr04g0110631	HARGCDA06RVK	70.32
HanXRQChr13g0424221	HARGCDB02RVK	70.2
HanXRQChr13g0425381	HARGCDB02RVK	70.2
HanXRQChr03g0068641	HARGCDB02RVK	70.2
HanXRQChr15g0468551	HARGCDB02RVK	70.2
HanXRQChr13g0391601	HARGCDB02RVK	70.2
HanXRQChr01g0020031	HARGCDB02RVK	70.2
HanXRQChr13g0391401	HARGCDB02RVK	70.2
HanXRQChr13g0425651	HARGCDB02RVK	70.2
HanXRQChr13g0425841	HARGCDB02RVK	70.2
HanXRQChr04g0110631	HARGCCB06RVK	70.12
HanXRQChr05g0129181	HARGCDB02RVK	70

## Sheet: Radwan et al., 2008
GeneIDs	Gene IDs from Radwan et al., 2008	Percentage identity	Genes with 70-100% identity
HanXRQChr11g0339781	ABQ57608.1	100	HanXRQChr11g0339781
HanXRQChr11g0339781	ABQ57756.1	100	HanXRQChr13g0420141
HanXRQChr11g0339781	ABQ57588.1	100	HanXRQChr13g0424061
HanXRQChr11g0339781	ABQ57716.1	100	HanXRQChr09g0239701
HanXRQChr11g0339781	ABQ57752.1	100	HanXRQChr09g0260361
HanXRQChr11g0339781	ABQ57708.1	100	HanXRQChr08g0211081
HanXRQChr11g0339781	ABQ57770.1	100	HanXRQChr17g0539571
HanXRQChr11g0339781	ABQ57728.1	100	HanXRQChr13g0411671
HanXRQChr11g0339781	ABQ57542.1	100	HanXRQChr17g0539591
HanXRQChr11g0339781	ABQ58062.1	100	HanXRQChr08g0209601
HanXRQChr11g0339781	ABQ57590.1	100	HanXRQChr08g0209821
HanXRQChr11g0339781	ABQ57613.1	100	HanXRQChr08g0209681
HanXRQChr11g0339781	ABQ57589.1	100	HanXRQChr14g0457381
HanXRQChr11g0339781	ABQ57643.1	100	HanXRQChr17g0539581
HanXRQChr11g0339781	ABQ58059.1	100	HanXRQChr13g0391491
HanXRQChr11g0339781	ABQ57677.1	100	HanXRQChr13g0425321
HanXRQChr11g0339781	ABQ57606.1	100	HanXRQChr05g0129181
HanXRQChr11g0339781	ABQ57599.1	100	HanXRQChr10g0313861
HanXRQChr11g0339781	ABQ57689.1	100	HanXRQChr11g0333011
HanXRQChr11g0339781	ABQ57688.1	100	HanXRQChr11g0335531
HanXRQChr11g0339781	ABQ57681.1	100	HanXRQChr13g0390571
HanXRQChr11g0339781	ABQ57664.1	100	HanXRQChr13g0425761
HanXRQChr11g0339781	ABQ57661.1	100	HanXRQChr14g0430731
HanXRQChr11g0339781	ABQ57658.1	100	HanXRQChr15g0489401
HanXRQChr11g0339781	ABQ57651.1	100	HanXRQChr15g0489421
HanXRQChr11g0339781	ABQ57648.1	100	HanXRQChr07g0196511
HanXRQChr11g0339781	ABQ57644.1	100	HanXRQChr00c0004g0571011
HanXRQChr11g0339781	ABQ57620.1	100	HanXRQChr02g0057151
HanXRQChr11g0339781	ABQ57561.1	100	HanXRQChr02g0057201
HanXRQChr11g0339781	ABQ57594.1	100	HanXRQChr02g0057231
HanXRQChr11g0339781	ABQ57549.1	100	HanXRQChr02g0057921
HanXRQChr11g0339781	ABQ57680.1	100	HanXRQChr04g0110631
HanXRQChr11g0339781	ABQ57623.1	100	HanXRQChr14g0457671
HanXRQChr11g0339781	ABQ57669.1	100	HanXRQChr15g0477941
HanXRQChr11g0339781	ABQ57686.1	100	HanXRQChr15g0477951
HanXRQChr13g0420141	ABQ57628.1	100	HanXRQChr15g0478711
HanXRQChr13g0424061	ABQ57567.1	100	HanXRQChr15g0478881
HanXRQChr09g0239701	ABQ58054.1	98.97	HanXRQChr15g0478941
HanXRQChr09g0260361	ABQ57652.1	98.79	HanXRQChr15g0479731
HanXRQChr09g0260361	ABQ57629.1	98.79	HanXRQChr17g0552491
HanXRQChr09g0260361	ABQ57609.1	98.79	HanXRQChr05g0136351
HanXRQChr09g0260361	ABQ57569.1	98.79	HanXRQChr08g0209741
HanXRQChr09g0260361	ABQ57633.1	98.18	HanXRQChr08g0210051
HanXRQChr09g0260361	ABQ57603.1	98.18	HanXRQChr02g0057161
HanXRQChr09g0260361	ABQ57616.1	98.18	HanXRQChr14g0430311
HanXRQChr09g0260361	ABQ57640.1	98.18	HanXRQChr01g0029881
HanXRQChr09g0260361	ABQ57627.1	98.18	HanXRQChr07g0193671
HanXRQChr09g0260361	ABQ57617.1	98.18	HanXRQChr13g0425431
HanXRQChr09g0260361	ABQ57671.1	98.18	HanXRQChr08g0209571
HanXRQChr09g0260361	ABQ57628.1	98.18	HanXRQChr02g0037011
HanXRQChr09g0260361	ABQ57591.1	98.18	HanXRQChr09g0239451
HanXRQChr09g0260361	ABQ57593.1	98.18	HanXRQChr09g0239481
HanXRQChr09g0260361	ABQ57673.1	98.18	HanXRQChr09g0240261
HanXRQChr09g0260361	ABQ57668.1	98.18	HanXRQChr04g0123041
HanXRQChr09g0260361	ABQ57600.1	98.18	HanXRQChr09g0239431
HanXRQChr09g0260361	ABQ57637.1	98.18	HanXRQChr04g0095771
HanXRQChr09g0260361	ABQ57621.1	98.18	HanXRQChr11g0333081
HanXRQChr09g0260361	ABQ57715.1	98.18	HanXRQChr01g0029311
HanXRQChr09g0260361	ABQ57596.1	98.18	HanXRQChr01g0030561
HanXRQChr09g0260361	ABQ57659.1	98.18	HanXRQChr02g0031861
HanXRQChr08g0211081	ABQ57738.1	97.66	HanXRQChr02g0031941
HanXRQChr09g0260361	ABQ57718.1	97.58	HanXRQChr06g0171141
HanXRQChr09g0260361	ABQ57660.1	97.58	HanXRQChr06g0184491
HanXRQChr09g0260361	ABQ57641.1	97.58	HanXRQChr12g0358681
HanXRQChr09g0260361	ABQ57710.1	97.58	HanXRQChr13g0391531
HanXRQChr09g0260361	ABQ57612.1	97.58	HanXRQChr13g0421501
HanXRQChr09g0260361	ABQ57653.1	97.58	HanXRQChr13g0421701
HanXRQChr09g0260361	ABQ57610.1	97.58	HanXRQChr13g0422431
HanXRQChr09g0260361	ABQ57649.1	97.58	HanXRQChr13g0423851
HanXRQChr09g0260361	ABQ57656.1	97.58	HanXRQChr13g0423911
HanXRQChr09g0260361	ABQ57655.1	97.58	HanXRQChr13g0424071
HanXRQChr09g0260361	ABQ57701.1	97.58	HanXRQChr13g0424081
HanXRQChr09g0260361	ABQ57639.1	97.58	HanXRQChr13g0424221
HanXRQChr09g0260361	ABQ57611.1	97.58	HanXRQChr17g0534571
HanXRQChr09g0260361	ABQ57630.1	97.58	HanXRQChr17g0552521
HanXRQChr09g0260361	ABQ57740.1	97.58	HanXRQChr17g0552531
HanXRQChr09g0260361	ABQ57735.1	97.58	HanXRQChr09g0239251
HanXRQChr08g0211081	ABQ57726.1	97.08	HanXRQChr11g0344971
HanXRQChr08g0211081	ABQ57741.1	97.08	HanXRQChr14g0427031
HanXRQChr17g0539571	ABQ57619.1	97.06	HanXRQChr15g0478981
HanXRQChr17g0539571	ABQ57678.1	97.06	HanXRQChr16g0521551
HanXRQChr09g0260361	ABQ57624.1	96.97	HanXRQChr09g0239531
HanXRQChr09g0260361	ABQ57682.1	96.97	HanXRQChr09g0239991
HanXRQChr09g0260361	ABQ57690.1	96.97	HanXRQChr04g0095711
HanXRQChr17g0539571	ABQ57663.1	96.47	HanXRQChr15g0465971
HanXRQChr09g0260361	ABQ57626.1	96.36	HanXRQChr04g0095641
HanXRQChr09g0260361	ABQ57665.1	96.36	HanXRQChr09g0240251
HanXRQChr09g0260361	ABQ57755.1	96.36	HanXRQChr09g0239281
HanXRQChr09g0260361	ABQ58060.1	96.3	HanXRQChr09g0240571
HanXRQChr08g0211081	ABQ57563.1	95.91	HanXRQChr13g0425361
HanXRQChr17g0539571	ABQ57601.1	95.88	HanXRQChr13g0425731
HanXRQChr17g0539571	ABQ57566.1	95.88	HanXRQChr04g0095331
HanXRQChr17g0539571	ABQ57635.1	95.29	HanXRQChr09g0239211
HanXRQChr17g0539571	ABQ57636.1	94.71	HanXRQChr09g0239731
HanXRQChr13g0411671	ABQ57704.1	94.64	HanXRQChr16g0521501
HanXRQChr17g0539591	ABQ57663.1	94.12	HanXRQChr13g0425411
HanXRQChr13g0411671	ABQ57714.1	94.05	HanXRQChr09g0240011
HanXRQChr17g0539591	ABQ57675.1	93.53	HanXRQChr02g0037001
HanXRQChr17g0539591	ABQ57619.1	93.53	HanXRQChr07g0191791
HanXRQChr17g0539591	ABQ57601.1	93.53	HanXRQChr11g0331571
HanXRQChr17g0539591	ABQ57678.1	93.53
HanXRQChr08g0209601	ABQ57704.1	93.45
HanXRQChr08g0209821	ABQ57704.1	93.45
HanXRQChr13g0411671	ABQ57770.1	93.45
HanXRQChr13g0411671	ABQ57758.1	93.45
HanXRQChr13g0411671	ABQ57709.1	93.45
HanXRQChr17g0539591	ABQ57604.1	92.94
HanXRQChr17g0539591	ABQ57672.1	92.94
HanXRQChr17g0539591	ABQ57597.1	92.94
HanXRQChr17g0539591	ABQ57618.1	92.94
HanXRQChr13g0411671	ABQ57762.1	92.9
HanXRQChr08g0209601	ABQ57707.1	92.86
HanXRQChr08g0209601	ABQ57714.1	92.86
HanXRQChr08g0209821	ABQ57714.1	92.86
HanXRQChr08g0209821	ABQ57707.1	92.86
HanXRQChr13g0411671	ABQ57736.1	92.86
HanXRQChr13g0411671	ABQ57721.1	92.86
HanXRQChr13g0411671	ABQ57707.1	92.86
HanXRQChr17g0539571	ABQ57675.1	92.35
HanXRQChr17g0539591	ABQ57566.1	92.35
HanXRQChr13g0411671	ABQ57724.1	92.31
HanXRQChr08g0209601	ABQ57770.1	92.26
HanXRQChr08g0209681	ABQ57632.1	92.26
HanXRQChr08g0209681	ABQ57687.1	92.26
HanXRQChr08g0209681	ABQ57646.1	92.26
HanXRQChr08g0209681	ABQ57691.1	92.26
HanXRQChr08g0209681	ABQ57605.1	92.26
HanXRQChr08g0209681	ABQ57684.1	92.26
HanXRQChr08g0209821	ABQ57770.1	92.26
HanXRQChr08g0209821	ABQ57699.1	92.26
HanXRQChr08g0209821	ABQ57761.1	92.26
HanXRQChr08g0209821	ABQ57758.1	92.26
HanXRQChr08g0209821	ABQ57709.1	92.26
HanXRQChr08g0209821	ABQ57736.1	92.26
HanXRQChr08g0209821	ABQ57746.1	92.26
HanXRQChr13g0411671	ABQ57699.1	92.26
HanXRQChr13g0411671	ABQ57761.1	92.26
HanXRQChr13g0411671	ABQ57746.1	92.26
HanXRQChr14g0457381	ABQ57534.1	91.86
HanXRQChr17g0539571	ABQ57604.1	91.76
HanXRQChr17g0539571	ABQ57672.1	91.76
HanXRQChr17g0539571	ABQ57618.1	91.76
HanXRQChr17g0539571	ABQ57597.1	91.76
HanXRQChr17g0539581	ABQ57601.1	91.76
HanXRQChr17g0539591	ABQ57635.1	91.76
HanXRQChr08g0209821	ABQ57762.1	91.72
HanXRQChr13g0411671	ABQ57771.1	91.72
HanXRQChr13g0411671	ABQ57739.1	91.72
HanXRQChr13g0411671	ABQ58061.1	91.72
HanXRQChr13g0411671	ABQ57696.1	91.72
HanXRQChr08g0209601	ABQ57758.1	91.67
HanXRQChr08g0209601	ABQ57709.1	91.67
HanXRQChr08g0209601	ABQ57763.1	91.67
HanXRQChr08g0209601	ABQ57732.1	91.67
HanXRQChr08g0209681	ABQ57647.1	91.67
HanXRQChr08g0209681	ABQ57622.1	91.67
HanXRQChr08g0209681	ABQ57685.1	91.67
HanXRQChr08g0209681	ABQ57704.1	91.67
HanXRQChr08g0209681	ABQ57770.1	91.67
HanXRQChr08g0209681	ABQ57666.1	91.67
HanXRQChr08g0209821	ABQ57747.1	91.67
HanXRQChr08g0209821	ABQ57744.1	91.67
HanXRQChr08g0209821	ABQ57721.1	91.67
HanXRQChr08g0209821	ABQ57732.1	91.67
HanXRQChr08g0209821	ABQ57763.1	91.67
HanXRQChr13g0391491	ABQ57567.1	91.67
HanXRQChr13g0411671	ABQ57747.1	91.67
HanXRQChr13g0411671	ABQ57744.1	91.67
HanXRQChr13g0411671	ABQ57691.1	91.67
HanXRQChr13g0411671	ABQ57605.1	91.67
HanXRQChr13g0411671	ABQ57763.1	91.67
HanXRQChr17g0539581	ABQ57675.1	91.18
HanXRQChr17g0539581	ABQ57663.1	91.18
HanXRQChr17g0539591	ABQ57636.1	91.18
HanXRQChr08g0209601	ABQ57724.1	91.12
HanXRQChr08g0209821	ABQ57598.1	91.12
HanXRQChr08g0209821	ABQ57724.1	91.12
HanXRQChr08g0209601	ABQ57721.1	91.07
HanXRQChr08g0209681	ABQ57650.1	91.07
HanXRQChr08g0209681	ABQ57602.1	91.07
HanXRQChr08g0209681	ABQ57714.1	91.07
HanXRQChr08g0209821	ABQ57691.1	91.07
HanXRQChr08g0209821	ABQ57605.1	91.07
HanXRQChr13g0411671	ABQ57732.1	91.07
HanXRQChr13g0411671	ABQ57666.1	91.07
HanXRQChr17g0539581	ABQ57604.1	90.59
HanXRQChr17g0539581	ABQ57672.1	90.59
HanXRQChr17g0539581	ABQ57618.1	90.59
HanXRQChr17g0539581	ABQ57597.1	90.59
HanXRQChr17g0539581	ABQ57619.1	90.59
HanXRQChr17g0539581	ABQ57678.1	90.59
HanXRQChr08g0209601	ABQ58061.1	90.53
HanXRQChr08g0209601	ABQ57771.1	90.53
HanXRQChr08g0209601	ABQ57739.1	90.53
HanXRQChr08g0209601	ABQ57696.1	90.53
HanXRQChr08g0209821	ABQ57540.1	90.53
HanXRQChr08g0209821	ABQ58061.1	90.53
HanXRQChr08g0209821	ABQ57771.1	90.53
HanXRQChr08g0209821	ABQ57739.1	90.53
HanXRQChr08g0209821	ABQ57696.1	90.53
HanXRQChr13g0411671	ABQ57598.1	90.53
HanXRQChr13g0411671	ABQ57768.1	90.53
HanXRQChr08g0209681	ABQ57615.1	90.48
HanXRQChr08g0209681	ABQ57634.1	90.48
HanXRQChr08g0209681	ABQ57595.1	90.48
HanXRQChr08g0209821	ABQ57666.1	90.48
HanXRQChr13g0411671	ABQ57646.1	90.48
HanXRQChr13g0411671	ABQ58062.1	90.48
HanXRQChr08g0209601	ABQ57762.1	89.94
HanXRQChr13g0411671	ABQ57540.1	89.94
HanXRQChr08g0209821	ABQ57646.1	89.88
HanXRQChr13g0411671	ABQ57756.1	89.88
HanXRQChr13g0425321	ABQ58055.1	89.66
HanXRQChr17g0539581	ABQ57566.1	89.41
HanXRQChr08g0209821	ABQ57730.1	89.35
HanXRQChr08g0209821	ABQ57768.1	89.35
HanXRQChr08g0209601	ABQ57691.1	89.29
HanXRQChr08g0209601	ABQ57605.1	89.29
HanXRQChr08g0209601	ABQ57736.1	89.29
HanXRQChr08g0209681	ABQ57758.1	89.29
HanXRQChr08g0209681	ABQ57709.1	89.29
HanXRQChr08g0209821	ABQ58062.1	89.29
HanXRQChr05g0129181	ABQ57613.1	88.89
HanXRQChr05g0129181	ABQ57590.1	88.89
HanXRQChr05g0129181	ABQ57643.1	88.89
HanXRQChr05g0129181	ABQ57677.1	88.89
HanXRQChr05g0129181	ABQ57644.1	88.89
HanXRQChr05g0129181	ABQ57620.1	88.89
HanXRQChr05g0129181	ABQ57599.1	88.89
HanXRQChr05g0129181	ABQ57689.1	88.89
HanXRQChr05g0129181	ABQ57664.1	88.89
HanXRQChr05g0129181	ABQ57658.1	88.89
HanXRQChr05g0129181	ABQ57651.1	88.89
HanXRQChr05g0129181	ABQ57648.1	88.89
HanXRQChr05g0129181	ABQ57561.1	88.89
HanXRQChr05g0129181	ABQ57681.1	88.89
HanXRQChr05g0129181	ABQ57623.1	88.89
HanXRQChr05g0129181	ABQ57592.1	88.89
HanXRQChr05g0129181	ABQ57775.1	88.89
HanXRQChr05g0129181	ABQ57745.1	88.89
HanXRQChr05g0129181	ABQ57548.1	88.89
HanXRQChr05g0129181	ABQ57693.1	88.89
HanXRQChr10g0313861	ABQ58054.1	88.89
HanXRQChr11g0333011	ABQ57632.1	88.89
HanXRQChr11g0333011	ABQ57685.1	88.89
HanXRQChr11g0333011	ABQ57732.1	88.89
HanXRQChr11g0333011	ABQ57687.1	88.89
HanXRQChr11g0333011	ABQ57727.1	88.89
HanXRQChr11g0333011	ABQ57753.1	88.89
HanXRQChr11g0333011	ABQ57707.1	88.89
HanXRQChr11g0333011	ABQ57684.1	88.89
HanXRQChr11g0333011	ABQ57704.1	88.89
HanXRQChr11g0333011	ABQ57770.1	88.89
HanXRQChr11g0333011	ABQ57647.1	88.89
HanXRQChr11g0333011	ABQ57622.1	88.89
HanXRQChr11g0333011	ABQ57737.1	88.89
HanXRQChr11g0333011	ABQ57730.1	88.89
HanXRQChr11g0333011	ABQ57646.1	88.89
HanXRQChr11g0333011	ABQ57667.1	88.89
HanXRQChr11g0333011	ABQ57645.1	88.89
HanXRQChr11g0333011	ABQ57714.1	88.89
HanXRQChr11g0333011	ABQ57734.1	88.89
HanXRQChr11g0333011	ABQ57768.1	88.89
HanXRQChr11g0333011	ABQ57763.1	88.89
HanXRQChr11g0333011	ABQ57546.1	88.89
HanXRQChr11g0333011	ABQ57634.1	88.89
HanXRQChr11g0333011	ABQ57762.1	88.89
HanXRQChr11g0333011	ABQ57771.1	88.89
HanXRQChr11g0333011	ABQ57723.1	88.89
HanXRQChr11g0333011	ABQ57698.1	88.89
HanXRQChr11g0333011	ABQ58062.1	88.89
HanXRQChr11g0333011	ABQ57598.1	88.89
HanXRQChr11g0333011	ABQ57542.1	88.89
HanXRQChr11g0333011	ABQ57739.1	88.89
HanXRQChr11g0333011	ABQ58061.1	88.89
HanXRQChr11g0333011	ABQ57595.1	88.89
HanXRQChr11g0333011	ABQ57724.1	88.89
HanXRQChr11g0333011	ABQ57747.1	88.89
HanXRQChr11g0333011	ABQ57746.1	88.89
HanXRQChr11g0333011	ABQ57588.1	88.89
HanXRQChr11g0333011	ABQ57699.1	88.89
HanXRQChr11g0333011	ABQ57736.1	88.89
HanXRQChr11g0333011	ABQ57761.1	88.89
HanXRQChr11g0333011	ABQ57696.1	88.89
HanXRQChr11g0333011	ABQ57694.1	88.89
HanXRQChr11g0333011	ABQ57613.1	88.89
HanXRQChr11g0333011	ABQ57744.1	88.89
HanXRQChr11g0333011	ABQ57590.1	88.89
HanXRQChr11g0333011	ABQ58059.1	88.89
HanXRQChr11g0333011	ABQ57716.1	88.89
HanXRQChr11g0333011	ABQ57589.1	88.89
HanXRQChr11g0333011	ABQ57752.1	88.89
HanXRQChr11g0333011	ABQ57728.1	88.89
HanXRQChr11g0333011	ABQ57708.1	88.89
HanXRQChr11g0333011	ABQ57599.1	88.89
HanXRQChr11g0333011	ABQ57643.1	88.89
HanXRQChr11g0333011	ABQ57594.1	88.89
HanXRQChr11g0333011	ABQ57688.1	88.89
HanXRQChr11g0333011	ABQ57606.1	88.89
HanXRQChr11g0333011	ABQ57681.1	88.89
HanXRQChr11g0333011	ABQ57661.1	88.89
HanXRQChr11g0333011	ABQ57620.1	88.89
HanXRQChr11g0333011	ABQ57689.1	88.89
HanXRQChr11g0333011	ABQ57664.1	88.89
HanXRQChr11g0333011	ABQ57658.1	88.89
HanXRQChr11g0333011	ABQ57651.1	88.89
HanXRQChr11g0333011	ABQ57648.1	88.89
HanXRQChr11g0333011	ABQ57623.1	88.89
HanXRQChr11g0333011	ABQ57561.1	88.89
HanXRQChr11g0333011	ABQ57680.1	88.89
HanXRQChr11g0333011	ABQ57775.1	88.89
HanXRQChr11g0333011	ABQ57745.1	88.89
HanXRQChr11g0333011	ABQ57669.1	88.89
HanXRQChr11g0333011	ABQ57548.1	88.89
HanXRQChr11g0333011	ABQ57686.1	88.89
HanXRQChr11g0333011	ABQ57693.1	88.89
HanXRQChr11g0335531	ABQ57768.1	88.89
HanXRQChr13g0390571	ABQ57744.1	88.89
HanXRQChr13g0390571	ABQ57542.1	88.89
HanXRQChr13g0390571	ABQ57716.1	88.89
HanXRQChr13g0425761	ABQ57567.1	88.89
HanXRQChr13g0425761	ABQ57568.1	88.89
HanXRQChr14g0430731	ABQ57723.1	88.89
HanXRQChr14g0430731	ABQ57546.1	88.89
HanXRQChr14g0430731	ABQ57728.1	88.89
HanXRQChr14g0430731	ABQ57588.1	88.89
HanXRQChr15g0489401	ABQ57723.1	88.89
HanXRQChr15g0489401	ABQ57698.1	88.89
HanXRQChr15g0489401	ABQ57728.1	88.89
HanXRQChr15g0489401	ABQ57716.1	88.89
HanXRQChr15g0489401	ABQ57752.1	88.89
HanXRQChr15g0489401	ABQ57708.1	88.89
HanXRQChr15g0489401	ABQ57693.1	88.89
HanXRQChr15g0489421	ABQ57667.1	88.89
HanXRQChr15g0489421	ABQ57645.1	88.89
HanXRQChr15g0489421	ABQ57723.1	88.89
HanXRQChr15g0489421	ABQ57546.1	88.89
HanXRQChr15g0489421	ABQ57549.1	88.89
HanXRQChr15g0489421	ABQ57716.1	88.89
HanXRQChr15g0489421	ABQ57588.1	88.89
HanXRQChr15g0489421	ABQ57728.1	88.89
HanXRQChr15g0489421	ABQ57752.1	88.89
HanXRQChr15g0489421	ABQ57708.1	88.89
HanXRQChr15g0489421	ABQ57608.1	88.89
HanXRQChr17g0539581	ABQ57635.1	88.82
HanXRQChr07g0196511	ABQ58055.1	88.76
HanXRQChr08g0209601	ABQ57598.1	88.76
HanXRQChr08g0209601	ABQ57768.1	88.76
HanXRQChr08g0209821	ABQ57737.1	88.76
HanXRQChr13g0411671	ABQ57730.1	88.76
HanXRQChr08g0209601	ABQ57699.1	88.69
HanXRQChr08g0209601	ABQ57761.1	88.69
HanXRQChr08g0209601	ABQ57746.1	88.69
HanXRQChr08g0209601	ABQ57646.1	88.69
HanXRQChr08g0209601	ABQ57666.1	88.69
HanXRQChr08g0209601	ABQ57756.1	88.69
HanXRQChr08g0209681	ABQ57721.1	88.69
HanXRQChr08g0209821	ABQ57756.1	88.69
HanXRQChr17g0539581	ABQ57636.1	88.24
HanXRQChr08g0209601	ABQ57540.1	88.17
HanXRQChr08g0209601	ABQ57730.1	88.17
HanXRQChr08g0209681	ABQ57753.1	88.17
HanXRQChr13g0411671	ABQ57737.1	88.17
HanXRQChr08g0209601	ABQ57747.1	88.1
HanXRQChr08g0209601	ABQ57744.1	88.1
HanXRQChr08g0209601	ABQ58062.1	88.1
HanXRQChr08g0209681	ABQ57707.1	88.1
HanXRQChr08g0209681	ABQ58062.1	88.1
HanXRQChr08g0209601	ABQ57753.1	87.57
HanXRQChr08g0209601	ABQ57737.1	87.57
HanXRQChr08g0209681	ABQ57727.1	87.57
HanXRQChr08g0209681	ABQ57762.1	87.57
HanXRQChr00c0004g0571011	ABQ57716.1	87.5
HanXRQChr00c0004g0571011	ABQ57752.1	87.5
HanXRQChr00c0004g0571011	ABQ57708.1	87.5
HanXRQChr00c0004g0571011	ABQ57707.1	87.5
HanXRQChr00c0004g0571011	ABQ57763.1	87.5
HanXRQChr00c0004g0571011	ABQ57549.1	87.5
HanXRQChr00c0004g0571011	ABQ57728.1	87.5
HanXRQChr00c0004g0571011	ABQ57542.1	87.5
HanXRQChr00c0004g0571011	ABQ57599.1	87.5
HanXRQChr00c0004g0571011	ABQ57594.1	87.5
HanXRQChr00c0004g0571011	ABQ57623.1	87.5
HanXRQChr00c0004g0571011	ABQ57606.1	87.5
HanXRQChr00c0004g0571011	ABQ57654.1	87.5
HanXRQChr00c0004g0571011	ABQ58059.1	87.5
HanXRQChr00c0004g0571011	ABQ57643.1	87.5
HanXRQChr00c0004g0571011	ABQ57680.1	87.5
HanXRQChr02g0057151	ABQ57752.1	87.5
HanXRQChr02g0057151	ABQ57708.1	87.5
HanXRQChr02g0057151	ABQ57716.1	87.5
HanXRQChr02g0057151	ABQ57728.1	87.5
HanXRQChr02g0057151	ABQ57707.1	87.5
HanXRQChr02g0057151	ABQ57721.1	87.5
HanXRQChr02g0057151	ABQ57758.1	87.5
HanXRQChr02g0057151	ABQ57709.1	87.5
HanXRQChr02g0057151	ABQ57763.1	87.5
HanXRQChr02g0057151	ABQ57714.1	87.5
HanXRQChr02g0057151	ABQ58061.1	87.5
HanXRQChr02g0057151	ABQ57549.1	87.5
HanXRQChr02g0057151	ABQ57613.1	87.5
HanXRQChr02g0057151	ABQ58059.1	87.5
HanXRQChr02g0057151	ABQ57590.1	87.5
HanXRQChr02g0057151	ABQ57643.1	87.5
HanXRQChr02g0057151	ABQ57677.1	87.5
HanXRQChr02g0057151	ABQ57606.1	87.5
HanXRQChr02g0057151	ABQ57661.1	87.5
HanXRQChr02g0057151	ABQ57594.1	87.5
HanXRQChr02g0057151	ABQ57644.1	87.5
HanXRQChr02g0057151	ABQ57620.1	87.5
HanXRQChr02g0057151	ABQ57689.1	87.5
HanXRQChr02g0057151	ABQ57688.1	87.5
HanXRQChr02g0057151	ABQ57664.1	87.5
HanXRQChr02g0057151	ABQ57658.1	87.5
HanXRQChr02g0057151	ABQ57651.1	87.5
HanXRQChr02g0057151	ABQ57648.1	87.5
HanXRQChr02g0057151	ABQ57561.1	87.5
HanXRQChr02g0057151	ABQ57599.1	87.5
HanXRQChr02g0057151	ABQ57680.1	87.5
HanXRQChr02g0057151	ABQ57623.1	87.5
HanXRQChr02g0057151	ABQ57686.1	87.5
HanXRQChr02g0057151	ABQ57669.1	87.5
HanXRQChr02g0057201	ABQ57752.1	87.5
HanXRQChr02g0057201	ABQ57708.1	87.5
HanXRQChr02g0057201	ABQ57716.1	87.5
HanXRQChr02g0057201	ABQ57728.1	87.5
HanXRQChr02g0057201	ABQ57707.1	87.5
HanXRQChr02g0057201	ABQ57758.1	87.5
HanXRQChr02g0057201	ABQ57709.1	87.5
HanXRQChr02g0057201	ABQ57763.1	87.5
HanXRQChr02g0057201	ABQ57721.1	87.5
HanXRQChr02g0057201	ABQ57714.1	87.5
HanXRQChr02g0057201	ABQ58061.1	87.5
HanXRQChr02g0057201	ABQ57549.1	87.5
HanXRQChr02g0057201	ABQ58059.1	87.5
HanXRQChr02g0057201	ABQ57590.1	87.5
HanXRQChr02g0057201	ABQ57613.1	87.5
HanXRQChr02g0057201	ABQ57643.1	87.5
HanXRQChr02g0057201	ABQ57677.1	87.5
HanXRQChr02g0057201	ABQ57606.1	87.5
HanXRQChr02g0057201	ABQ57594.1	87.5
HanXRQChr02g0057201	ABQ57661.1	87.5
HanXRQChr02g0057201	ABQ57620.1	87.5
HanXRQChr02g0057201	ABQ57599.1	87.5
HanXRQChr02g0057201	ABQ57689.1	87.5
HanXRQChr02g0057201	ABQ57688.1	87.5
HanXRQChr02g0057201	ABQ57664.1	87.5
HanXRQChr02g0057201	ABQ57658.1	87.5
HanXRQChr02g0057201	ABQ57651.1	87.5
HanXRQChr02g0057201	ABQ57648.1	87.5
HanXRQChr02g0057201	ABQ57644.1	87.5
HanXRQChr02g0057201	ABQ57561.1	87.5
HanXRQChr02g0057201	ABQ57680.1	87.5
HanXRQChr02g0057201	ABQ57623.1	87.5
HanXRQChr02g0057201	ABQ57686.1	87.5
HanXRQChr02g0057201	ABQ57669.1	87.5
HanXRQChr02g0057231	ABQ57707.1	87.5
HanXRQChr02g0057231	ABQ57763.1	87.5
HanXRQChr02g0057231	ABQ57745.1	87.5
HanXRQChr02g0057231	ABQ57548.1	87.5
HanXRQChr02g0057231	ABQ57775.1	87.5
HanXRQChr02g0057231	ABQ57693.1	87.5
HanXRQChr02g0057231	ABQ57542.1	87.5
HanXRQChr02g0057231	ABQ57694.1	87.5
HanXRQChr02g0057231	ABQ57758.1	87.5
HanXRQChr02g0057231	ABQ57709.1	87.5
HanXRQChr02g0057231	ABQ57681.1	87.5
HanXRQChr02g0057231	ABQ57721.1	87.5
HanXRQChr02g0057231	ABQ57716.1	87.5
HanXRQChr02g0057231	ABQ57752.1	87.5
HanXRQChr02g0057231	ABQ57708.1	87.5
HanXRQChr02g0057231	ABQ57728.1	87.5
HanXRQChr02g0057231	ABQ57589.1	87.5
HanXRQChr02g0057231	ABQ57549.1	87.5
HanXRQChr02g0057231	ABQ58059.1	87.5
HanXRQChr02g0057231	ABQ57613.1	87.5
HanXRQChr02g0057231	ABQ57590.1	87.5
HanXRQChr02g0057231	ABQ57654.1	87.5
HanXRQChr02g0057231	ABQ57643.1	87.5
HanXRQChr02g0057231	ABQ57606.1	87.5
HanXRQChr02g0057231	ABQ57677.1	87.5
HanXRQChr02g0057231	ABQ57594.1	87.5
HanXRQChr02g0057231	ABQ57688.1	87.5
HanXRQChr02g0057231	ABQ57661.1	87.5
HanXRQChr02g0057231	ABQ57644.1	87.5
HanXRQChr02g0057231	ABQ57620.1	87.5
HanXRQChr02g0057231	ABQ57599.1	87.5
HanXRQChr02g0057231	ABQ57689.1	87.5
HanXRQChr02g0057231	ABQ57680.1	87.5
HanXRQChr02g0057231	ABQ57664.1	87.5
HanXRQChr02g0057231	ABQ57658.1	87.5
HanXRQChr02g0057231	ABQ57651.1	87.5
HanXRQChr02g0057231	ABQ57648.1	87.5
HanXRQChr02g0057231	ABQ57561.1	87.5
HanXRQChr02g0057231	ABQ57623.1	87.5
HanXRQChr02g0057231	ABQ57686.1	87.5
HanXRQChr02g0057231	ABQ57669.1	87.5
HanXRQChr02g0057921	ABQ57607.1	87.5
HanXRQChr02g0057921	ABQ57730.1	87.5
HanXRQChr02g0057921	ABQ57737.1	87.5
HanXRQChr02g0057921	ABQ57696.1	87.5
HanXRQChr02g0057921	ABQ57694.1	87.5
HanXRQChr02g0057921	ABQ57542.1	87.5
HanXRQChr02g0057921	ABQ57707.1	87.5
HanXRQChr02g0057921	ABQ57756.1	87.5
HanXRQChr02g0057921	ABQ57758.1	87.5
HanXRQChr02g0057921	ABQ57709.1	87.5
HanXRQChr02g0057921	ABQ57704.1	87.5
HanXRQChr02g0057921	ABQ57763.1	87.5
HanXRQChr02g0057921	ABQ57691.1	87.5
HanXRQChr02g0057921	ABQ57605.1	87.5
HanXRQChr02g0057921	ABQ57646.1	87.5
HanXRQChr02g0057921	ABQ57598.1	87.5
HanXRQChr02g0057921	ABQ57747.1	87.5
HanXRQChr02g0057921	ABQ57746.1	87.5
HanXRQChr02g0057921	ABQ57736.1	87.5
HanXRQChr02g0057921	ABQ58062.1	87.5
HanXRQChr02g0057921	ABQ57728.1	87.5
HanXRQChr02g0057921	ABQ57589.1	87.5
HanXRQChr02g0057921	ABQ57549.1	87.5
HanXRQChr02g0057921	ABQ57613.1	87.5
HanXRQChr02g0057921	ABQ58059.1	87.5
HanXRQChr02g0057921	ABQ57643.1	87.5
HanXRQChr02g0057921	ABQ57661.1	87.5
HanXRQChr02g0057921	ABQ57606.1	87.5
HanXRQChr02g0057921	ABQ57680.1	87.5
HanXRQChr02g0057921	ABQ57623.1	87.5
HanXRQChr02g0057921	ABQ57686.1	87.5
HanXRQChr02g0057921	ABQ57775.1	87.5
HanXRQChr02g0057921	ABQ57745.1	87.5
HanXRQChr02g0057921	ABQ57548.1	87.5
HanXRQChr02g0057921	ABQ57693.1	87.5
HanXRQChr04g0110631	ABQ57716.1	87.5
HanXRQChr04g0110631	ABQ57752.1	87.5
HanXRQChr04g0110631	ABQ57708.1	87.5
HanXRQChr04g0110631	ABQ57728.1	87.5
HanXRQChr04g0110631	ABQ57590.1	87.5
HanXRQChr04g0110631	ABQ57613.1	87.5
HanXRQChr04g0110631	ABQ57643.1	87.5
HanXRQChr04g0110631	ABQ57606.1	87.5
HanXRQChr04g0110631	ABQ57689.1	87.5
HanXRQChr04g0110631	ABQ57688.1	87.5
HanXRQChr04g0110631	ABQ57664.1	87.5
HanXRQChr04g0110631	ABQ57658.1	87.5
HanXRQChr04g0110631	ABQ57651.1	87.5
HanXRQChr04g0110631	ABQ57648.1	87.5
HanXRQChr04g0110631	ABQ57644.1	87.5
HanXRQChr04g0110631	ABQ57620.1	87.5
HanXRQChr04g0110631	ABQ57561.1	87.5
HanXRQChr04g0110631	ABQ58059.1	87.5
HanXRQChr04g0110631	ABQ57680.1	87.5
HanXRQChr04g0110631	ABQ57599.1	87.5
HanXRQChr04g0110631	ABQ57623.1	87.5
HanXRQChr04g0110631	ABQ57686.1	87.5
HanXRQChr04g0110631	ABQ57669.1	87.5
HanXRQChr14g0457671	ABQ57666.1	87.5
HanXRQChr14g0457671	ABQ57734.1	87.5
HanXRQChr14g0457671	ABQ57607.1	87.5
HanXRQChr14g0457671	ABQ57691.1	87.5
HanXRQChr14g0457671	ABQ57605.1	87.5
HanXRQChr14g0457671	ABQ57698.1	87.5
HanXRQChr14g0457671	ABQ57707.1	87.5
HanXRQChr14g0457671	ABQ57723.1	87.5
HanXRQChr14g0457671	ABQ57699.1	87.5
HanXRQChr14g0457671	ABQ57763.1	87.5
HanXRQChr14g0457671	ABQ57770.1	87.5
HanXRQChr14g0457671	ABQ57546.1	87.5
HanXRQChr14g0457671	ABQ57693.1	87.5
HanXRQChr14g0457671	ABQ57588.1	87.5
HanXRQChr14g0457671	ABQ57745.1	87.5
HanXRQChr14g0457671	ABQ57548.1	87.5
HanXRQChr14g0457671	ABQ57721.1	87.5
HanXRQChr14g0457671	ABQ57775.1	87.5
HanXRQChr14g0457671	ABQ57758.1	87.5
HanXRQChr14g0457671	ABQ57709.1	87.5
HanXRQChr14g0457671	ABQ57736.1	87.5
HanXRQChr14g0457671	ABQ57704.1	87.5
HanXRQChr14g0457671	ABQ57747.1	87.5
HanXRQChr14g0457671	ABQ57694.1	87.5
HanXRQChr14g0457671	ABQ57744.1	87.5
HanXRQChr14g0457671	ABQ57549.1	87.5
HanXRQChr14g0457671	ABQ57714.1	87.5
HanXRQChr14g0457671	ABQ57746.1	87.5
HanXRQChr14g0457671	ABQ57533.1	87.5
HanXRQChr14g0457671	ABQ58062.1	87.5
HanXRQChr14g0457671	ABQ57716.1	87.5
HanXRQChr14g0457671	ABQ57752.1	87.5
HanXRQChr14g0457671	ABQ57728.1	87.5
HanXRQChr14g0457671	ABQ57708.1	87.5
HanXRQChr14g0457671	ABQ57613.1	87.5
HanXRQChr14g0457671	ABQ58059.1	87.5
HanXRQChr14g0457671	ABQ57590.1	87.5
HanXRQChr14g0457671	ABQ57589.1	87.5
HanXRQChr14g0457671	ABQ57643.1	87.5
HanXRQChr14g0457671	ABQ57677.1	87.5
HanXRQChr14g0457671	ABQ57661.1	87.5
HanXRQChr14g0457671	ABQ57620.1	87.5
HanXRQChr14g0457671	ABQ57606.1	87.5
HanXRQChr14g0457671	ABQ57599.1	87.5
HanXRQChr14g0457671	ABQ57594.1	87.5
HanXRQChr14g0457671	ABQ57689.1	87.5
HanXRQChr14g0457671	ABQ57688.1	87.5
HanXRQChr14g0457671	ABQ57664.1	87.5
HanXRQChr14g0457671	ABQ57658.1	87.5
HanXRQChr14g0457671	ABQ57651.1	87.5
HanXRQChr14g0457671	ABQ57648.1	87.5
HanXRQChr14g0457671	ABQ57644.1	87.5
HanXRQChr14g0457671	ABQ57561.1	87.5
HanXRQChr14g0457671	ABQ57681.1	87.5
HanXRQChr14g0457671	ABQ57680.1	87.5
HanXRQChr14g0457671	ABQ57623.1	87.5
HanXRQChr14g0457671	ABQ57686.1	87.5
HanXRQChr14g0457671	ABQ57669.1	87.5
HanXRQChr15g0477941	ABQ57716.1	87.5
HanXRQChr15g0477941	ABQ57728.1	87.5
HanXRQChr15g0477941	ABQ57752.1	87.5
HanXRQChr15g0477941	ABQ57708.1	87.5
HanXRQChr15g0477941	ABQ57589.1	87.5
HanXRQChr15g0477941	ABQ57654.1	87.5
HanXRQChr15g0477941	ABQ57613.1	87.5
HanXRQChr15g0477941	ABQ57590.1	87.5
HanXRQChr15g0477941	ABQ57643.1	87.5
HanXRQChr15g0477941	ABQ57606.1	87.5
HanXRQChr15g0477941	ABQ58059.1	87.5
HanXRQChr15g0477941	ABQ57661.1	87.5
HanXRQChr15g0477941	ABQ57644.1	87.5
HanXRQChr15g0477941	ABQ57620.1	87.5
HanXRQChr15g0477941	ABQ57689.1	87.5
HanXRQChr15g0477941	ABQ57677.1	87.5
HanXRQChr15g0477941	ABQ57664.1	87.5
HanXRQChr15g0477941	ABQ57658.1	87.5
HanXRQChr15g0477941	ABQ57651.1	87.5
HanXRQChr15g0477941	ABQ57648.1	87.5
HanXRQChr15g0477941	ABQ57594.1	87.5
HanXRQChr15g0477941	ABQ57561.1	87.5
HanXRQChr15g0477941	ABQ57688.1	87.5
HanXRQChr15g0477941	ABQ57681.1	87.5
HanXRQChr15g0477941	ABQ57599.1	87.5
HanXRQChr15g0477941	ABQ57680.1	87.5
HanXRQChr15g0477941	ABQ57623.1	87.5
HanXRQChr15g0477941	ABQ57686.1	87.5
HanXRQChr15g0477941	ABQ57669.1	87.5
HanXRQChr15g0477951	ABQ57716.1	87.5
HanXRQChr15g0477951	ABQ57728.1	87.5
HanXRQChr15g0477951	ABQ57752.1	87.5
HanXRQChr15g0477951	ABQ57708.1	87.5
HanXRQChr15g0477951	ABQ57589.1	87.5
HanXRQChr15g0477951	ABQ57654.1	87.5
HanXRQChr15g0477951	ABQ57613.1	87.5
HanXRQChr15g0477951	ABQ57590.1	87.5
HanXRQChr15g0477951	ABQ57643.1	87.5
HanXRQChr15g0477951	ABQ57606.1	87.5
HanXRQChr15g0477951	ABQ57677.1	87.5
HanXRQChr15g0477951	ABQ58059.1	87.5
HanXRQChr15g0477951	ABQ57661.1	87.5
HanXRQChr15g0477951	ABQ57644.1	87.5
HanXRQChr15g0477951	ABQ57620.1	87.5
HanXRQChr15g0477951	ABQ57689.1	87.5
HanXRQChr15g0477951	ABQ57688.1	87.5
HanXRQChr15g0477951	ABQ57664.1	87.5
HanXRQChr15g0477951	ABQ57658.1	87.5
HanXRQChr15g0477951	ABQ57651.1	87.5
HanXRQChr15g0477951	ABQ57648.1	87.5
HanXRQChr15g0477951	ABQ57594.1	87.5
HanXRQChr15g0477951	ABQ57561.1	87.5
HanXRQChr15g0477951	ABQ57681.1	87.5
HanXRQChr15g0477951	ABQ57599.1	87.5
HanXRQChr15g0477951	ABQ57680.1	87.5
HanXRQChr15g0477951	ABQ57623.1	87.5
HanXRQChr15g0477951	ABQ57686.1	87.5
HanXRQChr15g0477951	ABQ57669.1	87.5
HanXRQChr15g0478711	ABQ57723.1	87.5
HanXRQChr15g0478711	ABQ57613.1	87.5
HanXRQChr15g0478711	ABQ57590.1	87.5
HanXRQChr15g0478711	ABQ57589.1	87.5
HanXRQChr15g0478711	ABQ57654.1	87.5
HanXRQChr15g0478711	ABQ57643.1	87.5
HanXRQChr15g0478711	ABQ57606.1	87.5
HanXRQChr15g0478711	ABQ58059.1	87.5
HanXRQChr15g0478711	ABQ57677.1	87.5
HanXRQChr15g0478711	ABQ57620.1	87.5
HanXRQChr15g0478711	ABQ57689.1	87.5
HanXRQChr15g0478711	ABQ57688.1	87.5
HanXRQChr15g0478711	ABQ57664.1	87.5
HanXRQChr15g0478711	ABQ57658.1	87.5
HanXRQChr15g0478711	ABQ57651.1	87.5
HanXRQChr15g0478711	ABQ57648.1	87.5
HanXRQChr15g0478711	ABQ57594.1	87.5
HanXRQChr15g0478711	ABQ57561.1	87.5
HanXRQChr15g0478711	ABQ57661.1	87.5
HanXRQChr15g0478711	ABQ57644.1	87.5
HanXRQChr15g0478711	ABQ57599.1	87.5
HanXRQChr15g0478711	ABQ57680.1	87.5
HanXRQChr15g0478711	ABQ57681.1	87.5
HanXRQChr15g0478711	ABQ57623.1	87.5
HanXRQChr15g0478711	ABQ57669.1	87.5
HanXRQChr15g0478711	ABQ57686.1	87.5
HanXRQChr15g0478881	ABQ57716.1	87.5
HanXRQChr15g0478881	ABQ57752.1	87.5
HanXRQChr15g0478881	ABQ57708.1	87.5
HanXRQChr15g0478881	ABQ57728.1	87.5
HanXRQChr15g0478881	ABQ57698.1	87.5
HanXRQChr15g0478881	ABQ57589.1	87.5
HanXRQChr15g0478881	ABQ57590.1	87.5
HanXRQChr15g0478881	ABQ57613.1	87.5
HanXRQChr15g0478881	ABQ57643.1	87.5
HanXRQChr15g0478881	ABQ57688.1	87.5
HanXRQChr15g0478881	ABQ57606.1	87.5
HanXRQChr15g0478881	ABQ58059.1	87.5
HanXRQChr15g0478881	ABQ57599.1	87.5
HanXRQChr15g0478881	ABQ57594.1	87.5
HanXRQChr15g0478881	ABQ57681.1	87.5
HanXRQChr15g0478881	ABQ57677.1	87.5
HanXRQChr15g0478881	ABQ57661.1	87.5
HanXRQChr15g0478881	ABQ57689.1	87.5
HanXRQChr15g0478881	ABQ57680.1	87.5
HanXRQChr15g0478881	ABQ57664.1	87.5
HanXRQChr15g0478881	ABQ57658.1	87.5
HanXRQChr15g0478881	ABQ57651.1	87.5
HanXRQChr15g0478881	ABQ57648.1	87.5
HanXRQChr15g0478881	ABQ57644.1	87.5
HanXRQChr15g0478881	ABQ57620.1	87.5
HanXRQChr15g0478881	ABQ57561.1	87.5
HanXRQChr15g0478881	ABQ57623.1	87.5
HanXRQChr15g0478881	ABQ57686.1	87.5
HanXRQChr15g0478881	ABQ57669.1	87.5
HanXRQChr15g0478941	ABQ57606.1	87.5
HanXRQChr15g0478941	ABQ57623.1	87.5
HanXRQChr15g0479731	ABQ57533.1	87.5
HanXRQChr15g0479731	ABQ57654.1	87.5
HanXRQChr15g0479731	ABQ57590.1	87.5
HanXRQChr15g0479731	ABQ57589.1	87.5
HanXRQChr15g0479731	ABQ57613.1	87.5
HanXRQChr15g0479731	ABQ57643.1	87.5
HanXRQChr15g0479731	ABQ58059.1	87.5
HanXRQChr15g0479731	ABQ57677.1	87.5
HanXRQChr15g0479731	ABQ57606.1	87.5
HanXRQChr15g0479731	ABQ57681.1	87.5
HanXRQChr15g0479731	ABQ57661.1	87.5
HanXRQChr15g0479731	ABQ57620.1	87.5
HanXRQChr15g0479731	ABQ57689.1	87.5
HanXRQChr15g0479731	ABQ57688.1	87.5
HanXRQChr15g0479731	ABQ57664.1	87.5
HanXRQChr15g0479731	ABQ57658.1	87.5
HanXRQChr15g0479731	ABQ57651.1	87.5
HanXRQChr15g0479731	ABQ57648.1	87.5
HanXRQChr15g0479731	ABQ57644.1	87.5
HanXRQChr15g0479731	ABQ57561.1	87.5
HanXRQChr15g0479731	ABQ57594.1	87.5
HanXRQChr15g0479731	ABQ57680.1	87.5
HanXRQChr15g0479731	ABQ57599.1	87.5
HanXRQChr15g0479731	ABQ57623.1	87.5
HanXRQChr15g0479731	ABQ57686.1	87.5
HanXRQChr15g0479731	ABQ57669.1	87.5
HanXRQChr17g0552491	ABQ57710.1	87.5
HanXRQChr17g0552491	ABQ57610.1	87.5
HanXRQChr08g0209601	ABQ57727.1	86.98
HanXRQChr08g0209681	ABQ57772.1	86.98
HanXRQChr08g0209681	ABQ57768.1	86.98
HanXRQChr08g0209681	ABQ57737.1	86.98
HanXRQChr08g0209681	ABQ57730.1	86.98
HanXRQChr08g0209821	ABQ57753.1	86.98
HanXRQChr13g0411671	ABQ57772.1	86.98
HanXRQChr13g0411671	ABQ57753.1	86.98
HanXRQChr08g0209681	ABQ57736.1	86.9
HanXRQChr08g0209681	ABQ57763.1	86.9
HanXRQChr08g0209821	ABQ57632.1	86.9
HanXRQChr08g0209821	ABQ57687.1	86.9
HanXRQChr08g0209821	ABQ57684.1	86.9
HanXRQChr05g0136351	ABQ57645.1	86.47
HanXRQChr08g0209601	ABQ57772.1	86.39
HanXRQChr08g0209681	ABQ57734.1	86.39
HanXRQChr08g0209681	ABQ57598.1	86.39
HanXRQChr08g0209681	ABQ57723.1	86.39
HanXRQChr08g0209681	ABQ57698.1	86.39
HanXRQChr08g0209741	ABQ58062.1	86.39
HanXRQChr08g0209821	ABQ57674.1	86.39
HanXRQChr08g0209821	ABQ57727.1	86.39
HanXRQChr08g0210051	ABQ57762.1	86.39
HanXRQChr13g0411671	ABQ57674.1	86.39
HanXRQChr13g0411671	ABQ57608.1	86.39
HanXRQChr13g0411671	ABQ57727.1	86.39
HanXRQChr13g0411671	ABQ57723.1	86.39
HanXRQChr13g0411671	ABQ57698.1	86.39
HanXRQChr08g0209601	ABQ57632.1	86.31
HanXRQChr08g0209601	ABQ57687.1	86.31
HanXRQChr08g0209601	ABQ57684.1	86.31
HanXRQChr08g0209681	ABQ57732.1	86.31
HanXRQChr08g0209681	ABQ57699.1	86.31
HanXRQChr08g0209681	ABQ57761.1	86.31
HanXRQChr08g0209681	ABQ57746.1	86.31
HanXRQChr08g0209821	ABQ57541.1	86.31
HanXRQChr08g0209821	ABQ57647.1	86.31
HanXRQChr08g0209821	ABQ57622.1	86.31
HanXRQChr08g0209821	ABQ57685.1	86.31
HanXRQChr13g0411671	ABQ57541.1	86.31
HanXRQChr13g0411671	ABQ57632.1	86.31
HanXRQChr13g0411671	ABQ57687.1	86.31
HanXRQChr13g0411671	ABQ57684.1	86.31
HanXRQChr05g0136351	ABQ57588.1	85.88
HanXRQChr05g0136351	ABQ57667.1	85.88
HanXRQChr08g0209601	ABQ57674.1	85.8
HanXRQChr08g0209601	ABQ57608.1	85.8
HanXRQChr08g0209601	ABQ57723.1	85.8
HanXRQChr08g0209601	ABQ57698.1	85.8
HanXRQChr08g0209681	ABQ57540.1	85.8
HanXRQChr08g0209681	ABQ57724.1	85.8
HanXRQChr08g0209681	ABQ57696.1	85.8
HanXRQChr08g0209821	ABQ57772.1	85.8
HanXRQChr08g0209821	ABQ57608.1	85.8
HanXRQChr08g0210051	ABQ57598.1	85.8
HanXRQChr08g0210051	ABQ57739.1	85.8
HanXRQChr08g0209601	ABQ57541.1	85.71
HanXRQChr08g0209601	ABQ57647.1	85.71
HanXRQChr08g0209601	ABQ57622.1	85.71
HanXRQChr08g0209601	ABQ57685.1	85.71
HanXRQChr08g0209681	ABQ57747.1	85.71
HanXRQChr08g0209681	ABQ57744.1	85.71
HanXRQChr08g0209821	ABQ57602.1	85.71
HanXRQChr08g0209821	ABQ57650.1	85.71
HanXRQChr08g0209821	ABQ57634.1	85.71
HanXRQChr08g0210051	ABQ58062.1	85.71
HanXRQChr13g0411671	ABQ57647.1	85.71
HanXRQChr13g0411671	ABQ57622.1	85.71
HanXRQChr13g0411671	ABQ57685.1	85.71
HanXRQChr13g0425761	ABQ57546.1	85.71
HanXRQChr13g0425761	ABQ57631.1	85.71
HanXRQChr13g0425761	ABQ57679.1	85.71
HanXRQChr13g0425761	ABQ57741.1	85.71
HanXRQChr13g0425761	ABQ57738.1	85.71
HanXRQChr13g0425761	ABQ57726.1	85.71
HanXRQChr13g0425761	ABQ57563.1	85.71
HanXRQChr08g0211081	ABQ57631.1	85.38
HanXRQChr05g0136351	ABQ57546.1	85.29
HanXRQChr08g0209681	ABQ58061.1	85.21
HanXRQChr08g0209681	ABQ57771.1	85.21
HanXRQChr08g0209681	ABQ57739.1	85.21
HanXRQChr08g0209821	ABQ57723.1	85.21
HanXRQChr08g0209821	ABQ57698.1	85.21
HanXRQChr08g0210051	ABQ57540.1	85.21
HanXRQChr08g0210051	ABQ57724.1	85.21
HanXRQChr08g0210051	ABQ57696.1	85.21
HanXRQChr08g0209601	ABQ57602.1	85.12
HanXRQChr08g0209601	ABQ57650.1	85.12
HanXRQChr08g0209601	ABQ57634.1	85.12
HanXRQChr08g0209681	ABQ57756.1	85.12
HanXRQChr08g0209821	ABQ57615.1	85.12
HanXRQChr08g0209821	ABQ57595.1	85.12
HanXRQChr13g0411671	ABQ57650.1	85.12
HanXRQChr13g0411671	ABQ57602.1	85.12
HanXRQChr13g0411671	ABQ57634.1	85.12
HanXRQChr13g0411671	ABQ57595.1	85.12
HanXRQChr08g0211081	ABQ57679.1	84.8
HanXRQChr05g0136351	ABQ57638.1	84.71
HanXRQChr08g0209741	ABQ57598.1	84.71
HanXRQChr08g0209741	ABQ57762.1	84.71
HanXRQChr02g0057161	ABQ57567.1	84.62
HanXRQChr08g0209681	ABQ57608.1	84.62
HanXRQChr08g0210051	ABQ57771.1	84.62
HanXRQChr08g0210051	ABQ58061.1	84.62
HanXRQChr14g0430311	ABQ57670.1	84.62
HanXRQChr14g0430311	ABQ58059.1	84.62
HanXRQChr14g0430311	ABQ57654.1	84.62
HanXRQChr14g0430311	ABQ57590.1	84.62
HanXRQChr14g0430311	ABQ57589.1	84.62
HanXRQChr14g0430311	ABQ57613.1	84.62
HanXRQChr14g0430311	ABQ57688.1	84.62
HanXRQChr14g0430311	ABQ57599.1	84.62
HanXRQChr14g0430311	ABQ57594.1	84.62
HanXRQChr14g0430311	ABQ57677.1	84.62
HanXRQChr14g0430311	ABQ57681.1	84.62
HanXRQChr14g0430311	ABQ57644.1	84.62
HanXRQChr14g0430311	ABQ57661.1	84.62
HanXRQChr14g0430311	ABQ57606.1	84.62
HanXRQChr14g0430311	ABQ57689.1	84.62
HanXRQChr14g0430311	ABQ57664.1	84.62
HanXRQChr14g0430311	ABQ57658.1	84.62
HanXRQChr14g0430311	ABQ57651.1	84.62
HanXRQChr14g0430311	ABQ57648.1	84.62
HanXRQChr14g0430311	ABQ57561.1	84.62
HanXRQChr14g0430311	ABQ57680.1	84.62
HanXRQChr14g0430311	ABQ57643.1	84.62
HanXRQChr14g0430311	ABQ57620.1	84.62
HanXRQChr14g0430311	ABQ57623.1	84.62
HanXRQChr14g0430311	ABQ57686.1	84.62
HanXRQChr14g0430311	ABQ57669.1	84.62
HanXRQChr08g0209601	ABQ57615.1	84.52
HanXRQChr08g0209601	ABQ57595.1	84.52
HanXRQChr08g0209681	ABQ57607.1	84.52
HanXRQChr13g0411671	ABQ57615.1	84.52
HanXRQChr08g0209741	ABQ57540.1	84.12
HanXRQChr08g0209741	ABQ57739.1	84.12
HanXRQChr08g0209681	ABQ57542.1	84.02
HanXRQChr08g0210051	ABQ57707.1	84.02
HanXRQChr08g0210051	ABQ57756.1	84.02
HanXRQChr13g0411671	ABQ57676.1	84.02
HanXRQChr13g0411671	ABQ57542.1	84.02
HanXRQChr05g0136351	ABQ57549.1	83.53
HanXRQChr08g0209741	ABQ57724.1	83.53
HanXRQChr08g0209741	ABQ57696.1	83.53
HanXRQChr08g0209741	ABQ57704.1	83.53
HanXRQChr08g0209601	ABQ57676.1	83.43
HanXRQChr08g0210051	ABQ57704.1	83.43
HanXRQChr08g0210051	ABQ57734.1	83.43
HanXRQChr08g0210051	ABQ57763.1	83.43
HanXRQChr13g0411671	ABQ57692.1	83.43
HanXRQChr01g0029881	ABQ57530.1	83.33
HanXRQChr07g0193671	ABQ58059.1	83.33
HanXRQChr08g0209601	ABQ57607.1	83.33
HanXRQChr08g0209821	ABQ57607.1	83.33
HanXRQChr13g0391491	ABQ57568.1	83.33
HanXRQChr13g0411671	ABQ57607.1	83.33
HanXRQChr05g0136351	ABQ57720.1	82.94
HanXRQChr05g0136351	ABQ57742.1	82.94
HanXRQChr08g0209741	ABQ57771.1	82.94
HanXRQChr08g0209741	ABQ58061.1	82.94
HanXRQChr08g0209741	ABQ57714.1	82.94
HanXRQChr08g0209741	ABQ57756.1	82.94
HanXRQChr08g0209601	ABQ57692.1	82.84
HanXRQChr08g0209601	ABQ57734.1	82.84
HanXRQChr08g0209681	ABQ57674.1	82.84
HanXRQChr08g0209821	ABQ57734.1	82.84
HanXRQChr08g0209821	ABQ57542.1	82.84
HanXRQChr08g0210051	ABQ57768.1	82.84
HanXRQChr08g0210051	ABQ57608.1	82.84
HanXRQChr08g0210051	ABQ57737.1	82.84
HanXRQChr08g0210051	ABQ57714.1	82.84
HanXRQChr08g0210051	ABQ57753.1	82.84
HanXRQChr08g0210051	ABQ57727.1	82.84
HanXRQChr13g0411671	ABQ57734.1	82.84
HanXRQChr08g0209681	ABQ57541.1	82.74
HanXRQChr08g0209741	ABQ57770.1	82.35
HanXRQChr08g0209741	ABQ57707.1	82.35
HanXRQChr08g0209601	ABQ57542.1	82.25
HanXRQChr08g0209821	ABQ57676.1	82.25
HanXRQChr08g0210051	ABQ57770.1	82.25
HanXRQChr08g0210051	ABQ57730.1	82.25
HanXRQChr08g0210051	ABQ57732.1	82.25
HanXRQChr13g0425431	ABQ58055.1	81.82
HanXRQChr08g0209741	ABQ57734.1	81.76
HanXRQChr08g0209741	ABQ57763.1	81.76
HanXRQChr08g0209571	ABQ57716.1	81.73
HanXRQChr08g0209571	ABQ57752.1	81.73
HanXRQChr08g0209571	ABQ57708.1	81.73
HanXRQChr08g0209571	ABQ57707.1	81.73
HanXRQChr08g0209821	ABQ57692.1	81.66
HanXRQChr08g0210051	ABQ57772.1	81.66
HanXRQChr02g0037011	ABQ58054.1	81.48
HanXRQChr08g0209741	ABQ57768.1	81.18
HanXRQChr08g0209741	ABQ57737.1	81.18
HanXRQChr08g0209741	ABQ57753.1	81.18
HanXRQChr08g0209681	ABQ57676.1	81.07
HanXRQChr08g0210051	ABQ57674.1	81.07
HanXRQChr08g0210051	ABQ57758.1	81.07
HanXRQChr08g0210051	ABQ57709.1	81.07
HanXRQChr08g0210051	ABQ57747.1	81.07
HanXRQChr08g0210051	ABQ57691.1	81.07
HanXRQChr08g0210051	ABQ57605.1	81.07
HanXRQChr08g0210051	ABQ57721.1	81.07
HanXRQChr08g0210051	ABQ57646.1	81.07
HanXRQChr08g0210051	ABQ57723.1	81.07
HanXRQChr08g0210051	ABQ57698.1	81.07
HanXRQChr08g0209571	ABQ57742.1	80.95
HanXRQChr08g0209571	ABQ57549.1	80.95
HanXRQChr08g0210051	ABQ57541.1	80.95
HanXRQChr08g0209571	ABQ57608.1	80.77
HanXRQChr08g0209571	ABQ57598.1	80.77
HanXRQChr08g0209571	ABQ57540.1	80.77
HanXRQChr08g0209571	ABQ57762.1	80.77
HanXRQChr08g0209571	ABQ57724.1	80.77
HanXRQChr08g0209571	ABQ58061.1	80.77
HanXRQChr08g0209571	ABQ57728.1	80.77
HanXRQChr08g0209571	ABQ57739.1	80.77
HanXRQChr08g0209571	ABQ57763.1	80.77
HanXRQChr05g0136351	ABQ57750.1	80.59
HanXRQChr05g0136351	ABQ57695.1	80.59
HanXRQChr05g0136351	ABQ57719.1	80.59
HanXRQChr05g0136351	ABQ57760.1	80.59
HanXRQChr05g0136351	ABQ57705.1	80.59
HanXRQChr08g0209741	ABQ57674.1	80.59
HanXRQChr08g0209741	ABQ57608.1	80.59
HanXRQChr08g0209741	ABQ57727.1	80.59
HanXRQChr08g0209741	ABQ57730.1	80.59
HanXRQChr08g0209741	ABQ57747.1	80.59
HanXRQChr08g0209741	ABQ57732.1	80.59
HanXRQChr08g0209681	ABQ57692.1	80.47
HanXRQChr08g0209741	ABQ57541.1	80.47
HanXRQChr08g0210051	ABQ57676.1	80.47
HanXRQChr08g0210051	ABQ57746.1	80.47
HanXRQChr08g0210051	ABQ57666.1	80.47
HanXRQChr13g0411671	ABQ57588.1	80.47
HanXRQChr09g0239451	ABQ58054.1	80.41
HanXRQChr05g0136351	ABQ57764.1	80
HanXRQChr05g0136351	ABQ57731.1	80
HanXRQChr05g0136351	ABQ57725.1	80
HanXRQChr05g0136351	ABQ57706.1	80
HanXRQChr05g0136351	ABQ57766.1	80
HanXRQChr05g0136351	ABQ57711.1	80
HanXRQChr05g0136351	ABQ57774.1	80
HanXRQChr05g0136351	ABQ57743.1	80
HanXRQChr05g0136351	ABQ57748.1	80
HanXRQChr05g0136351	ABQ57722.1	80
HanXRQChr05g0136351	ABQ57773.1	80
HanXRQChr08g0209571	ABQ57588.1	80
HanXRQChr08g0209571	ABQ57645.1	80
HanXRQChr08g0209571	ABQ57638.1	80
HanXRQChr08g0209741	ABQ57746.1	80
HanXRQChr13g0420141	ABQ57741.1	80
HanXRQChr13g0420141	ABQ57738.1	80
HanXRQChr13g0420141	ABQ57726.1	80
HanXRQChr13g0420141	ABQ57740.1	80
HanXRQChr13g0420141	ABQ57735.1	80
HanXRQChr13g0420141	ABQ58060.1	80
HanXRQChr13g0420141	ABQ57665.1	80
HanXRQChr13g0420141	ABQ57690.1	80
HanXRQChr13g0420141	ABQ57593.1	80
HanXRQChr13g0420141	ABQ57591.1	80
HanXRQChr13g0420141	ABQ57755.1	80
HanXRQChr13g0420141	ABQ57659.1	80
HanXRQChr13g0420141	ABQ57652.1	80
HanXRQChr13g0420141	ABQ57629.1	80
HanXRQChr13g0420141	ABQ57621.1	80
HanXRQChr13g0420141	ABQ57617.1	80
HanXRQChr13g0420141	ABQ57609.1	80
HanXRQChr13g0420141	ABQ57596.1	80
HanXRQChr13g0420141	ABQ57569.1	80
HanXRQChr13g0420141	ABQ57673.1	80
HanXRQChr13g0420141	ABQ57671.1	80
HanXRQChr13g0420141	ABQ57637.1	80
HanXRQChr13g0420141	ABQ57633.1	80
HanXRQChr13g0420141	ABQ57616.1	80
HanXRQChr13g0420141	ABQ57603.1	80
HanXRQChr13g0420141	ABQ57600.1	80
HanXRQChr13g0420141	ABQ57715.1	80
HanXRQChr13g0420141	ABQ57656.1	80
HanXRQChr13g0420141	ABQ57655.1	80
HanXRQChr13g0420141	ABQ57627.1	80
HanXRQChr13g0420141	ABQ57624.1	80
HanXRQChr13g0420141	ABQ57640.1	80
HanXRQChr13g0420141	ABQ57718.1	80
HanXRQChr13g0420141	ABQ57660.1	80
HanXRQChr13g0420141	ABQ57682.1	80
HanXRQChr13g0420141	ABQ57668.1	80
HanXRQChr13g0420141	ABQ57626.1	80
HanXRQChr13g0420141	ABQ57611.1	80
HanXRQChr13g0420141	ABQ57710.1	80
HanXRQChr13g0420141	ABQ57612.1	80
HanXRQChr13g0420141	ABQ57653.1	80
HanXRQChr13g0420141	ABQ57630.1	80
HanXRQChr13g0420141	ABQ57639.1	80
HanXRQChr13g0420141	ABQ57610.1	80
HanXRQChr13g0420141	ABQ57641.1	80
HanXRQChr08g0210051	ABQ57699.1	79.88
HanXRQChr08g0210051	ABQ57761.1	79.88
HanXRQChr08g0210051	ABQ57736.1	79.88
HanXRQChr08g0209571	ABQ57541.1	79.81
HanXRQChr08g0209571	ABQ57674.1	79.81
HanXRQChr08g0209571	ABQ57704.1	79.81
HanXRQChr08g0209571	ABQ57747.1	79.81
HanXRQChr08g0209571	ABQ57744.1	79.81
HanXRQChr08g0209571	ABQ57771.1	79.81
HanXRQChr08g0209571	ABQ57696.1	79.81
HanXRQChr08g0209571	ABQ57646.1	79.61
HanXRQChr05g0136351	ABQ57767.1	79.41
HanXRQChr05g0136351	ABQ57551.1	79.41
HanXRQChr08g0209741	ABQ57758.1	79.41
HanXRQChr08g0209741	ABQ57709.1	79.41
HanXRQChr08g0209741	ABQ57699.1	79.41
HanXRQChr08g0209741	ABQ57761.1	79.41
HanXRQChr08g0209741	ABQ57721.1	79.41
HanXRQChr08g0209741	ABQ57691.1	79.41
HanXRQChr08g0209741	ABQ57605.1	79.41
HanXRQChr08g0209741	ABQ57736.1	79.41
HanXRQChr08g0209741	ABQ57646.1	79.41
HanXRQChr09g0239481	ABQ58054.1	79.38
HanXRQChr09g0240261	ABQ58054.1	79.31
HanXRQChr08g0210051	ABQ57692.1	79.29
HanXRQChr08g0210051	ABQ57744.1	79.29
HanXRQChr08g0210051	ABQ57632.1	79.29
HanXRQChr08g0210051	ABQ57687.1	79.29
HanXRQChr08g0210051	ABQ57684.1	79.29
HanXRQChr08g0209571	ABQ57720.1	79.05
HanXRQChr08g0209571	ABQ57546.1	79.05
HanXRQChr08g0209571	ABQ57667.1	79.05
HanXRQChr08g0209571	ABQ57737.1	78.85
HanXRQChr08g0209571	ABQ57730.1	78.85
HanXRQChr08g0209571	ABQ57761.1	78.85
HanXRQChr08g0209571	ABQ57714.1	78.85
HanXRQChr08g0209571	ABQ57768.1	78.85
HanXRQChr08g0209571	ABQ57666.1	78.85
HanXRQChr08g0209571	ABQ57691.1	78.85
HanXRQChr08g0209571	ABQ57605.1	78.85
HanXRQChr08g0209571	ABQ57756.1	78.85
HanXRQChr08g0209741	ABQ57772.1	78.82
HanXRQChr08g0209741	ABQ57744.1	78.82
HanXRQChr08g0209741	ABQ57666.1	78.82
HanXRQChr08g0209741	ABQ57698.1	78.82
HanXRQChr04g0123041	ABQ57608.1	78.7
HanXRQChr04g0123041	ABQ57549.1	78.7
HanXRQChr08g0210051	ABQ57542.1	78.7
HanXRQChr08g0210051	ABQ57647.1	78.7
HanXRQChr08g0210051	ABQ57622.1	78.7
HanXRQChr08g0210051	ABQ57685.1	78.7
HanXRQChr04g0123041	ABQ57541.1	78.57
HanXRQChr09g0239431	ABQ58054.1	78.35
HanXRQChr05g0136351	ABQ57694.1	78.24
HanXRQChr05g0136351	ABQ57745.1	78.24
HanXRQChr05g0136351	ABQ57548.1	78.24
HanXRQChr08g0209741	ABQ57723.1	78.24
HanXRQChr04g0095771	ABQ57683.1	78.11
HanXRQChr04g0123041	ABQ57674.1	78.11
HanXRQChr04g0123041	ABQ57762.1	78.11
HanXRQChr04g0123041	ABQ57742.1	78.11
HanXRQChr08g0209821	ABQ57588.1	78.11
HanXRQChr08g0210051	ABQ57602.1	78.11
HanXRQChr08g0210051	ABQ57650.1	78.11
HanXRQChr08g0210051	ABQ57595.1	78.11
HanXRQChr08g0210051	ABQ57607.1	78.11
HanXRQChr04g0123041	ABQ57691.1	77.98
HanXRQChr04g0123041	ABQ57605.1	77.98
HanXRQChr04g0123041	ABQ57752.1	77.98
HanXRQChr04g0123041	ABQ57708.1	77.98
HanXRQChr08g0209571	ABQ57692.1	77.88
HanXRQChr08g0209571	ABQ57676.1	77.88
HanXRQChr08g0209571	ABQ57770.1	77.88
HanXRQChr08g0209571	ABQ57699.1	77.88
HanXRQChr08g0209571	ABQ57746.1	77.88
HanXRQChr08g0209571	ABQ57758.1	77.88
HanXRQChr08g0209571	ABQ57709.1	77.88
HanXRQChr08g0209571	ABQ57736.1	77.88
HanXRQChr08g0209571	ABQ57721.1	77.88
HanXRQChr11g0333011	ABQ57602.1	77.78
HanXRQChr11g0333011	ABQ57650.1	77.78
HanXRQChr11g0333011	ABQ57540.1	77.78
HanXRQChr11g0333081	ABQ57723.1	77.78
HanXRQChr11g0333081	ABQ57698.1	77.78
HanXRQChr11g0335531	ABQ57704.1	77.78
HanXRQChr11g0335531	ABQ57714.1	77.78
HanXRQChr11g0335531	ABQ57770.1	77.78
HanXRQChr11g0335531	ABQ57732.1	77.78
HanXRQChr11g0335531	ABQ57707.1	77.78
HanXRQChr11g0335531	ABQ57666.1	77.78
HanXRQChr11g0335531	ABQ57607.1	77.78
HanXRQChr11g0335531	ABQ57734.1	77.78
HanXRQChr11g0335531	ABQ57670.1	77.78
HanXRQChr11g0335531	ABQ57756.1	77.78
HanXRQChr11g0335531	ABQ57763.1	77.78
HanXRQChr11g0335531	ABQ57758.1	77.78
HanXRQChr11g0335531	ABQ57721.1	77.78
HanXRQChr11g0335531	ABQ57709.1	77.78
HanXRQChr11g0335531	ABQ57691.1	77.78
HanXRQChr11g0335531	ABQ57605.1	77.78
HanXRQChr11g0335531	ABQ57602.1	77.78
HanXRQChr11g0335531	ABQ57685.1	77.78
HanXRQChr11g0335531	ABQ57615.1	77.78
HanXRQChr11g0335531	ABQ57646.1	77.78
HanXRQChr11g0335531	ABQ57632.1	77.78
HanXRQChr11g0335531	ABQ57753.1	77.78
HanXRQChr11g0335531	ABQ57727.1	77.78
HanXRQChr11g0335531	ABQ57687.1	77.78
HanXRQChr11g0335531	ABQ57650.1	77.78
HanXRQChr11g0335531	ABQ58062.1	77.78
HanXRQChr11g0335531	ABQ57771.1	77.78
HanXRQChr11g0335531	ABQ57737.1	77.78
HanXRQChr11g0335531	ABQ57724.1	77.78
HanXRQChr11g0335531	ABQ57542.1	77.78
HanXRQChr11g0335531	ABQ57647.1	77.78
HanXRQChr11g0335531	ABQ57622.1	77.78
HanXRQChr11g0335531	ABQ57739.1	77.78
HanXRQChr11g0335531	ABQ57684.1	77.78
HanXRQChr11g0335531	ABQ57730.1	77.78
HanXRQChr11g0335531	ABQ57595.1	77.78
HanXRQChr11g0335531	ABQ57696.1	77.78
HanXRQChr11g0335531	ABQ58061.1	77.78
HanXRQChr11g0335531	ABQ57608.1	77.78
HanXRQChr11g0335531	ABQ57694.1	77.78
HanXRQChr11g0335531	ABQ57762.1	77.78
HanXRQChr11g0335531	ABQ57540.1	77.78
HanXRQChr11g0335531	ABQ57713.1	77.78
HanXRQChr11g0335531	ABQ57598.1	77.78
HanXRQChr11g0335531	ABQ57698.1	77.78
HanXRQChr11g0335531	ABQ57772.1	77.78
HanXRQChr11g0335531	ABQ57723.1	77.78
HanXRQChr11g0335531	ABQ57775.1	77.78
HanXRQChr11g0335531	ABQ57638.1	77.78
HanXRQChr11g0335531	ABQ57588.1	77.78
HanXRQChr11g0335531	ABQ57720.1	77.78
HanXRQChr11g0335531	ABQ57742.1	77.78
HanXRQChr11g0335531	ABQ57745.1	77.78
HanXRQChr11g0335531	ABQ57548.1	77.78
HanXRQChr08g0209571	ABQ58062.1	77.67
HanXRQChr04g0123041	ABQ57645.1	77.65
HanXRQChr04g0123041	ABQ57667.1	77.65
HanXRQChr04g0123041	ABQ57546.1	77.65
HanXRQChr05g0136351	ABQ57775.1	77.65
HanXRQChr05g0136351	ABQ57693.1	77.65
HanXRQChr08g0209741	ABQ57632.1	77.65
HanXRQChr08g0209741	ABQ57687.1	77.65
HanXRQChr08g0209741	ABQ57684.1	77.65
HanXRQChr08g0210051	ABQ57588.1	77.65
HanXRQChr04g0095771	ABQ57555.1	77.51
HanXRQChr04g0123041	ABQ57720.1	77.51
HanXRQChr04g0123041	ABQ57598.1	77.51
HanXRQChr04g0123041	ABQ57724.1	77.51
HanXRQChr04g0123041	ABQ58061.1	77.51
HanXRQChr04g0123041	ABQ57739.1	77.51
HanXRQChr08g0209601	ABQ57588.1	77.51
HanXRQChr08g0210051	ABQ57615.1	77.51
HanXRQChr08g0210051	ABQ57634.1	77.51
HanXRQChr04g0123041	ABQ57707.1	77.38
HanXRQChr04g0123041	ABQ57646.1	77.38
HanXRQChr04g0123041	ABQ57666.1	77.38
HanXRQChr04g0123041	ABQ57716.1	77.38
HanXRQChr04g0123041	ABQ57728.1	77.38
HanXRQChr08g0209741	ABQ57676.1	77.06
HanXRQChr08g0209741	ABQ57647.1	77.06
HanXRQChr08g0209741	ABQ57622.1	77.06
HanXRQChr08g0209741	ABQ57685.1	77.06
HanXRQChr01g0029311	ABQ57745.1	76.92
HanXRQChr01g0029311	ABQ57548.1	76.92
HanXRQChr01g0029311	ABQ57775.1	76.92
HanXRQChr01g0029311	ABQ57693.1	76.92
HanXRQChr01g0029881	ABQ57744.1	76.92
HanXRQChr01g0029881	ABQ57657.1	76.92
HanXRQChr01g0030561	ABQ57744.1	76.92
HanXRQChr01g0030561	ABQ57657.1	76.92
HanXRQChr02g0031861	ABQ57694.1	76.92
HanXRQChr02g0031941	ABQ57694.1	76.92
HanXRQChr02g0057161	ABQ57568.1	76.92
HanXRQChr04g0095771	ABQ57657.1	76.92
HanXRQChr04g0095771	ABQ57625.1	76.92
HanXRQChr04g0095771	ABQ57662.1	76.92
HanXRQChr04g0123041	ABQ57540.1	76.92
HanXRQChr04g0123041	ABQ57768.1	76.92
HanXRQChr04g0123041	ABQ57737.1	76.92
HanXRQChr04g0123041	ABQ57771.1	76.92
HanXRQChr04g0123041	ABQ57696.1	76.92
HanXRQChr06g0171141	ABQ58059.1	76.92
HanXRQChr06g0171141	ABQ57670.1	76.92
HanXRQChr06g0184491	ABQ57694.1	76.92
HanXRQChr07g0196511	ABQ57613.1	76.92
HanXRQChr07g0196511	ABQ57589.1	76.92
HanXRQChr07g0196511	ABQ58059.1	76.92
HanXRQChr07g0196511	ABQ57590.1	76.92
HanXRQChr07g0196511	ABQ57688.1	76.92
HanXRQChr07g0196511	ABQ57661.1	76.92
HanXRQChr07g0196511	ABQ57644.1	76.92
HanXRQChr07g0196511	ABQ57677.1	76.92
HanXRQChr07g0196511	ABQ57599.1	76.92
HanXRQChr07g0196511	ABQ57689.1	76.92
HanXRQChr07g0196511	ABQ57681.1	76.92
HanXRQChr07g0196511	ABQ57664.1	76.92
HanXRQChr07g0196511	ABQ57658.1	76.92
HanXRQChr07g0196511	ABQ57651.1	76.92
HanXRQChr07g0196511	ABQ57648.1	76.92
HanXRQChr07g0196511	ABQ57561.1	76.92
HanXRQChr07g0196511	ABQ57623.1	76.92
HanXRQChr07g0196511	ABQ57620.1	76.92
HanXRQChr07g0196511	ABQ57606.1	76.92
HanXRQChr07g0196511	ABQ57680.1	76.92
HanXRQChr07g0196511	ABQ57686.1	76.92
HanXRQChr07g0196511	ABQ57643.1	76.92
HanXRQChr07g0196511	ABQ57669.1	76.92
HanXRQChr07g0196511	ABQ57592.1	76.92
HanXRQChr08g0209571	ABQ57542.1	76.92
HanXRQChr08g0209571	ABQ57632.1	76.92
HanXRQChr08g0209571	ABQ57687.1	76.92
HanXRQChr08g0209571	ABQ57694.1	76.92
HanXRQChr08g0209571	ABQ57734.1	76.92
HanXRQChr08g0209571	ABQ57647.1	76.92
HanXRQChr08g0209571	ABQ57622.1	76.92
HanXRQChr08g0209571	ABQ57650.1	76.92
HanXRQChr08g0209571	ABQ57685.1	76.92
HanXRQChr08g0209571	ABQ57727.1	76.92
HanXRQChr08g0209571	ABQ57753.1	76.92
HanXRQChr12g0358681	ABQ57694.1	76.92
HanXRQChr13g0391531	ABQ57694.1	76.92
HanXRQChr13g0420141	ABQ57721.1	76.92
HanXRQChr13g0420141	ABQ57758.1	76.92
HanXRQChr13g0420141	ABQ57709.1	76.92
HanXRQChr13g0421501	ABQ57613.1	76.92
HanXRQChr13g0421701	ABQ57592.1	76.92
HanXRQChr13g0422431	ABQ57592.1	76.92
HanXRQChr13g0423851	ABQ57693.1	76.92
HanXRQChr13g0423911	ABQ57694.1	76.92
HanXRQChr13g0424071	ABQ57694.1	76.92
HanXRQChr13g0424071	ABQ57745.1	76.92
HanXRQChr13g0424071	ABQ57548.1	76.92
HanXRQChr13g0424071	ABQ57775.1	76.92
HanXRQChr13g0424071	ABQ57693.1	76.92
HanXRQChr13g0424081	ABQ57694.1	76.92
HanXRQChr13g0424221	ABQ57694.1	76.92
HanXRQChr13g0424221	ABQ57775.1	76.92
HanXRQChr14g0430311	ABQ57592.1	76.92
HanXRQChr14g0430311	ABQ57685.1	76.92
HanXRQChr14g0430311	ABQ57734.1	76.92
HanXRQChr14g0430311	ABQ57542.1	76.92
HanXRQChr14g0430311	ABQ57607.1	76.92
HanXRQChr14g0430311	ABQ57694.1	76.92
HanXRQChr14g0430311	ABQ57745.1	76.92
HanXRQChr14g0430311	ABQ57548.1	76.92
HanXRQChr14g0430311	ABQ57716.1	76.92
HanXRQChr14g0430311	ABQ57775.1	76.92
HanXRQChr14g0430311	ABQ57693.1	76.92
HanXRQChr17g0534571	ABQ58059.1	76.92
HanXRQChr17g0534571	ABQ57606.1	76.92
HanXRQChr17g0552491	ABQ57662.1	76.92
HanXRQChr17g0552491	ABQ57642.1	76.92
HanXRQChr17g0552521	ABQ57566.1	76.92
HanXRQChr17g0552521	ABQ57636.1	76.92
HanXRQChr17g0552521	ABQ57619.1	76.92
HanXRQChr17g0552521	ABQ57678.1	76.92
HanXRQChr17g0552521	ABQ57601.1	76.92
HanXRQChr17g0552521	ABQ57604.1	76.92
HanXRQChr17g0552521	ABQ57675.1	76.92
HanXRQChr17g0552521	ABQ57663.1	76.92
HanXRQChr17g0552521	ABQ57672.1	76.92
HanXRQChr17g0552521	ABQ57618.1	76.92
HanXRQChr17g0552521	ABQ57597.1	76.92
HanXRQChr17g0552521	ABQ57635.1	76.92
HanXRQChr17g0552531	ABQ57604.1	76.92
HanXRQChr17g0552531	ABQ57635.1	76.92
HanXRQChr17g0552531	ABQ57566.1	76.92
HanXRQChr17g0552531	ABQ57675.1	76.92
HanXRQChr17g0552531	ABQ57636.1	76.92
HanXRQChr17g0552531	ABQ57678.1	76.92
HanXRQChr17g0552531	ABQ57618.1	76.92
HanXRQChr17g0552531	ABQ57601.1	76.92
HanXRQChr17g0552531	ABQ57672.1	76.92
HanXRQChr17g0552531	ABQ57619.1	76.92
HanXRQChr17g0552531	ABQ57597.1	76.92
HanXRQChr17g0552531	ABQ57663.1	76.92
HanXRQChr04g0123041	ABQ57704.1	76.79
HanXRQChr04g0123041	ABQ57758.1	76.79
HanXRQChr04g0123041	ABQ57709.1	76.79
HanXRQChr04g0123041	ABQ57747.1	76.79
HanXRQChr04g0123041	ABQ57763.1	76.79
HanXRQChr04g0123041	ABQ57638.1	76.47
HanXRQChr05g0136351	ABQ57737.1	76.47
HanXRQChr05g0136351	ABQ57698.1	76.47
HanXRQChr08g0209741	ABQ57692.1	76.47
HanXRQChr08g0209741	ABQ57542.1	76.47
HanXRQChr08g0209741	ABQ57602.1	76.47
HanXRQChr08g0209741	ABQ57650.1	76.47
HanXRQChr08g0209741	ABQ57595.1	76.47
HanXRQChr08g0209741	ABQ57607.1	76.47
HanXRQChr04g0095771	ABQ57642.1	76.33
HanXRQChr04g0123041	ABQ57730.1	76.33
HanXRQChr04g0123041	ABQ57753.1	76.33
HanXRQChr08g0209681	ABQ57588.1	76.33
HanXRQChr08g0210051	ABQ57694.1	76.33
HanXRQChr13g0411671	ABQ57549.1	76.33
HanXRQChr04g0123041	ABQ57770.1	76.19
HanXRQChr04g0123041	ABQ57714.1	76.19
HanXRQChr04g0123041	ABQ57721.1	76.19
HanXRQChr04g0123041	ABQ57744.1	76.19
HanXRQChr04g0123041	ABQ57756.1	76.19
HanXRQChr08g0209571	ABQ57743.1	75.96
HanXRQChr08g0209571	ABQ57772.1	75.96
HanXRQChr08g0209571	ABQ57602.1	75.96
HanXRQChr08g0209571	ABQ57745.1	75.96
HanXRQChr08g0209571	ABQ57548.1	75.96
HanXRQChr08g0209571	ABQ57775.1	75.96
HanXRQChr08g0209571	ABQ57732.1	75.96
HanXRQChr08g0209571	ABQ57595.1	75.96
HanXRQChr08g0209571	ABQ57684.1	75.96
HanXRQChr08g0209571	ABQ57698.1	75.96
HanXRQChr04g0123041	ABQ57588.1	75.88
HanXRQChr05g0136351	ABQ57674.1	75.88
HanXRQChr05g0136351	ABQ57772.1	75.88
HanXRQChr05g0136351	ABQ57608.1	75.88
HanXRQChr05g0136351	ABQ57730.1	75.88
HanXRQChr05g0136351	ABQ58061.1	75.88
HanXRQChr05g0136351	ABQ57724.1	75.88
HanXRQChr05g0136351	ABQ57739.1	75.88
HanXRQChr05g0136351	ABQ57696.1	75.88
HanXRQChr05g0136351	ABQ57707.1	75.88
HanXRQChr05g0136351	ABQ57763.1	75.88
HanXRQChr08g0209741	ABQ57615.1	75.88
HanXRQChr08g0209741	ABQ57588.1	75.88
HanXRQChr08g0209741	ABQ57634.1	75.88
HanXRQChr08g0210051	ABQ57645.1	75.88
HanXRQChr04g0123041	ABQ57676.1	75.74
HanXRQChr04g0123041	ABQ57692.1	75.74
HanXRQChr04g0123041	ABQ57772.1	75.74
HanXRQChr04g0123041	ABQ57727.1	75.74
HanXRQChr05g0136351	ABQ57541.1	75.74
HanXRQChr13g0411671	ABQ57742.1	75.74
HanXRQChr04g0123041	ABQ57632.1	75.6
HanXRQChr04g0123041	ABQ57746.1	75.6
HanXRQChr04g0123041	ABQ57699.1	75.6
HanXRQChr04g0123041	ABQ57687.1	75.6
HanXRQChr04g0123041	ABQ57647.1	75.6
HanXRQChr04g0123041	ABQ57622.1	75.6
HanXRQChr04g0123041	ABQ57761.1	75.6
HanXRQChr04g0123041	ABQ57736.1	75.6
HanXRQChr04g0123041	ABQ57684.1	75.6
HanXRQChr08g0209681	ABQ57752.1	75.6
HanXRQChr08g0209681	ABQ57708.1	75.6
HanXRQChr05g0136351	ABQ57598.1	75.29
HanXRQChr05g0136351	ABQ57753.1	75.29
HanXRQChr05g0136351	ABQ57771.1	75.29
HanXRQChr05g0136351	ABQ57723.1	75.29
HanXRQChr05g0136351	ABQ57747.1	75.29
HanXRQChr08g0209741	ABQ57694.1	75.29
HanXRQChr08g0210051	ABQ57549.1	75.29
HanXRQChr08g0210051	ABQ57667.1	75.29
HanXRQChr08g0210051	ABQ57546.1	75.29
HanXRQChr15g0478711	ABQ57568.1	75.29
HanXRQChr09g0239251	ABQ58054.1	75.26
HanXRQChr04g0123041	ABQ57723.1	75.15
HanXRQChr04g0123041	ABQ57698.1	75.15
HanXRQChr05g0136351	ABQ58062.1	75.15
HanXRQChr08g0209681	ABQ57645.1	75.15
HanXRQChr08g0209681	ABQ57549.1	75.15
HanXRQChr08g0209681	ABQ57667.1	75.15
HanXRQChr08g0209681	ABQ57546.1	75.15
HanXRQChr08g0209821	ABQ57549.1	75.15
HanXRQChr08g0209821	ABQ57694.1	75.15
HanXRQChr08g0210051	ABQ57752.1	75.15
HanXRQChr08g0210051	ABQ57708.1	75.15
HanXRQChr13g0411671	ABQ57720.1	75.15
HanXRQChr13g0411671	ABQ57694.1	75.15
HanXRQChr04g0123041	ABQ57602.1	75
HanXRQChr04g0123041	ABQ57650.1	75
HanXRQChr04g0123041	ABQ57685.1	75
HanXRQChr04g0123041	ABQ58062.1	75
HanXRQChr04g0123041	ABQ57595.1	75
HanXRQChr08g0209571	ABQ57750.1	75
HanXRQChr08g0209571	ABQ57773.1	75
HanXRQChr08g0209571	ABQ57764.1	75
HanXRQChr08g0209571	ABQ57760.1	75
HanXRQChr08g0209571	ABQ57705.1	75
HanXRQChr08g0209571	ABQ57766.1	75
HanXRQChr08g0209571	ABQ57711.1	75
HanXRQChr08g0209571	ABQ57767.1	75
HanXRQChr08g0209571	ABQ57774.1	75
HanXRQChr08g0209571	ABQ57615.1	75
HanXRQChr08g0209571	ABQ57748.1	75
HanXRQChr08g0209571	ABQ57607.1	75
HanXRQChr08g0209571	ABQ57693.1	75
HanXRQChr08g0209571	ABQ57634.1	75
HanXRQChr08g0209571	ABQ57723.1	75
HanXRQChr08g0209681	ABQ57716.1	75
HanXRQChr08g0209681	ABQ57728.1	75
HanXRQChr08g0209821	ABQ57752.1	75
HanXRQChr08g0209821	ABQ57708.1	75
HanXRQChr11g0333011	ABQ57592.1	75
HanXRQChr11g0339781	ABQ57592.1	75
HanXRQChr11g0344971	ABQ57567.1	75
HanXRQChr13g0411671	ABQ57752.1	75
HanXRQChr13g0411671	ABQ57708.1	75
HanXRQChr13g0420141	ABQ57754.1	75
HanXRQChr13g0425761	ABQ57657.1	75
HanXRQChr13g0425761	ABQ57555.1	75
HanXRQChr13g0425761	ABQ57683.1	75
HanXRQChr13g0425761	ABQ57625.1	75
HanXRQChr13g0425761	ABQ57638.1	75
HanXRQChr13g0425761	ABQ57645.1	75
HanXRQChr13g0425761	ABQ57662.1	75
HanXRQChr13g0425761	ABQ57642.1	75
HanXRQChr13g0425761	ABQ57667.1	75
HanXRQChr13g0425761	ABQ57773.1	75
HanXRQChr13g0425761	ABQ57722.1	75
HanXRQChr13g0425761	ABQ57752.1	75
HanXRQChr13g0425761	ABQ57708.1	75
HanXRQChr13g0425761	ABQ57760.1	75
HanXRQChr13g0425761	ABQ57750.1	75
HanXRQChr13g0425761	ABQ57743.1	75
HanXRQChr13g0425761	ABQ57731.1	75
HanXRQChr13g0425761	ABQ57725.1	75
HanXRQChr13g0425761	ABQ57705.1	75
HanXRQChr13g0425761	ABQ57728.1	75
HanXRQChr13g0425761	ABQ57764.1	75
HanXRQChr13g0425761	ABQ57706.1	75
HanXRQChr13g0425761	ABQ57716.1	75
HanXRQChr13g0425761	ABQ57774.1	75
HanXRQChr13g0425761	ABQ57695.1	75
HanXRQChr13g0425761	ABQ57719.1	75
HanXRQChr13g0425761	ABQ57720.1	75
HanXRQChr13g0425761	ABQ57767.1	75
HanXRQChr13g0425761	ABQ57766.1	75
HanXRQChr13g0425761	ABQ57711.1	75
HanXRQChr13g0425761	ABQ57748.1	75
HanXRQChr13g0425761	ABQ57551.1	75
HanXRQChr13g0425761	ABQ57549.1	75
HanXRQChr13g0425761	ABQ57742.1	75
HanXRQChr13g0425761	ABQ57588.1	75
HanXRQChr13g0425761	ABQ57676.1	75
HanXRQChr13g0425761	ABQ57608.1	75
HanXRQChr13g0425761	ABQ57635.1	75
HanXRQChr13g0425761	ABQ57775.1	75
HanXRQChr13g0425761	ABQ57745.1	75
HanXRQChr13g0425761	ABQ57548.1	75
HanXRQChr13g0425761	ABQ57693.1	75
HanXRQChr14g0427031	ABQ57645.1	75
HanXRQChr14g0427031	ABQ57707.1	75
HanXRQChr14g0427031	ABQ57756.1	75
HanXRQChr14g0427031	ABQ57732.1	75
HanXRQChr14g0427031	ABQ57666.1	75
HanXRQChr14g0427031	ABQ57704.1	75
HanXRQChr14g0427031	ABQ57727.1	75
HanXRQChr14g0427031	ABQ57763.1	75
HanXRQChr14g0427031	ABQ57691.1	75
HanXRQChr14g0427031	ABQ57605.1	75
HanXRQChr14g0427031	ABQ57753.1	75
HanXRQChr14g0427031	ABQ57667.1	75
HanXRQChr14g0427031	ABQ57770.1	75
HanXRQChr14g0427031	ABQ57646.1	75
HanXRQChr14g0427031	ABQ57737.1	75
HanXRQChr14g0427031	ABQ57546.1	75
HanXRQChr14g0427031	ABQ57730.1	75
HanXRQChr14g0427031	ABQ57714.1	75
HanXRQChr14g0427031	ABQ57768.1	75
HanXRQChr14g0427031	ABQ57762.1	75
HanXRQChr14g0427031	ABQ57734.1	75
HanXRQChr14g0427031	ABQ57542.1	75
HanXRQChr14g0427031	ABQ57747.1	75
HanXRQChr14g0427031	ABQ57746.1	75
HanXRQChr14g0427031	ABQ57634.1	75
HanXRQChr14g0427031	ABQ57723.1	75
HanXRQChr14g0427031	ABQ57598.1	75
HanXRQChr14g0427031	ABQ57588.1	75
HanXRQChr14g0427031	ABQ57699.1	75
HanXRQChr14g0427031	ABQ57607.1	75
HanXRQChr14g0427031	ABQ57736.1	75
HanXRQChr14g0427031	ABQ57761.1	75
HanXRQChr14g0427031	ABQ57771.1	75
HanXRQChr14g0427031	ABQ57595.1	75
HanXRQChr14g0427031	ABQ57739.1	75
HanXRQChr14g0427031	ABQ57724.1	75
HanXRQChr14g0427031	ABQ58062.1	75
HanXRQChr14g0427031	ABQ57716.1	75
HanXRQChr14g0427031	ABQ57696.1	75
HanXRQChr14g0427031	ABQ57752.1	75
HanXRQChr14g0427031	ABQ57708.1	75
HanXRQChr14g0427031	ABQ57728.1	75
HanXRQChr14g0427031	ABQ57613.1	75
HanXRQChr14g0427031	ABQ57590.1	75
HanXRQChr14g0427031	ABQ57654.1	75
HanXRQChr14g0427031	ABQ57589.1	75
HanXRQChr14g0427031	ABQ57608.1	75
HanXRQChr14g0427031	ABQ58059.1	75
HanXRQChr14g0427031	ABQ57643.1	75
HanXRQChr14g0427031	ABQ57677.1	75
HanXRQChr14g0427031	ABQ57599.1	75
HanXRQChr14g0427031	ABQ57594.1	75
HanXRQChr14g0427031	ABQ57644.1	75
HanXRQChr14g0427031	ABQ57606.1	75
HanXRQChr14g0427031	ABQ57681.1	75
HanXRQChr14g0427031	ABQ57661.1	75
HanXRQChr14g0427031	ABQ57620.1	75
HanXRQChr14g0427031	ABQ57614.1	75
HanXRQChr14g0427031	ABQ57689.1	75
HanXRQChr14g0427031	ABQ57664.1	75
HanXRQChr14g0427031	ABQ57658.1	75
HanXRQChr14g0427031	ABQ57651.1	75
HanXRQChr14g0427031	ABQ57648.1	75
HanXRQChr14g0427031	ABQ57561.1	75
HanXRQChr14g0427031	ABQ57688.1	75
HanXRQChr14g0427031	ABQ57680.1	75
HanXRQChr14g0427031	ABQ57623.1	75
HanXRQChr15g0478981	ABQ57589.1	75
HanXRQChr15g0478981	ABQ57590.1	75
HanXRQChr15g0478981	ABQ57643.1	75
HanXRQChr15g0478981	ABQ57599.1	75
HanXRQChr15g0478981	ABQ57594.1	75
HanXRQChr05g0136351	ABQ57540.1	74.71
HanXRQChr05g0136351	ABQ57727.1	74.71
HanXRQChr05g0136351	ABQ57762.1	74.71
HanXRQChr05g0136351	ABQ57542.1	74.71
HanXRQChr05g0136351	ABQ57704.1	74.71
HanXRQChr05g0136351	ABQ57756.1	74.71
HanXRQChr08g0210051	ABQ57742.1	74.71
HanXRQChr08g0210051	ABQ57638.1	74.71
HanXRQChr15g0478941	ABQ57568.1	74.71
HanXRQChr04g0123041	ABQ57542.1	74.56
HanXRQChr04g0123041	ABQ57734.1	74.56
HanXRQChr04g0123041	ABQ57694.1	74.56
HanXRQChr08g0209601	ABQ57694.1	74.56
HanXRQChr08g0209681	ABQ57742.1	74.56
HanXRQChr08g0209821	ABQ57742.1	74.56
HanXRQChr08g0210051	ABQ57716.1	74.56
HanXRQChr08g0210051	ABQ57728.1	74.56
HanXRQChr13g0411671	ABQ57645.1	74.56
HanXRQChr16g0521551	ABQ57534.1	74.42
HanXRQChr04g0123041	ABQ57634.1	74.4
HanXRQChr04g0123041	ABQ57732.1	74.4
HanXRQChr08g0209821	ABQ57716.1	74.4
HanXRQChr08g0209821	ABQ57728.1	74.4
HanXRQChr13g0411671	ABQ57743.1	74.4
HanXRQChr13g0411671	ABQ57716.1	74.4
HanXRQChr13g0411671	ABQ57728.1	74.4
HanXRQChr09g0239531	ABQ58054.1	74.23
HanXRQChr09g0239991	ABQ58054.1	74.23
HanXRQChr05g0136351	ABQ57768.1	74.12
HanXRQChr05g0136351	ABQ57746.1	74.12
HanXRQChr05g0136351	ABQ57699.1	74.12
HanXRQChr05g0136351	ABQ57761.1	74.12
HanXRQChr05g0136351	ABQ57714.1	74.12
HanXRQChr05g0136351	ABQ57736.1	74.12
HanXRQChr05g0136351	ABQ57691.1	74.12
HanXRQChr05g0136351	ABQ57605.1	74.12
HanXRQChr05g0136351	ABQ57744.1	74.12
HanXRQChr05g0136351	ABQ57646.1	74.12
HanXRQChr08g0209741	ABQ57549.1	74.12
HanXRQChr08g0210051	ABQ57720.1	74.12
HanXRQChr08g0209571	ABQ57731.1	74.04
HanXRQChr08g0209571	ABQ57725.1	74.04
HanXRQChr08g0209571	ABQ57695.1	74.04
HanXRQChr08g0209571	ABQ57706.1	74.04
HanXRQChr08g0209571	ABQ57719.1	74.04
HanXRQChr08g0209571	ABQ57722.1	74.04
HanXRQChr04g0095711	ABQ57683.1	73.96
HanXRQChr04g0123041	ABQ57745.1	73.96
HanXRQChr04g0123041	ABQ57548.1	73.96
HanXRQChr04g0123041	ABQ57775.1	73.96
HanXRQChr08g0209681	ABQ57720.1	73.96
HanXRQChr08g0209681	ABQ57638.1	73.96
HanXRQChr08g0209681	ABQ57694.1	73.96
HanXRQChr08g0209821	ABQ57720.1	73.96
HanXRQChr08g0210051	ABQ57745.1	73.96
HanXRQChr08g0210051	ABQ57548.1	73.96
HanXRQChr08g0210051	ABQ57775.1	73.96
HanXRQChr13g0411671	ABQ57667.1	73.96
HanXRQChr13g0411671	ABQ57546.1	73.96
HanXRQChr15g0465971	ABQ57534.1	73.84
HanXRQChr04g0123041	ABQ57615.1	73.81
HanXRQChr04g0123041	ABQ57743.1	73.81
HanXRQChr04g0123041	ABQ57607.1	73.81
HanXRQChr08g0209601	ABQ57752.1	73.81
HanXRQChr08g0209601	ABQ57708.1	73.81
HanXRQChr08g0209681	ABQ57773.1	73.81
HanXRQChr08g0209681	ABQ57743.1	73.81
HanXRQChr08g0209681	ABQ57750.1	73.81
HanXRQChr08g0209681	ABQ57760.1	73.81
HanXRQChr08g0209681	ABQ57705.1	73.81
HanXRQChr08g0209681	ABQ57766.1	73.81
HanXRQChr08g0209681	ABQ57711.1	73.81
HanXRQChr08g0209681	ABQ57748.1	73.81
HanXRQChr13g0411671	ABQ57773.1	73.81
HanXRQChr13g0411671	ABQ57760.1	73.81
HanXRQChr13g0411671	ABQ57705.1	73.81
HanXRQChr13g0411671	ABQ57750.1	73.81
HanXRQChr13g0411671	ABQ57766.1	73.81
HanXRQChr13g0411671	ABQ57711.1	73.81
HanXRQChr13g0411671	ABQ57748.1	73.81
HanXRQChr15g0478981	ABQ57568.1	73.56
HanXRQChr05g0136351	ABQ57770.1	73.53
HanXRQChr05g0136351	ABQ57666.1	73.53
HanXRQChr08g0209741	ABQ57743.1	73.53
HanXRQChr08g0209741	ABQ57645.1	73.53
HanXRQChr08g0209741	ABQ57742.1	73.53
HanXRQChr02g0037011	ABQ57757.1	73.47
HanXRQChr02g0037011	ABQ57717.1	73.47
HanXRQChr02g0037011	ABQ57769.1	73.47
HanXRQChr02g0037011	ABQ57703.1	73.47
HanXRQChr02g0037011	ABQ57751.1	73.47
HanXRQChr02g0037011	ABQ57712.1	73.47
HanXRQChr02g0037011	ABQ57697.1	73.47
HanXRQChr02g0037011	ABQ57700.1	73.47
HanXRQChr02g0037011	ABQ57713.1	73.47
HanXRQChr02g0037011	ABQ57729.1	73.47
HanXRQChr04g0095641	ABQ57683.1	73.37
HanXRQChr04g0095711	ABQ57555.1	73.37
HanXRQChr04g0095711	ABQ57625.1	73.37
HanXRQChr04g0123041	ABQ57693.1	73.37
HanXRQChr08g0209601	ABQ57549.1	73.37
HanXRQChr08g0209821	ABQ57645.1	73.37
HanXRQChr08g0210051	ABQ57693.1	73.37
HanXRQChr13g0411671	ABQ57638.1	73.37
HanXRQChr09g0240251	ABQ57618.1	73.33
HanXRQChr09g0240251	ABQ57597.1	73.33
HanXRQChr13g0420141	ABQ57732.1	73.33
HanXRQChr13g0420141	ABQ57761.1	73.33
HanXRQChr13g0420141	ABQ57747.1	73.33
HanXRQChr13g0420141	ABQ57746.1	73.33
HanXRQChr13g0420141	ABQ57736.1	73.33
HanXRQChr13g0420141	ABQ57699.1	73.33
HanXRQChr13g0420141	ABQ57744.1	73.33
HanXRQChr13g0420141	ABQ57687.1	73.33
HanXRQChr13g0420141	ABQ57646.1	73.33
HanXRQChr13g0420141	ABQ57632.1	73.33
HanXRQChr13g0420141	ABQ57770.1	73.33
HanXRQChr13g0420141	ABQ57704.1	73.33
HanXRQChr13g0420141	ABQ57714.1	73.33
HanXRQChr13g0420141	ABQ57707.1	73.33
HanXRQChr13g0420141	ABQ57691.1	73.33
HanXRQChr13g0420141	ABQ57684.1	73.33
HanXRQChr13g0420141	ABQ57605.1	73.33
HanXRQChr13g0420141	ABQ57666.1	73.33
HanXRQChr13g0420141	ABQ57763.1	73.33
HanXRQChr13g0420141	ABQ57685.1	73.33
HanXRQChr13g0420141	ABQ57723.1	73.33
HanXRQChr13g0420141	ABQ57698.1	73.33
HanXRQChr13g0420141	ABQ57542.1	73.33
HanXRQChr13g0420141	ABQ57734.1	73.33
HanXRQChr13g0420141	ABQ57756.1	73.33
HanXRQChr13g0420141	ABQ57647.1	73.33
HanXRQChr13g0420141	ABQ57622.1	73.33
HanXRQChr13g0420141	ABQ58062.1	73.33
HanXRQChr13g0420141	ABQ57768.1	73.33
HanXRQChr13g0420141	ABQ57634.1	73.33
HanXRQChr13g0420141	ABQ57607.1	73.33
HanXRQChr13g0420141	ABQ57595.1	73.33
HanXRQChr13g0420141	ABQ57598.1	73.33
HanXRQChr13g0420141	ABQ57588.1	73.33
HanXRQChr13g0420141	ABQ57737.1	73.33
HanXRQChr13g0420141	ABQ57727.1	73.33
HanXRQChr13g0420141	ABQ57753.1	73.33
HanXRQChr13g0420141	ABQ57730.1	73.33
HanXRQChr13g0420141	ABQ57615.1	73.33
HanXRQChr13g0420141	ABQ57772.1	73.33
HanXRQChr13g0420141	ABQ57739.1	73.33
HanXRQChr13g0420141	ABQ57771.1	73.33
HanXRQChr13g0420141	ABQ57762.1	73.33
HanXRQChr13g0420141	ABQ57724.1	73.33
HanXRQChr13g0420141	ABQ57696.1	73.33
HanXRQChr13g0420141	ABQ57674.1	73.33
HanXRQChr13g0420141	ABQ57608.1	73.33
HanXRQChr13g0420141	ABQ57692.1	73.33
HanXRQChr13g0420141	ABQ57676.1	73.33
HanXRQChr13g0420141	ABQ57716.1	73.33
HanXRQChr13g0420141	ABQ58061.1	73.33
HanXRQChr13g0420141	ABQ57694.1	73.33
HanXRQChr13g0420141	ABQ57745.1	73.33
HanXRQChr13g0420141	ABQ57548.1	73.33
HanXRQChr13g0420141	ABQ57775.1	73.33
HanXRQChr13g0420141	ABQ57693.1	73.33
HanXRQChr13g0421701	ABQ57759.1	73.33
HanXRQChr13g0421701	ABQ57562.1	73.33
HanXRQChr17g0534571	ABQ57716.1	73.33
HanXRQChr17g0534571	ABQ57728.1	73.33
HanXRQChr17g0534571	ABQ57694.1	73.33
HanXRQChr17g0552491	ABQ57625.1	73.33
HanXRQChr17g0552491	ABQ57555.1	73.33
HanXRQChr17g0552491	ABQ57683.1	73.33
HanXRQChr17g0552491	ABQ57657.1	73.33
HanXRQChr04g0123041	ABQ57773.1	73.21
HanXRQChr04g0123041	ABQ57750.1	73.21
HanXRQChr04g0123041	ABQ57760.1	73.21
HanXRQChr04g0123041	ABQ57705.1	73.21
HanXRQChr04g0123041	ABQ57774.1	73.21
HanXRQChr04g0123041	ABQ57766.1	73.21
HanXRQChr04g0123041	ABQ57711.1	73.21
HanXRQChr04g0123041	ABQ57748.1	73.21
HanXRQChr04g0123041	ABQ57767.1	73.21
HanXRQChr08g0209601	ABQ57716.1	73.21
HanXRQChr08g0209601	ABQ57728.1	73.21
HanXRQChr08g0209681	ABQ57764.1	73.21
HanXRQChr08g0209681	ABQ57731.1	73.21
HanXRQChr08g0209681	ABQ57725.1	73.21
HanXRQChr08g0209681	ABQ57695.1	73.21
HanXRQChr08g0209681	ABQ57706.1	73.21
HanXRQChr08g0209681	ABQ57774.1	73.21
HanXRQChr08g0209681	ABQ57719.1	73.21
HanXRQChr08g0209681	ABQ57767.1	73.21
HanXRQChr08g0209681	ABQ57722.1	73.21
HanXRQChr08g0209681	ABQ57551.1	73.21
HanXRQChr13g0411671	ABQ57764.1	73.21
HanXRQChr13g0411671	ABQ57731.1	73.21
HanXRQChr13g0411671	ABQ57725.1	73.21
HanXRQChr13g0411671	ABQ57706.1	73.21
HanXRQChr13g0411671	ABQ57719.1	73.21
HanXRQChr13g0411671	ABQ57774.1	73.21
HanXRQChr13g0411671	ABQ57695.1	73.21
HanXRQChr13g0411671	ABQ57767.1	73.21
HanXRQChr13g0411671	ABQ57722.1	73.21
HanXRQChr09g0239281	ABQ58054.1	73.2
HanXRQChr09g0240571	ABQ58054.1	73.2
HanXRQChr08g0209571	ABQ57551.1	73.08
HanXRQChr13g0425361	ABQ58055.1	73.03
HanXRQChr13g0425731	ABQ58055.1	73.03
HanXRQChr15g0478711	ABQ57567.1	72.99
HanXRQChr05g0136351	ABQ57728.1	72.94
HanXRQChr08g0209741	ABQ57720.1	72.94
HanXRQChr08g0209741	ABQ57773.1	72.94
HanXRQChr08g0209741	ABQ57760.1	72.94
HanXRQChr08g0209741	ABQ57705.1	72.94
HanXRQChr08g0209741	ABQ57750.1	72.94
HanXRQChr08g0209741	ABQ57766.1	72.94
HanXRQChr08g0209741	ABQ57711.1	72.94
HanXRQChr08g0209741	ABQ57748.1	72.94
HanXRQChr08g0209741	ABQ57667.1	72.94
HanXRQChr08g0209741	ABQ57546.1	72.94
HanXRQChr08g0209741	ABQ57752.1	72.94
HanXRQChr08g0209741	ABQ57708.1	72.94
HanXRQChr04g0095641	ABQ57555.1	72.78
HanXRQChr04g0095641	ABQ57625.1	72.78
HanXRQChr04g0095711	ABQ57657.1	72.78
HanXRQChr08g0209601	ABQ57742.1	72.78
HanXRQChr08g0209821	ABQ57667.1	72.78
HanXRQChr08g0209821	ABQ57546.1	72.78
HanXRQChr08g0210051	ABQ57743.1	72.78
HanXRQChr04g0123041	ABQ57764.1	72.62
HanXRQChr04g0123041	ABQ57731.1	72.62
HanXRQChr04g0123041	ABQ57725.1	72.62
HanXRQChr04g0123041	ABQ57706.1	72.62
HanXRQChr04g0123041	ABQ57719.1	72.62
HanXRQChr04g0123041	ABQ57695.1	72.62
HanXRQChr04g0123041	ABQ57722.1	72.62
HanXRQChr04g0123041	ABQ57551.1	72.62
HanXRQChr08g0209601	ABQ57743.1	72.62
HanXRQChr13g0411671	ABQ57551.1	72.62
HanXRQChr02g0037011	ABQ57749.1	72.45
HanXRQChr02g0037011	ABQ57557.1	72.45
HanXRQChr02g0037011	ABQ57733.1	72.45
HanXRQChr04g0095331	ABQ57759.1	72.35
HanXRQChr05g0136351	ABQ57734.1	72.35
HanXRQChr05g0136351	ABQ57752.1	72.35
HanXRQChr05g0136351	ABQ57708.1	72.35
HanXRQChr08g0209741	ABQ57764.1	72.35
HanXRQChr08g0209741	ABQ57731.1	72.35
HanXRQChr08g0209741	ABQ57725.1	72.35
HanXRQChr08g0209741	ABQ57706.1	72.35
HanXRQChr08g0209741	ABQ57719.1	72.35
HanXRQChr08g0209741	ABQ57774.1	72.35
HanXRQChr08g0209741	ABQ57695.1	72.35
HanXRQChr08g0209741	ABQ57722.1	72.35
HanXRQChr08g0209741	ABQ57767.1	72.35
HanXRQChr08g0209741	ABQ57638.1	72.35
HanXRQChr08g0209741	ABQ57716.1	72.35
HanXRQChr08g0209741	ABQ57728.1	72.35
HanXRQChr08g0209741	ABQ57745.1	72.35
HanXRQChr08g0209741	ABQ57548.1	72.35
HanXRQChr08g0209741	ABQ57775.1	72.35
HanXRQChr02g0037011	ABQ58059.1	72.22
HanXRQChr04g0095641	ABQ57657.1	72.19
HanXRQChr04g0095711	ABQ57662.1	72.19
HanXRQChr08g0209601	ABQ57720.1	72.19
HanXRQChr08g0209821	ABQ57638.1	72.19
HanXRQChr08g0210051	ABQ57773.1	72.19
HanXRQChr08g0210051	ABQ57750.1	72.19
HanXRQChr08g0210051	ABQ57760.1	72.19
HanXRQChr08g0210051	ABQ57705.1	72.19
HanXRQChr08g0210051	ABQ57766.1	72.19
HanXRQChr08g0210051	ABQ57711.1	72.19
HanXRQChr08g0210051	ABQ57748.1	72.19
HanXRQChr09g0239211	ABQ58054.1	72.16
HanXRQChr09g0239731	ABQ58054.1	72.16
HanXRQChr09g0240251	ABQ58054.1	72.09
HanXRQChr16g0521501	ABQ57534.1	72.09
HanXRQChr08g0209601	ABQ57773.1	72.02
HanXRQChr08g0209601	ABQ57750.1	72.02
HanXRQChr08g0209601	ABQ57760.1	72.02
HanXRQChr08g0209601	ABQ57705.1	72.02
HanXRQChr08g0209601	ABQ57766.1	72.02
HanXRQChr08g0209601	ABQ57711.1	72.02
HanXRQChr08g0209821	ABQ57773.1	72.02
HanXRQChr08g0209821	ABQ57743.1	72.02
HanXRQChr08g0209821	ABQ57750.1	72.02
HanXRQChr08g0209821	ABQ57760.1	72.02
HanXRQChr08g0209821	ABQ57705.1	72.02
HanXRQChr08g0209821	ABQ57766.1	72.02
HanXRQChr08g0209821	ABQ57711.1	72.02
HanXRQChr08g0209821	ABQ57748.1	72.02
HanXRQChr13g0425411	ABQ58055.1	71.91
HanXRQChr15g0478941	ABQ57567.1	71.84
HanXRQChr04g0095331	ABQ57562.1	71.76
HanXRQChr05g0136351	ABQ57758.1	71.76
HanXRQChr05g0136351	ABQ57709.1	71.76
HanXRQChr05g0136351	ABQ57721.1	71.76
HanXRQChr05g0136351	ABQ57716.1	71.76
HanXRQChr08g0209741	ABQ57551.1	71.76
HanXRQChr08g0209741	ABQ57693.1	71.76
HanXRQChr04g0095641	ABQ57662.1	71.6
HanXRQChr04g0095711	ABQ57642.1	71.6
HanXRQChr08g0209601	ABQ57645.1	71.6
HanXRQChr08g0209821	ABQ57745.1	71.6
HanXRQChr08g0209821	ABQ57548.1	71.6
HanXRQChr08g0209821	ABQ57775.1	71.6
HanXRQChr08g0210051	ABQ57764.1	71.6
HanXRQChr08g0210051	ABQ57731.1	71.6
HanXRQChr08g0210051	ABQ57725.1	71.6
HanXRQChr08g0210051	ABQ57706.1	71.6
HanXRQChr08g0210051	ABQ57719.1	71.6
HanXRQChr08g0210051	ABQ57695.1	71.6
HanXRQChr08g0210051	ABQ57774.1	71.6
HanXRQChr08g0210051	ABQ57767.1	71.6
HanXRQChr08g0210051	ABQ57722.1	71.6
HanXRQChr02g0037011	ABQ57765.1	71.43
HanXRQChr08g0209601	ABQ57764.1	71.43
HanXRQChr08g0209601	ABQ57731.1	71.43
HanXRQChr08g0209601	ABQ57725.1	71.43
HanXRQChr08g0209601	ABQ57719.1	71.43
HanXRQChr08g0209601	ABQ57706.1	71.43
HanXRQChr08g0209601	ABQ57774.1	71.43
HanXRQChr08g0209601	ABQ57748.1	71.43
HanXRQChr08g0209601	ABQ57767.1	71.43
HanXRQChr08g0209601	ABQ57695.1	71.43
HanXRQChr08g0209601	ABQ57722.1	71.43
HanXRQChr08g0209821	ABQ57764.1	71.43
HanXRQChr08g0209821	ABQ57731.1	71.43
HanXRQChr08g0209821	ABQ57725.1	71.43
HanXRQChr08g0209821	ABQ57719.1	71.43
HanXRQChr08g0209821	ABQ57706.1	71.43
HanXRQChr08g0209821	ABQ57774.1	71.43
HanXRQChr08g0209821	ABQ57695.1	71.43
HanXRQChr08g0209821	ABQ57767.1	71.43
HanXRQChr08g0209821	ABQ57722.1	71.43
HanXRQChr13g0420141	ABQ57541.1	71.43
HanXRQChr05g0136351	ABQ57676.1	71.18
HanXRQChr05g0136351	ABQ57632.1	71.18
HanXRQChr05g0136351	ABQ57687.1	71.18
HanXRQChr05g0136351	ABQ57647.1	71.18
HanXRQChr05g0136351	ABQ57622.1	71.18
HanXRQChr05g0136351	ABQ57595.1	71.18
HanXRQChr05g0136351	ABQ57684.1	71.18
HanXRQChr09g0240011	ABQ58054.1	71.13
HanXRQChr04g0095641	ABQ57642.1	71.01
HanXRQChr08g0209601	ABQ57667.1	71.01
HanXRQChr08g0209601	ABQ57546.1	71.01
HanXRQChr08g0209601	ABQ57745.1	71.01
HanXRQChr08g0209601	ABQ57548.1	71.01
HanXRQChr08g0209601	ABQ57775.1	71.01
HanXRQChr08g0209681	ABQ57745.1	71.01
HanXRQChr08g0209681	ABQ57548.1	71.01
HanXRQChr08g0209681	ABQ57775.1	71.01
HanXRQChr08g0209821	ABQ57693.1	71.01
HanXRQChr08g0210051	ABQ57551.1	71.01
HanXRQChr13g0411671	ABQ57745.1	71.01
HanXRQChr13g0411671	ABQ57548.1	71.01
HanXRQChr13g0411671	ABQ57775.1	71.01
HanXRQChr08g0209601	ABQ57551.1	70.83
HanXRQChr08g0209821	ABQ57551.1	70.83
HanXRQChr05g0136351	ABQ57650.1	70.59
HanXRQChr05g0136351	ABQ57685.1	70.59
HanXRQChr05g0136351	ABQ57602.1	70.59
HanXRQChr02g0037001	ABQ57592.1	70.41
HanXRQChr02g0037011	ABQ57702.1	70.41
HanXRQChr02g0037011	ABQ57754.1	70.41
HanXRQChr08g0209601	ABQ57638.1	70.41
HanXRQChr08g0209601	ABQ57693.1	70.41
HanXRQChr08g0209681	ABQ57693.1	70.41
HanXRQChr13g0411671	ABQ57693.1	70.41
HanXRQChr01g0030561	ABQ57610.1	70
HanXRQChr05g0136351	ABQ57692.1	70
HanXRQChr05g0136351	ABQ57732.1	70
HanXRQChr05g0136351	ABQ57634.1	70
HanXRQChr07g0191791	ABQ57533.1	70
HanXRQChr11g0331571	ABQ57549.1	70
HanXRQChr11g0331571	ABQ57667.1	70
HanXRQChr11g0331571	ABQ57645.1	70
HanXRQChr11g0331571	ABQ57546.1	70
HanXRQChr11g0331571	ABQ57685.1	70
HanXRQChr11g0331571	ABQ57646.1	70
HanXRQChr11g0331571	ABQ57737.1	70
HanXRQChr11g0331571	ABQ57730.1	70
HanXRQChr11g0331571	ABQ57734.1	70
HanXRQChr11g0331571	ABQ57706.1	70
HanXRQChr11g0331571	ABQ57750.1	70
HanXRQChr11g0331571	ABQ57722.1	70
HanXRQChr11g0331571	ABQ57719.1	70
HanXRQChr11g0331571	ABQ57731.1	70
HanXRQChr11g0331571	ABQ57725.1	70
HanXRQChr11g0331571	ABQ57695.1	70
HanXRQChr11g0331571	ABQ57774.1	70
HanXRQChr11g0331571	ABQ57760.1	70
HanXRQChr11g0331571	ABQ57743.1	70
HanXRQChr11g0331571	ABQ57705.1	70
HanXRQChr11g0331571	ABQ57767.1	70
HanXRQChr11g0331571	ABQ57764.1	70
HanXRQChr11g0331571	ABQ57766.1	70
HanXRQChr11g0331571	ABQ57748.1	70
HanXRQChr11g0331571	ABQ57711.1	70
HanXRQChr11g0331571	ABQ57551.1	70
HanXRQChr11g0331571	ABQ57542.1	70
HanXRQChr11g0331571	ABQ58059.1	70
HanXRQChr11g0331571	ABQ57613.1	70
HanXRQChr11g0331571	ABQ57590.1	70
HanXRQChr11g0335531	ABQ57634.1	70
HanXRQChr13g0420141	ABQ57649.1	70
HanXRQChr13g0420141	ABQ57701.1	70
