# Supplementary material for: Genome-Wide Identification of NBS-Encoding Resistance Genes in Sunflower (Helianthus annuus L.)
Source: Genes (Basel). 2018 Jul 30;9(8):384. doi: 10.3390/genes9080384 (PMC6115920; doi:10.3390/genes9080384)
Supplement: Supplementary file 1 [file genes-09-00384-s001.zip › Supplementary Files/Supplementary File S5.xlsx]

## Sheet: Summary
Supplementary File S5. Identification and classification of NBS-encoding genes using current pipeline (this study) compared to those predicted by RGAugury pipeline, and a list of RLPs, RLKs and TM-CC proteins in sunflower.
Summary of pipelines for the identification of NBS encoding genes
Predicted protein domains	Letter code	Identified using our pipeline	Identified using RGAugury
CC-NBS-LRR	CNL	90	106
CC-NBS	CN	5	16
CC-NBS-NBS-LRR	CNNL	4	-
CC-NBS-NBS	CNN	1	-
RPW8-NBS-LRR	RNL	10	-
RPW8-NBS	RN	1	-
RPW8-CC-NBS-LRR	RCNL	2	-
TIR-NBS-LRR	TNL	52	52
TIR-NBS	TN	21	21
TIR-TIR-NBS-LRR	TTNL	1	-
TIR-NBS-LRR-TIR-NBS-LRR	TNLTNL	1	-
TIR-CC-NBS-LRR	CTNL	1	-
TIR-CC-NBS	CTN	1	-
NBS	N	29	34
NBS-LRR	NL	125	119
NBS-NBS	NN	2	-
NBS-NBS-LRR	NNL	6	-
Other	Other	-	9
Total		352	357
TIR-X	TX	-	25
RLP	LRR	-	255
	LysM	-	2
RLK	LRR	-	368
	LysM	-	12
	Other-receptor	-	706
TM-CC	TM-CC	-	173

## Sheet: Comparision_subclasses
Comparison between subclasses of NBS encoding genes identified in two pipelines
GeneIDs	Identified in this study	Identified by RGAugury
HanXRQChr00c0003g0570951	NL	NL
HanXRQChr00c0003g0570971	NL	NL
HanXRQChr00c0004g0571011	NL	NL
HanXRQChr00c0037g0571241	NL	NL
HanXRQChr01g0003761	NL	NL
HanXRQChr01g0013121	NL	NL
HanXRQChr01g0016931	TNL	TNL
HanXRQChr01g0016951	TNL	TNL
HanXRQChr01g0018861	TN	TNL
HanXRQChr01g0018891	TNL	TNL
HanXRQChr01g0020031	CNL	CNL
HanXRQChr01g0029151	CNL	CNL
HanXRQChr01g0029261	N	NBS
HanXRQChr01g0029291	CNL	CNL
HanXRQChr01g0029301	CNL	CNL
HanXRQChr01g0029311	CNL	CNL
HanXRQChr01g0029881	N	NBS
HanXRQChr01g0029981	CNL	CNL
HanXRQChr01g0030541	CNL	CNL
HanXRQChr01g0030551	NL	NL
HanXRQChr01g0030561	CNL	CN
HanXRQChr02g0031831	CNL	CNL
HanXRQChr02g0031861	CNL	CN
HanXRQChr02g0031911	CNL	CNL
HanXRQChr02g0031921	CNL	CNL
HanXRQChr02g0031941	NL	NL
HanXRQChr02g0037001	TNL	TNL
HanXRQChr02g0037011	NL	NL
HanXRQChr02g0045891	NL	NL
HanXRQChr02g0045901	N	NBS
HanXRQChr02g0046161	CNL	CNL
HanXRQChr02g0046611	RNL	NL
HanXRQChr02g0048181	RNL	CNL
HanXRQChr02g0050681	TNL	TNL
HanXRQChr02g0050711	TNL	TNL
HanXRQChr02g0052061	TNL	TNL
HanXRQChr02g0057151	N	NBS
HanXRQChr02g0057161	NL	NL
HanXRQChr02g0057201	NL	NL
HanXRQChr02g0057231	NL	NL
HanXRQChr02g0057321	NL	NL
HanXRQChr02g0057351	CNL	CNL
HanXRQChr02g0057361	CNL	CNL
HanXRQChr02g0057921	NL	NL
HanXRQChr03g0063201	TNL	TNL
HanXRQChr03g0063901	TNL	TNL
HanXRQChr03g0064011	TNL	TNL
HanXRQChr03g0065091	TNL	TNL
HanXRQChr03g0065841	NL	NL
HanXRQChr03g0067681	RCNL	CNL
HanXRQChr03g0068641	NL	NL
HanXRQChr03g0073241	RCNL	CNL
HanXRQChr03g0077041	TN	TN
HanXRQChr03g0077061	TN	TNL
HanXRQChr03g0077101	TN	TN
HanXRQChr03g0077151	TN	TN
HanXRQChr03g0079391	NL	TN
HanXRQChr03g0082411	NL	CNL
HanXRQChr04g0094901	TNL	TNL
HanXRQChr04g0095011	NL	NL
HanXRQChr04g0095241	RNL	NL
HanXRQChr04g0095331	TNL	TNL
HanXRQChr04g0095341	TNL	TNL
HanXRQChr04g0095371	TN	TN
HanXRQChr04g0095641	TNL	TNL
HanXRQChr04g0095711	N	NBS
HanXRQChr04g0095771	TNL	TN
HanXRQChr04g0095791	NL	CN
HanXRQChr04g0096351	CNL	CNL
HanXRQChr04g0098511	TNL	TNL
HanXRQChr04g0098541	NL	CNL
HanXRQChr04g0098561	TNL	OTHER
HanXRQChr04g0098661	NL	NL
HanXRQChr04g0098721	N	NBS
HanXRQChr04g0098761	NL	CNL
HanXRQChr04g0098911	NL	CNL
HanXRQChr04g0100251	NL	NL
HanXRQChr04g0101161	TN	TN
HanXRQChr04g0101181	TNL	TNL
HanXRQChr04g0103931	TNL	TNL
HanXRQChr04g0108851	NL	NL
HanXRQChr04g0108881	CNL	CNL
HanXRQChr04g0110631	NL	NL
HanXRQChr04g0117551	TN	TN
HanXRQChr04g0123041	NL	NL
HanXRQChr05g0129181	RNL	NL
HanXRQChr05g0136351	CTN	OTHER
HanXRQChr05g0149501	TNL	TNL
HanXRQChr05g0149841	TNL	TNL
HanXRQChr05g0156991	NL	NL
HanXRQChr05g0159071	NL	NL
HanXRQChr05g0159881	NL	CNL
HanXRQChr06g0169921	NL	NL
HanXRQChr06g0171141	N	NBS
HanXRQChr06g0175651	NL	NL
HanXRQChr06g0183841	TN	TN
HanXRQChr06g0183851	TNL	TNL
HanXRQChr06g0184071	CTNL	OTHER
HanXRQChr06g0184161	TNL	TNL
HanXRQChr06g0184181	TN	TN
HanXRQChr06g0184461	NL	NL
HanXRQChr06g0184491	NL	NL
HanXRQChr06g0184501	CNL	CNL
HanXRQChr07g0186661	CNL	CNL
HanXRQChr07g0191761	RNL	NBS
HanXRQChr07g0191781	RNL	NL
HanXRQChr07g0191791	RN	NBS
HanXRQChr07g0193671	NL	CNL
HanXRQChr07g0196511	NL	NL
HanXRQChr08g0209571	N	NBS
HanXRQChr08g0209601	TNL	TNL
HanXRQChr08g0209681	TN	TN
HanXRQChr08g0209741	TNL	TNL
HanXRQChr08g0209821	N	NBS
HanXRQChr08g0210051	TNLTNL	TNL
HanXRQChr08g0210991	TN	TN
HanXRQChr08g0211071	NL	NL
HanXRQChr08g0211081	TNL	TNL
HanXRQChr08g0216251	NL	NL
HanXRQChr08g0224171	CNL	CNL
HanXRQChr08g0224181	NL	NL
HanXRQChr08g0224991	NL	NL
HanXRQChr08g0225581	NL	CNL
HanXRQChr08g0230881	CNNL	CNL
HanXRQChr08g0230931	NNL	NL
HanXRQChr08g0230991	CNNL	CNL
HanXRQChr08g0231531	NL	NL
HanXRQChr08g0233101	NL	NL
HanXRQChr09g0239211	TNL	TNL
HanXRQChr09g0239251	TNL	TNL
HanXRQChr09g0239281	TN	OTHER
HanXRQChr09g0239431	TNL	TNL
HanXRQChr09g0239451	TN	TNL
HanXRQChr09g0239481	TN	TN
HanXRQChr09g0239531	TNL	TNL
HanXRQChr09g0239551	TNL	TNL
HanXRQChr09g0239701	TNL	TNL
HanXRQChr09g0239731	NL	NL
HanXRQChr09g0239991	TNL	TNL
HanXRQChr09g0240011	N	NL
HanXRQChr09g0240091	N	NBS
HanXRQChr09g0240251	TN	TN
HanXRQChr09g0240261	NL	NL
HanXRQChr09g0240291	TN	OTHER
HanXRQChr09g0240571	TN	TNL
HanXRQChr09g0240621	TNL	TNL
HanXRQChr09g0240841	TNL	TNL
HanXRQChr09g0241111	NL	NL
HanXRQChr09g0241811	TNL	TNL
HanXRQChr09g0243151	TNL	TNL
HanXRQChr09g0243171	TNL	TNL
HanXRQChr09g0243851	N	NBS
HanXRQChr09g0243991	NL	NL
HanXRQChr09g0244071	NL	CNL
HanXRQChr09g0245031	TNL	TNL
HanXRQChr09g0260361	NL	NL
HanXRQChr09g0267021	NL	NL
HanXRQChr09g0276981	CNNL	CNL
HanXRQChr10g0279351	NL	NBS
HanXRQChr10g0279361	NNL	NBS
HanXRQChr10g0293411	TNL	TNL
HanXRQChr10g0298171	TNL	TNL
HanXRQChr10g0305431	NL	NL
HanXRQChr10g0310831	CNL	CNL
HanXRQChr10g0310841	NL	NL
HanXRQChr10g0313861	NL	NL
HanXRQChr10g0313911	CNL	CNL
HanXRQChr10g0313991	CNL	CNL
HanXRQChr10g0314021	CNL	CNL
HanXRQChr10g0314041	CNL	CNL
HanXRQChr10g0314071	CNNL	CNL
HanXRQChr10g0314111	CNL	CNL
HanXRQChr10g0316961	NL	NL
HanXRQChr10g0317141	TTNL	OTHER
HanXRQChr11g0320701	NL	NL
HanXRQChr11g0331571	RNL	NL
HanXRQChr11g0333001	CNL	CNL
HanXRQChr11g0333011	NL	NL
HanXRQChr11g0333071	NL	NL
HanXRQChr11g0333081	NL	NL
HanXRQChr11g0333091	CNL	CNL
HanXRQChr11g0335041	NL	NBS
HanXRQChr11g0335531	N	TN
HanXRQChr11g0339781	CNL	CNL
HanXRQChr11g0340251	CNN	CN
HanXRQChr11g0344581	N	NBS
HanXRQChr11g0344971	NL	NL
HanXRQChr11g0344981	NL	NL
HanXRQChr11g0348661	NL	NL
HanXRQChr12g0358681	CNL	CNL
HanXRQChr12g0361091	TNL	TNL
HanXRQChr12g0374601	CNL	CNL
HanXRQChr13g0390571	NL	NL
HanXRQChr13g0391401	CNL	CNL
HanXRQChr13g0391461	CN	CN
HanXRQChr13g0391471	NL	NL
HanXRQChr13g0391491	NL	NL
HanXRQChr13g0391531	CNL	CNL
HanXRQChr13g0391571	NL	NL
HanXRQChr13g0391601	CNL	CNL
HanXRQChr13g0391631	NL	NL
HanXRQChr13g0391661	CNL	CNL
HanXRQChr13g0396521	TNL	TNL
HanXRQChr13g0397101	N	NBS
HanXRQChr13g0411671	TNL	TNL
HanXRQChr13g0415221	NL	NL
HanXRQChr13g0415851	NL	NL
HanXRQChr13g0416841	CN	CN
HanXRQChr13g0417461	CNL	CNL
HanXRQChr13g0417831	CNL	CNL
HanXRQChr13g0417971	CNL	CNL
HanXRQChr13g0417981	CNL	CNL
HanXRQChr13g0419001	CNL	CNL
HanXRQChr13g0419781	NL	NL
HanXRQChr13g0419811	NL	NL
HanXRQChr13g0420041	NL	NL
HanXRQChr13g0420091	CN	CN
HanXRQChr13g0420141	N	NBS
HanXRQChr13g0420451	NL	NL
HanXRQChr13g0421011	N	NBS
HanXRQChr13g0421021	N	NBS
HanXRQChr13g0421101	NL	NL
HanXRQChr13g0421111	NL	NL
HanXRQChr13g0421231	CNL	CNL
HanXRQChr13g0421361	CNL	CNL
HanXRQChr13g0421501	NL	NL
HanXRQChr13g0421521	NL	NL
HanXRQChr13g0421551	NL	NL
HanXRQChr13g0421611	NL	NL
HanXRQChr13g0421641	NL	NBS
HanXRQChr13g0421691	NL	NL
HanXRQChr13g0421701	CN	CN
HanXRQChr13g0421731	NN	CN
HanXRQChr13g0422131	NL	NL
HanXRQChr13g0422171	CNL	CNL
HanXRQChr13g0422181	CNL	CNL
HanXRQChr13g0422201	CNL	CNL
HanXRQChr13g0422281	CNL	CNL
HanXRQChr13g0422431	CNL	CNL
HanXRQChr13g0422441	CNL	CNL
HanXRQChr13g0422551	NL	NL
HanXRQChr13g0422661	CNL	CNL
HanXRQChr13g0423761	CNL	CNL
HanXRQChr13g0423781	NL	NL
HanXRQChr13g0423821	NL	NL
HanXRQChr13g0423851	CNL	CNL
HanXRQChr13g0423881	NL	NL
HanXRQChr13g0423911	NL	NL
HanXRQChr13g0423951	CNL	CNL
HanXRQChr13g0423971	NL	CNL
HanXRQChr13g0424021	CNL	CNL
HanXRQChr13g0424031	NL	NL
HanXRQChr13g0424061	NL	NL
HanXRQChr13g0424071	N	NBS
HanXRQChr13g0424081	NL	NL
HanXRQChr13g0424091	CNL	CNL
HanXRQChr13g0424171	NL	NL
HanXRQChr13g0424221	NL	NL
HanXRQChr13g0424681	CNL	CNL
HanXRQChr13g0424711	CNL	CNL
HanXRQChr13g0424891	NL	NL
HanXRQChr13g0424921	NL	NL
HanXRQChr13g0424961	CNL	CNL
HanXRQChr13g0424981	CNL	CNL
HanXRQChr13g0425021	CNL	CNL
HanXRQChr13g0425081	CNL	CNL
HanXRQChr13g0425121	NL	NL
HanXRQChr13g0425131	CN	CN
HanXRQChr13g0425321	NL	NBS
HanXRQChr13g0425361	CNL	CNL
HanXRQChr13g0425381	NNL	CNL
HanXRQChr13g0425411	NL	NL
HanXRQChr13g0425431	NL	NL
HanXRQChr13g0425451	CNL	CNL
HanXRQChr13g0425461	CNL	CN
HanXRQChr13g0425651	CNL	CNL
HanXRQChr13g0425731	CNL	CNL
HanXRQChr13g0425761	N	NBS
HanXRQChr13g0425771	CNL	CNL
HanXRQChr13g0425821	CNL	CNL
HanXRQChr13g0425841	CNL	CNL
HanXRQChr13g0425851	CNL	CNL
HanXRQChr13g0425891	CNL	CNL
HanXRQChr13g0425931	NL	NL
HanXRQChr13g0425941	NL	NL
HanXRQChr13g0426101	NL	NL
HanXRQChr13g0426121	N	NBS
HanXRQChr13g0426141	N	NBS
HanXRQChr13g0426171	CNL	CNL
HanXRQChr13g0426201	CNL	CNL
HanXRQChr13g0426301	CNL	CNL
HanXRQChr14g0427031	CNL	CNL
HanXRQChr14g0430311	NL	NL
HanXRQChr14g0430731	RNL	NL
HanXRQChr14g0434871	NN	NBS
HanXRQChr14g0440091	CNL	CNL
HanXRQChr14g0453511	N	NBS
HanXRQChr14g0453521	NL	NL
HanXRQChr14g0453531	NL	NL
HanXRQChr14g0453551	N	NBS
HanXRQChr14g0457381	TN	TN
HanXRQChr14g0457671	NL	NL
HanXRQChr15g0465971	TNL	OTHER
HanXRQChr15g0468511	CNL	CNL
HanXRQChr15g0468541	CNL	CNL
HanXRQChr15g0468551	CNL	CNL
HanXRQChr15g0468571	CNL	CN
HanXRQChr15g0468591	NL	NL
HanXRQChr15g0471251	CNL	CNL
HanXRQChr15g0477911	CNL	CNL
HanXRQChr15g0477941	CNL	CNL
HanXRQChr15g0477951	CNL	CNL
HanXRQChr15g0478711	NL	NL
HanXRQChr15g0478881	CNL	CNL
HanXRQChr15g0478941	CNL	CNL
HanXRQChr15g0478981	N	CNL
HanXRQChr15g0479731	CNL	CNL
HanXRQChr15g0482661	NL	NBS
HanXRQChr15g0485021	NL	NL
HanXRQChr15g0487541	CNL	CNL
HanXRQChr15g0489401	RNL	NL
HanXRQChr15g0489421	RNL	NL
HanXRQChr16g0501921	TNL	TNL
HanXRQChr16g0505221	NNL	NL
HanXRQChr16g0505241	NL	NL
HanXRQChr16g0507641	N	CN
HanXRQChr16g0515361	NL	NL
HanXRQChr16g0518581	NNL	NL
HanXRQChr16g0520121	TNL	OTHER
HanXRQChr16g0521501	TNL	TNL
HanXRQChr16g0521531	TNL	TNL
HanXRQChr16g0521551	TNL	OTHER
HanXRQChr16g0521761	TN	TN
HanXRQChr16g0522521	TNL	TNL
HanXRQChr16g0523611	NL	NL
HanXRQChr17g0534541	NL	NL
HanXRQChr17g0534571	NL	NL
HanXRQChr17g0539571	NL	CNL
HanXRQChr17g0539581	NL	CN
HanXRQChr17g0539591	NNL	CN
HanXRQChr17g0546551	CNL	CNL
HanXRQChr17g0550881	CNL	CNL
HanXRQChr17g0552491	N	NBS
HanXRQChr17g0552521	NL	NL
HanXRQChr17g0552531	N	NBS
HanXRQChr17g0553761	NL	NL
HanXRQChr17g0553791	NL	NL
HanXRQChr17g0555241	NL	NL
HanXRQChr17g0562441	N	NBS
HanXRQChr17g0562451	CNL	CNL
HanXRQChr17g0563461	NL	NL
HanXRQChr17g0570611	TN	TN
HanXRQChr02g0036951	-	TX
HanXRQChr02g0037021	-	TN
HanXRQChr02g0037071	-	TX
HanXRQChr03g0063241	-	TX
HanXRQChr04g0095671	-	TX
HanXRQChr04g0098501	-	TX
HanXRQChr04g0098891	-	TX
HanXRQChr05g0149871	-	TX
HanXRQChr05g0149881	-	TX
HanXRQChr06g0174531	-	TX
HanXRQChr06g0184971	-	TX
HanXRQChr08g0211481	-	TX
HanXRQChr09g0237671	-	TX
HanXRQChr09g0239491	-	TX
HanXRQChr09g0239751	-	TX
HanXRQChr09g0240471	-	TN
HanXRQChr09g0240691	-	TX
HanXRQChr09g0243111	-	TX
HanXRQChr10g0293441	-	TX
HanXRQChr10g0307631	-	TX
HanXRQChr10g0309131	-	TX
HanXRQChr11g0340171	-	CNL
HanXRQChr12g0361751	-	TX
HanXRQChr12g0362421	-	TX
HanXRQChr13g0394521	-	TN
HanXRQChr13g0396531	-	TX
HanXRQChr13g0403831	-	TX
HanXRQChr16g0502241	-	TX
HanXRQChr16g0502361	-	TX
HanXRQChr16g0515381	-	CN

## Sheet: RLP
RLP family genes identified by RGAugury
Gene ID	Type
HanXRQChr01g0002701	LRR
HanXRQChr01g0008381	LRR
HanXRQChr01g0022481	LRR
HanXRQChr01g0022761	LRR
HanXRQChr01g0022861	LRR
HanXRQChr01g0022871	LRR
HanXRQChr01g0025821	LRR
HanXRQChr01g0026691	LRR
HanXRQChr01g0027231	LRR
HanXRQChr02g0056851	LRR
HanXRQChr02g0057211	LRR
HanXRQChr02g0057241	LRR
HanXRQChr02g0057411	LRR
HanXRQChr02g0057421	LRR
HanXRQChr02g0057471	LRR
HanXRQChr02g0057521	LRR
HanXRQChr02g0057581	LRR
HanXRQChr02g0057651	LRR
HanXRQChr02g0057841	LRR
HanXRQChr02g0057881	LRR
HanXRQChr02g0057931	LRR
HanXRQChr02g0057941	LRR
HanXRQChr03g0063571	LRR
HanXRQChr03g0066231	LRR
HanXRQChr03g0069291	LRR
HanXRQChr03g0069301	LRR
HanXRQChr03g0077861	LRR
HanXRQChr03g0078861	LRR
HanXRQChr04g0096831	LRR
HanXRQChr04g0096841	LRR
HanXRQChr04g0097451	LRR
HanXRQChr04g0097591	LRR
HanXRQChr04g0097661	LRR
HanXRQChr04g0097701	LRR
HanXRQChr04g0097921	LRR
HanXRQChr04g0097941	LRR
HanXRQChr04g0098091	LRR
HanXRQChr04g0098151	LRR
HanXRQChr04g0098161	LRR
HanXRQChr04g0098171	LRR
HanXRQChr04g0098281	LRR
HanXRQChr04g0098591	LRR
HanXRQChr04g0098701	LRR
HanXRQChr04g0098811	LRR
HanXRQChr04g0098831	LRR
HanXRQChr04g0099041	LRR
HanXRQChr04g0099371	LRR
HanXRQChr04g0099421	LRR
HanXRQChr04g0099441	LRR
HanXRQChr04g0099691	LRR
HanXRQChr04g0099731	LRR
HanXRQChr04g0099761	LRR
HanXRQChr04g0101751	LRR
HanXRQChr04g0104781	LRR
HanXRQChr04g0106431	LRR
HanXRQChr04g0107451	LRR
HanXRQChr04g0107461	LRR
HanXRQChr04g0112451	LRR
HanXRQChr04g0119401	LRR
HanXRQChr04g0119431	LRR
HanXRQChr04g0119471	LRR
HanXRQChr04g0119501	LRR
HanXRQChr04g0119511	LRR
HanXRQChr05g0157191	LRR
HanXRQChr05g0159041	LRR
HanXRQChr05g0162291	LRR
HanXRQChr06g0165331	LRR
HanXRQChr06g0165361	LRR
HanXRQChr06g0170811	LRR
HanXRQChr07g0186371	LRR
HanXRQChr07g0186681	LRR
HanXRQChr07g0187111	LRR
HanXRQChr07g0187121	LRR
HanXRQChr07g0187551	LRR
HanXRQChr07g0187641	LRR
HanXRQChr07g0187671	LRR
HanXRQChr07g0196661	LRR
HanXRQChr07g0198491	LRR
HanXRQChr07g0200731	LRR
HanXRQChr07g0202541	LRR
HanXRQChr07g0202551	LRR
HanXRQChr07g0202571	LRR
HanXRQChr07g0202591	LRR
HanXRQChr07g0202631	LRR
HanXRQChr07g0202811	LRR
HanXRQChr07g0204681	LRR
HanXRQChr07g0204711	LRR
HanXRQChr07g0205181	LRR
HanXRQChr07g0205191	LRR
HanXRQChr07g0205211	LRR
HanXRQChr07g0205231	LRR
HanXRQChr07g0205261	LRR
HanXRQChr07g0205271	LRR
HanXRQChr07g0205301	LRR
HanXRQChr07g0205321	LRR
HanXRQChr07g0205341	LRR
HanXRQChr07g0205361	LRR
HanXRQChr07g0205371	LRR
HanXRQChr07g0205401	LRR
HanXRQChr07g0205431	LRR
HanXRQChr07g0205491	LRR
HanXRQChr07g0205511	LRR
HanXRQChr07g0205661	LRR
HanXRQChr07g0205671	LRR
HanXRQChr07g0205691	LRR
HanXRQChr07g0205701	LRR
HanXRQChr07g0205721	LRR
HanXRQChr07g0207241	LRR
HanXRQChr07g0207271	LRR
HanXRQChr08g0214901	LRR
HanXRQChr08g0215101	LRR
HanXRQChr08g0215151	LRR
HanXRQChr08g0215181	LRR
HanXRQChr08g0215191	LRR
HanXRQChr08g0215201	LRR
HanXRQChr08g0215221	LRR
HanXRQChr08g0215281	LRR
HanXRQChr08g0215311	LRR
HanXRQChr08g0215331	LRR
HanXRQChr08g0215441	LRR
HanXRQChr08g0215461	LRR
HanXRQChr08g0215501	LRR
HanXRQChr08g0215741	LRR
HanXRQChr08g0215771	LRR
HanXRQChr08g0215871	LRR
HanXRQChr08g0215961	LRR
HanXRQChr08g0217251	LRR
HanXRQChr08g0222891	LRR
HanXRQChr08g0223141	LRR
HanXRQChr08g0223381	LRR
HanXRQChr08g0223401	LRR
HanXRQChr08g0223411	LRR
HanXRQChr08g0224411	LRR
HanXRQChr08g0224851	LRR
HanXRQChr08g0226481	LRR
HanXRQChr08g0229661	LRR
HanXRQChr08g0229681	LRR
HanXRQChr09g0238711	LRR
HanXRQChr09g0238781	LRR
HanXRQChr09g0238791	LRR
HanXRQChr09g0243061	LRR
HanXRQChr09g0244051	LRR
HanXRQChr09g0251901	LRR
HanXRQChr09g0252251	LRR
HanXRQChr10g0280071	LRR
HanXRQChr10g0280111	LRR
HanXRQChr10g0280381	LRR
HanXRQChr10g0280401	LRR
HanXRQChr10g0280411	LRR
HanXRQChr10g0280431	LRR
HanXRQChr10g0280441	LRR
HanXRQChr10g0280471	LRR
HanXRQChr10g0280481	LRR
HanXRQChr10g0280511	LRR
HanXRQChr10g0280691	LRR
HanXRQChr10g0280761	LRR
HanXRQChr10g0286901	LRR
HanXRQChr10g0288221	LRR
HanXRQChr10g0293951	LRR
HanXRQChr10g0299961	LRR
HanXRQChr10g0301541	LRR
HanXRQChr10g0311651	LRR
HanXRQChr10g0315051	LRR
HanXRQChr10g0315081	LRR
HanXRQChr10g0316731	LRR
HanXRQChr10g0317241	LRR
HanXRQChr10g0317261	LRR
HanXRQChr10g0317291	LRR
HanXRQChr11g0323561	LRR
HanXRQChr11g0325061	LRR
HanXRQChr11g0329541	LRR
HanXRQChr11g0329861	LRR
HanXRQChr11g0329891	LRR
HanXRQChr11g0329901	LRR
HanXRQChr11g0351511	LRR
HanXRQChr12g0365561	LRR
HanXRQChr12g0370831	LRR
HanXRQChr13g0386611	LRR
HanXRQChr13g0386691	LRR
HanXRQChr13g0387121	LRR
HanXRQChr13g0387131	LRR
HanXRQChr13g0399231	LRR
HanXRQChr13g0403021	LRR
HanXRQChr13g0405711	LRR
HanXRQChr13g0405741	LRR
HanXRQChr13g0409251	LRR
HanXRQChr13g0411421	LRR
HanXRQChr13g0412181	LRR
HanXRQChr13g0416391	LRR
HanXRQChr13g0416411	LRR
HanXRQChr13g0416861	LRR
HanXRQChr13g0420401	LRR
HanXRQChr13g0421511	LRR
HanXRQChr13g0421721	LRR
HanXRQChr13g0423321	LRR
HanXRQChr14g0426711	LRR
HanXRQChr14g0426791	LRR
HanXRQChr14g0426801	LRR
HanXRQChr14g0426821	LRR
HanXRQChr14g0429351	LRR
HanXRQChr14g0430711	LRR
HanXRQChr14g0446361	LRR
HanXRQChr14g0446851	LRR
HanXRQChr14g0446861	LRR
HanXRQChr14g0446871	LRR
HanXRQChr14g0447741	LRR
HanXRQChr14g0448211	LRR
HanXRQChr14g0459761	LRR
HanXRQChr14g0459771	LRR
HanXRQChr14g0459801	LRR
HanXRQChr14g0460041	LRR
HanXRQChr14g0460061	LRR
HanXRQChr14g0461061	LRR
HanXRQChr14g0461071	LRR
HanXRQChr14g0462431	LRR
HanXRQChr15g0463951	LRR
HanXRQChr15g0463961	LRR
HanXRQChr15g0464691	LRR
HanXRQChr15g0464701	LRR
HanXRQChr15g0464721	LRR
HanXRQChr15g0467111	LRR
HanXRQChr15g0467121	LRR
HanXRQChr15g0470681	LRR
HanXRQChr15g0473591	LRR
HanXRQChr15g0477971	LRR
HanXRQChr15g0477981	LRR
HanXRQChr15g0480501	LRR
HanXRQChr15g0480781	LRR
HanXRQChr16g0497971	LRR
HanXRQChr16g0497981	LRR
HanXRQChr16g0502931	LRR
HanXRQChr16g0510131	LRR
HanXRQChr16g0516111	LRR
HanXRQChr16g0517651	LRR
HanXRQChr16g0519271	LRR
HanXRQChr16g0519371	LRR
HanXRQChr16g0528041	LRR
HanXRQChr16g0528081	LRR
HanXRQChr16g0528091	LRR
HanXRQChr16g0528921	LRR
HanXRQChr17g0536831	LRR
HanXRQChr17g0536851	LRR
HanXRQChr17g0536891	LRR
HanXRQChr17g0537071	LRR
HanXRQChr17g0543071	LRR
HanXRQChr17g0551371	LRR
HanXRQChr17g0552541	LRR
HanXRQChr17g0564371	LRR
HanXRQChr17g0565511	LRR
HanXRQChr17g0565871	LRR
HanXRQChr17g0566531	LRR
HanXRQChr17g0566571	LRR
HanXRQChr17g0568041	LRR
HanXRQChr17g0568131	LRR
HanXRQChr17g0568471	LRR
HanXRQChr07g0189961	LysM
HanXRQChr08g0212931	LysM

## Sheet: RLK
RLK family genes identified by RGAugury
Gene ID	Type
HanXRQChr01g0009191	LRR
HanXRQChr01g0009361	LRR
HanXRQChr01g0011581	LRR
HanXRQChr01g0014161	LRR
HanXRQChr01g0014981	LRR
HanXRQChr01g0015031	LRR
HanXRQChr01g0015041	LRR
HanXRQChr01g0015051	LRR
HanXRQChr01g0019791	LRR
HanXRQChr01g0020461	LRR
HanXRQChr01g0020491	LRR
HanXRQChr01g0022041	LRR
HanXRQChr01g0022681	LRR
HanXRQChr01g0025131	LRR
HanXRQChr01g0027291	LRR
HanXRQChr01g0028411	LRR
HanXRQChr01g0028501	LRR
HanXRQChr01g0028671	LRR
HanXRQChr02g0033651	LRR
HanXRQChr02g0035371	LRR
HanXRQChr02g0037171	LRR
HanXRQChr02g0037501	LRR
HanXRQChr02g0039091	LRR
HanXRQChr02g0040231	LRR
HanXRQChr02g0042531	LRR
HanXRQChr02g0052381	LRR
HanXRQChr02g0052731	LRR
HanXRQChr02g0052741	LRR
HanXRQChr02g0056031	LRR
HanXRQChr02g0056041	LRR
HanXRQChr02g0056051	LRR
HanXRQChr02g0058651	LRR
HanXRQChr02g0058851	LRR
HanXRQChr02g0059501	LRR
HanXRQChr03g0060881	LRR
HanXRQChr03g0064361	LRR
HanXRQChr03g0064511	LRR
HanXRQChr03g0064871	LRR
HanXRQChr03g0065851	LRR
HanXRQChr03g0066091	LRR
HanXRQChr03g0067011	LRR
HanXRQChr03g0067291	LRR
HanXRQChr03g0067921	LRR
HanXRQChr03g0068051	LRR
HanXRQChr03g0068111	LRR
HanXRQChr03g0070831	LRR
HanXRQChr03g0070891	LRR
HanXRQChr03g0071801	LRR
HanXRQChr03g0075681	LRR
HanXRQChr03g0077951	LRR
HanXRQChr03g0078841	LRR
HanXRQChr03g0078851	LRR
HanXRQChr03g0078881	LRR
HanXRQChr03g0078941	LRR
HanXRQChr03g0078971	LRR
HanXRQChr03g0079011	LRR
HanXRQChr03g0079031	LRR
HanXRQChr03g0079541	LRR
HanXRQChr03g0079581	LRR
HanXRQChr03g0081281	LRR
HanXRQChr03g0082431	LRR
HanXRQChr03g0085071	LRR
HanXRQChr03g0093941	LRR
HanXRQChr04g0094201	LRR
HanXRQChr04g0098181	LRR
HanXRQChr04g0100221	LRR
HanXRQChr04g0100951	LRR
HanXRQChr04g0101721	LRR
HanXRQChr04g0101741	LRR
HanXRQChr04g0102841	LRR
HanXRQChr04g0103461	LRR
HanXRQChr04g0104161	LRR
HanXRQChr04g0107431	LRR
HanXRQChr04g0108151	LRR
HanXRQChr04g0108781	LRR
HanXRQChr04g0109121	LRR
HanXRQChr04g0115781	LRR
HanXRQChr04g0116211	LRR
HanXRQChr04g0116821	LRR
HanXRQChr04g0117731	LRR
HanXRQChr04g0117751	LRR
HanXRQChr04g0118881	LRR
HanXRQChr04g0119491	LRR
HanXRQChr04g0119521	LRR
HanXRQChr04g0119621	LRR
HanXRQChr04g0124451	LRR
HanXRQChr04g0124821	LRR
HanXRQChr04g0124921	LRR
HanXRQChr04g0124941	LRR
HanXRQChr04g0128011	LRR
HanXRQChr05g0129311	LRR
HanXRQChr05g0130301	LRR
HanXRQChr05g0131971	LRR
HanXRQChr05g0132251	LRR
HanXRQChr05g0132831	LRR
HanXRQChr05g0135931	LRR
HanXRQChr05g0142651	LRR
HanXRQChr05g0145261	LRR
HanXRQChr05g0145501	LRR
HanXRQChr05g0149011	LRR
HanXRQChr05g0160301	LRR
HanXRQChr05g0162121	LRR
HanXRQChr05g0162501	LRR
HanXRQChr05g0163641	LRR
HanXRQChr06g0164101	LRR
HanXRQChr06g0165311	LRR
HanXRQChr06g0165341	LRR
HanXRQChr06g0165381	LRR
HanXRQChr06g0165661	LRR
HanXRQChr06g0167251	LRR
HanXRQChr06g0176301	LRR
HanXRQChr06g0176701	LRR
HanXRQChr06g0176721	LRR
HanXRQChr06g0177341	LRR
HanXRQChr06g0182421	LRR
HanXRQChr06g0183131	LRR
HanXRQChr07g0187271	LRR
HanXRQChr07g0187851	LRR
HanXRQChr07g0196461	LRR
HanXRQChr07g0196501	LRR
HanXRQChr07g0196651	LRR
HanXRQChr07g0196941	LRR
HanXRQChr07g0197001	LRR
HanXRQChr07g0197101	LRR
HanXRQChr07g0197111	LRR
HanXRQChr07g0198301	LRR
HanXRQChr07g0198501	LRR
HanXRQChr07g0199601	LRR
HanXRQChr07g0199621	LRR
HanXRQChr07g0199631	LRR
HanXRQChr07g0200541	LRR
HanXRQChr07g0202351	LRR
HanXRQChr07g0202981	LRR
HanXRQChr07g0203101	LRR
HanXRQChr07g0204111	LRR
HanXRQChr07g0204831	LRR
HanXRQChr07g0206001	LRR
HanXRQChr07g0207141	LRR
HanXRQChr08g0207591	LRR
HanXRQChr08g0209301	LRR
HanXRQChr08g0212451	LRR
HanXRQChr08g0213421	LRR
HanXRQChr08g0213521	LRR
HanXRQChr08g0214681	LRR
HanXRQChr08g0214881	LRR
HanXRQChr08g0222611	LRR
HanXRQChr08g0224701	LRR
HanXRQChr08g0230831	LRR
HanXRQChr08g0231551	LRR
HanXRQChr08g0232771	LRR
HanXRQChr09g0239761	LRR
HanXRQChr09g0239971	LRR
HanXRQChr09g0240181	LRR
HanXRQChr09g0243301	LRR
HanXRQChr09g0244651	LRR
HanXRQChr09g0246761	LRR
HanXRQChr09g0247821	LRR
HanXRQChr09g0248351	LRR
HanXRQChr09g0248831	LRR
HanXRQChr09g0249591	LRR
HanXRQChr09g0250821	LRR
HanXRQChr09g0252141	LRR
HanXRQChr09g0252631	LRR
HanXRQChr09g0252751	LRR
HanXRQChr09g0253741	LRR
HanXRQChr09g0253911	LRR
HanXRQChr09g0257661	LRR
HanXRQChr09g0257701	LRR
HanXRQChr09g0258651	LRR
HanXRQChr09g0260581	LRR
HanXRQChr09g0261811	LRR
HanXRQChr09g0261961	LRR
HanXRQChr09g0262871	LRR
HanXRQChr09g0263331	LRR
HanXRQChr09g0265711	LRR
HanXRQChr09g0267161	LRR
HanXRQChr09g0268941	LRR
HanXRQChr09g0269711	LRR
HanXRQChr09g0270571	LRR
HanXRQChr09g0271151	LRR
HanXRQChr09g0272331	LRR
HanXRQChr09g0272651	LRR
HanXRQChr09g0273031	LRR
HanXRQChr09g0277091	LRR
HanXRQChr09g0277301	LRR
HanXRQChr09g0277381	LRR
HanXRQChr10g0277631	LRR
HanXRQChr10g0278781	LRR
HanXRQChr10g0279211	LRR
HanXRQChr10g0282611	LRR
HanXRQChr10g0286141	LRR
HanXRQChr10g0291301	LRR
HanXRQChr10g0293891	LRR
HanXRQChr10g0293931	LRR
HanXRQChr10g0297621	LRR
HanXRQChr10g0297631	LRR
HanXRQChr10g0298061	LRR
HanXRQChr10g0298801	LRR
HanXRQChr10g0298811	LRR
HanXRQChr10g0298851	LRR
HanXRQChr10g0298871	LRR
HanXRQChr10g0305541	LRR
HanXRQChr10g0307041	LRR
HanXRQChr10g0307431	LRR
HanXRQChr10g0307821	LRR
HanXRQChr10g0313761	LRR
HanXRQChr10g0315021	LRR
HanXRQChr10g0315061	LRR
HanXRQChr10g0315091	LRR
HanXRQChr10g0316521	LRR
HanXRQChr10g0316551	LRR
HanXRQChr10g0316641	LRR
HanXRQChr10g0317361	LRR
HanXRQChr10g0317461	LRR
HanXRQChr11g0320441	LRR
HanXRQChr11g0322671	LRR
HanXRQChr11g0322681	LRR
HanXRQChr11g0322811	LRR
HanXRQChr11g0323661	LRR
HanXRQChr11g0324421	LRR
HanXRQChr11g0329761	LRR
HanXRQChr11g0331101	LRR
HanXRQChr11g0331141	LRR
HanXRQChr11g0331851	LRR
HanXRQChr11g0334811	LRR
HanXRQChr11g0335071	LRR
HanXRQChr11g0335111	LRR
HanXRQChr11g0335131	LRR
HanXRQChr11g0335751	LRR
HanXRQChr11g0335781	LRR
HanXRQChr11g0335791	LRR
HanXRQChr11g0337261	LRR
HanXRQChr11g0344421	LRR
HanXRQChr11g0345601	LRR
HanXRQChr11g0348331	LRR
HanXRQChr11g0349911	LRR
HanXRQChr11g0350281	LRR
HanXRQChr11g0351971	LRR
HanXRQChr11g0352421	LRR
HanXRQChr11g0353551	LRR
HanXRQChr12g0355821	LRR
HanXRQChr12g0356081	LRR
HanXRQChr12g0357551	LRR
HanXRQChr12g0357971	LRR
HanXRQChr12g0358101	LRR
HanXRQChr12g0358121	LRR
HanXRQChr12g0366831	LRR
HanXRQChr12g0367931	LRR
HanXRQChr12g0368211	LRR
HanXRQChr12g0372401	LRR
HanXRQChr12g0375211	LRR
HanXRQChr12g0376611	LRR
HanXRQChr12g0377181	LRR
HanXRQChr12g0378761	LRR
HanXRQChr12g0380081	LRR
HanXRQChr12g0380521	LRR
HanXRQChr12g0381791	LRR
HanXRQChr12g0381841	LRR
HanXRQChr12g0382451	LRR
HanXRQChr12g0384291	LRR
HanXRQChr12g0384511	LRR
HanXRQChr13g0392991	LRR
HanXRQChr13g0395761	LRR
HanXRQChr13g0396581	LRR
HanXRQChr13g0398951	LRR
HanXRQChr13g0406061	LRR
HanXRQChr13g0406071	LRR
HanXRQChr13g0409111	LRR
HanXRQChr13g0409641	LRR
HanXRQChr13g0410541	LRR
HanXRQChr13g0411541	LRR
HanXRQChr13g0412061	LRR
HanXRQChr13g0412091	LRR
HanXRQChr13g0415951	LRR
HanXRQChr13g0416191	LRR
HanXRQChr13g0420541	LRR
HanXRQChr13g0424771	LRR
HanXRQChr13g0425281	LRR
HanXRQChr14g0429311	LRR
HanXRQChr14g0429551	LRR
HanXRQChr14g0431061	LRR
HanXRQChr14g0436011	LRR
HanXRQChr14g0439051	LRR
HanXRQChr14g0439451	LRR
HanXRQChr14g0439921	LRR
HanXRQChr14g0439991	LRR
HanXRQChr14g0445161	LRR
HanXRQChr14g0446031	LRR
HanXRQChr14g0447611	LRR
HanXRQChr14g0454611	LRR
HanXRQChr14g0455631	LRR
HanXRQChr14g0459161	LRR
HanXRQChr14g0459891	LRR
HanXRQChr14g0460171	LRR
HanXRQChr14g0460201	LRR
HanXRQChr14g0460211	LRR
HanXRQChr14g0460291	LRR
HanXRQChr14g0460721	LRR
HanXRQChr14g0461311	LRR
HanXRQChr14g0461641	LRR
HanXRQChr14g0462251	LRR
HanXRQChr15g0463151	LRR
HanXRQChr15g0464521	LRR
HanXRQChr15g0468391	LRR
HanXRQChr15g0470551	LRR
HanXRQChr15g0471531	LRR
HanXRQChr15g0471781	LRR
HanXRQChr15g0471911	LRR
HanXRQChr15g0474261	LRR
HanXRQChr15g0474511	LRR
HanXRQChr15g0477561	LRR
HanXRQChr15g0480491	LRR
HanXRQChr15g0486121	LRR
HanXRQChr15g0486271	LRR
HanXRQChr15g0487321	LRR
HanXRQChr15g0488871	LRR
HanXRQChr15g0490931	LRR
HanXRQChr15g0491721	LRR
HanXRQChr15g0497331	LRR
HanXRQChr15g0497391	LRR
HanXRQChr16g0497561	LRR
HanXRQChr16g0497781	LRR
HanXRQChr16g0498651	LRR
HanXRQChr16g0498661	LRR
HanXRQChr16g0501721	LRR
HanXRQChr16g0502551	LRR
HanXRQChr16g0503261	LRR
HanXRQChr16g0503641	LRR
HanXRQChr16g0504601	LRR
HanXRQChr16g0505651	LRR
HanXRQChr16g0507841	LRR
HanXRQChr16g0507851	LRR
HanXRQChr16g0508511	LRR
HanXRQChr16g0508991	LRR
HanXRQChr16g0511751	LRR
HanXRQChr16g0512581	LRR
HanXRQChr16g0512741	LRR
HanXRQChr16g0512881	LRR
HanXRQChr16g0516091	LRR
HanXRQChr16g0518291	LRR
HanXRQChr16g0519041	LRR
HanXRQChr16g0519441	LRR
HanXRQChr16g0519761	LRR
HanXRQChr16g0521201	LRR
HanXRQChr16g0523931	LRR
HanXRQChr16g0526751	LRR
HanXRQChr16g0529141	LRR
HanXRQChr16g0530011	LRR
HanXRQChr17g0538621	LRR
HanXRQChr17g0539611	LRR
HanXRQChr17g0539681	LRR
HanXRQChr17g0540091	LRR
HanXRQChr17g0540631	LRR
HanXRQChr17g0546061	LRR
HanXRQChr17g0547281	LRR
HanXRQChr17g0547751	LRR
HanXRQChr17g0549061	LRR
HanXRQChr17g0549631	LRR
HanXRQChr17g0551361	LRR
HanXRQChr17g0551381	LRR
HanXRQChr17g0551911	LRR
HanXRQChr17g0555021	LRR
HanXRQChr17g0556491	LRR
HanXRQChr17g0559341	LRR
HanXRQChr17g0559951	LRR
HanXRQChr17g0560811	LRR
HanXRQChr17g0566051	LRR
HanXRQChr17g0569891	LRR
HanXRQChr01g0006491	LysM
HanXRQChr02g0032261	LysM
HanXRQChr02g0032861	LysM
HanXRQChr02g0045871	LysM
HanXRQChr03g0073441	LysM
HanXRQChr03g0092501	LysM
HanXRQChr05g0139801	LysM
HanXRQChr06g0174451	LysM
HanXRQChr07g0204301	LysM
HanXRQChr09g0264181	LysM
HanXRQChr09g0265081	LysM
HanXRQChr13g0424591	LysM
HanXRQChr00c0140g0572011	Other-receptor
HanXRQChr00c0211g0572611	Other-receptor
HanXRQChr00c1196g0578771	Other-receptor
HanXRQChr01g0001021	Other-receptor
HanXRQChr01g0002601	Other-receptor
HanXRQChr01g0003751	Other-receptor
HanXRQChr01g0004331	Other-receptor
HanXRQChr01g0006031	Other-receptor
HanXRQChr01g0006951	Other-receptor
HanXRQChr01g0010131	Other-receptor
HanXRQChr01g0013291	Other-receptor
HanXRQChr01g0013621	Other-receptor
HanXRQChr01g0014241	Other-receptor
HanXRQChr01g0014841	Other-receptor
HanXRQChr01g0016611	Other-receptor
HanXRQChr01g0019941	Other-receptor
HanXRQChr01g0021051	Other-receptor
HanXRQChr01g0021061	Other-receptor
HanXRQChr01g0021071	Other-receptor
HanXRQChr01g0022081	Other-receptor
HanXRQChr01g0030121	Other-receptor
HanXRQChr01g0030131	Other-receptor
HanXRQChr01g0030331	Other-receptor
HanXRQChr02g0031251	Other-receptor
HanXRQChr02g0033971	Other-receptor
HanXRQChr02g0034031	Other-receptor
HanXRQChr02g0034891	Other-receptor
HanXRQChr02g0036131	Other-receptor
HanXRQChr02g0036551	Other-receptor
HanXRQChr02g0037441	Other-receptor
HanXRQChr02g0037741	Other-receptor
HanXRQChr02g0040511	Other-receptor
HanXRQChr02g0043061	Other-receptor
HanXRQChr02g0043071	Other-receptor
HanXRQChr02g0045651	Other-receptor
HanXRQChr02g0045811	Other-receptor
HanXRQChr02g0046031	Other-receptor
HanXRQChr02g0047851	Other-receptor
HanXRQChr02g0047871	Other-receptor
HanXRQChr02g0048271	Other-receptor
HanXRQChr02g0048321	Other-receptor
HanXRQChr02g0048331	Other-receptor
HanXRQChr02g0049171	Other-receptor
HanXRQChr02g0055981	Other-receptor
HanXRQChr02g0057011	Other-receptor
HanXRQChr02g0059911	Other-receptor
HanXRQChr02g0059951	Other-receptor
HanXRQChr02g0059961	Other-receptor
HanXRQChr03g0061191	Other-receptor
HanXRQChr03g0063171	Other-receptor
HanXRQChr03g0063291	Other-receptor
HanXRQChr03g0065711	Other-receptor
HanXRQChr03g0065721	Other-receptor
HanXRQChr03g0066471	Other-receptor
HanXRQChr03g0067711	Other-receptor
HanXRQChr03g0069361	Other-receptor
HanXRQChr03g0070521	Other-receptor
HanXRQChr03g0070641	Other-receptor
HanXRQChr03g0070671	Other-receptor
HanXRQChr03g0070691	Other-receptor
HanXRQChr03g0070721	Other-receptor
HanXRQChr03g0070741	Other-receptor
HanXRQChr03g0071971	Other-receptor
HanXRQChr03g0072001	Other-receptor
HanXRQChr03g0072031	Other-receptor
HanXRQChr03g0072051	Other-receptor
HanXRQChr03g0074001	Other-receptor
HanXRQChr03g0075361	Other-receptor
HanXRQChr03g0075371	Other-receptor
HanXRQChr03g0075391	Other-receptor
HanXRQChr03g0075801	Other-receptor
HanXRQChr03g0075881	Other-receptor
HanXRQChr03g0075911	Other-receptor
HanXRQChr03g0076221	Other-receptor
HanXRQChr03g0078961	Other-receptor
HanXRQChr03g0080611	Other-receptor
HanXRQChr03g0081481	Other-receptor
HanXRQChr03g0081501	Other-receptor
HanXRQChr03g0081531	Other-receptor
HanXRQChr03g0081601	Other-receptor
HanXRQChr03g0081611	Other-receptor
HanXRQChr03g0081681	Other-receptor
HanXRQChr03g0083531	Other-receptor
HanXRQChr03g0084701	Other-receptor
HanXRQChr03g0084711	Other-receptor
HanXRQChr03g0084851	Other-receptor
HanXRQChr03g0085541	Other-receptor
HanXRQChr03g0085551	Other-receptor
HanXRQChr03g0085591	Other-receptor
HanXRQChr03g0085601	Other-receptor
HanXRQChr03g0085611	Other-receptor
HanXRQChr03g0086031	Other-receptor
HanXRQChr03g0088241	Other-receptor
HanXRQChr03g0088741	Other-receptor
HanXRQChr03g0089761	Other-receptor
HanXRQChr03g0091111	Other-receptor
HanXRQChr04g0096681	Other-receptor
HanXRQChr04g0096911	Other-receptor
HanXRQChr04g0099251	Other-receptor
HanXRQChr04g0103071	Other-receptor
HanXRQChr04g0103561	Other-receptor
HanXRQChr04g0109551	Other-receptor
HanXRQChr04g0111601	Other-receptor
HanXRQChr04g0111891	Other-receptor
HanXRQChr04g0112341	Other-receptor
HanXRQChr04g0116131	Other-receptor
HanXRQChr04g0116141	Other-receptor
HanXRQChr04g0116601	Other-receptor
HanXRQChr04g0120211	Other-receptor
HanXRQChr04g0121241	Other-receptor
HanXRQChr04g0121361	Other-receptor
HanXRQChr04g0122611	Other-receptor
HanXRQChr04g0122991	Other-receptor
HanXRQChr04g0123271	Other-receptor
HanXRQChr04g0123571	Other-receptor
HanXRQChr04g0123591	Other-receptor
HanXRQChr04g0126151	Other-receptor
HanXRQChr04g0128001	Other-receptor
HanXRQChr04g0128161	Other-receptor
HanXRQChr05g0129521	Other-receptor
HanXRQChr05g0129981	Other-receptor
HanXRQChr05g0130671	Other-receptor
HanXRQChr05g0130681	Other-receptor
HanXRQChr05g0130711	Other-receptor
HanXRQChr05g0130991	Other-receptor
HanXRQChr05g0131011	Other-receptor
HanXRQChr05g0131351	Other-receptor
HanXRQChr05g0132121	Other-receptor
HanXRQChr05g0132441	Other-receptor
HanXRQChr05g0132451	Other-receptor
HanXRQChr05g0132461	Other-receptor
HanXRQChr05g0132471	Other-receptor
HanXRQChr05g0132481	Other-receptor
HanXRQChr05g0134341	Other-receptor
HanXRQChr05g0136231	Other-receptor
HanXRQChr05g0136971	Other-receptor
HanXRQChr05g0140161	Other-receptor
HanXRQChr05g0140701	Other-receptor
HanXRQChr05g0141271	Other-receptor
HanXRQChr05g0141711	Other-receptor
HanXRQChr05g0142101	Other-receptor
HanXRQChr05g0142231	Other-receptor
HanXRQChr05g0148321	Other-receptor
HanXRQChr05g0148431	Other-receptor
HanXRQChr05g0148841	Other-receptor
HanXRQChr05g0149141	Other-receptor
HanXRQChr05g0149151	Other-receptor
HanXRQChr05g0149171	Other-receptor
HanXRQChr05g0149201	Other-receptor
HanXRQChr05g0150051	Other-receptor
HanXRQChr05g0150071	Other-receptor
HanXRQChr05g0150111	Other-receptor
HanXRQChr05g0150131	Other-receptor
HanXRQChr05g0150251	Other-receptor
HanXRQChr05g0150271	Other-receptor
HanXRQChr05g0150291	Other-receptor
HanXRQChr05g0150311	Other-receptor
HanXRQChr05g0154581	Other-receptor
HanXRQChr05g0155301	Other-receptor
HanXRQChr05g0157041	Other-receptor
HanXRQChr05g0158461	Other-receptor
HanXRQChr05g0158671	Other-receptor
HanXRQChr05g0158691	Other-receptor
HanXRQChr05g0158751	Other-receptor
HanXRQChr05g0158961	Other-receptor
HanXRQChr05g0159311	Other-receptor
HanXRQChr05g0161421	Other-receptor
HanXRQChr05g0162111	Other-receptor
HanXRQChr06g0169251	Other-receptor
HanXRQChr06g0170691	Other-receptor
HanXRQChr06g0170701	Other-receptor
HanXRQChr06g0171631	Other-receptor
HanXRQChr06g0171981	Other-receptor
HanXRQChr06g0173541	Other-receptor
HanXRQChr06g0174001	Other-receptor
HanXRQChr06g0176421	Other-receptor
HanXRQChr06g0177221	Other-receptor
HanXRQChr06g0177241	Other-receptor
HanXRQChr06g0177261	Other-receptor
HanXRQChr06g0177291	Other-receptor
HanXRQChr06g0179871	Other-receptor
HanXRQChr06g0180471	Other-receptor
HanXRQChr06g0185061	Other-receptor
HanXRQChr07g0185451	Other-receptor
HanXRQChr07g0186721	Other-receptor
HanXRQChr07g0187441	Other-receptor
HanXRQChr07g0189791	Other-receptor
HanXRQChr07g0190101	Other-receptor
HanXRQChr07g0190301	Other-receptor
HanXRQChr07g0190321	Other-receptor
HanXRQChr07g0190901	Other-receptor
HanXRQChr07g0191621	Other-receptor
HanXRQChr07g0192471	Other-receptor
HanXRQChr07g0192821	Other-receptor
HanXRQChr07g0192971	Other-receptor
HanXRQChr07g0193301	Other-receptor
HanXRQChr07g0193321	Other-receptor
HanXRQChr07g0200181	Other-receptor
HanXRQChr07g0200631	Other-receptor
HanXRQChr07g0201701	Other-receptor
HanXRQChr07g0202191	Other-receptor
HanXRQChr07g0202871	Other-receptor
HanXRQChr07g0203961	Other-receptor
HanXRQChr07g0203971	Other-receptor
HanXRQChr07g0204141	Other-receptor
HanXRQChr07g0204151	Other-receptor
HanXRQChr07g0204161	Other-receptor
HanXRQChr07g0204181	Other-receptor
HanXRQChr07g0204311	Other-receptor
HanXRQChr07g0205481	Other-receptor
HanXRQChr07g0205831	Other-receptor
HanXRQChr07g0206711	Other-receptor
HanXRQChr07g0206931	Other-receptor
HanXRQChr07g0207111	Other-receptor
HanXRQChr08g0207661	Other-receptor
HanXRQChr08g0208541	Other-receptor
HanXRQChr08g0208551	Other-receptor
HanXRQChr08g0208561	Other-receptor
HanXRQChr08g0208571	Other-receptor
HanXRQChr08g0208831	Other-receptor
HanXRQChr08g0211701	Other-receptor
HanXRQChr08g0213461	Other-receptor
HanXRQChr08g0213931	Other-receptor
HanXRQChr08g0217271	Other-receptor
HanXRQChr08g0218191	Other-receptor
HanXRQChr08g0218971	Other-receptor
HanXRQChr08g0218991	Other-receptor
HanXRQChr08g0219001	Other-receptor
HanXRQChr08g0219011	Other-receptor
HanXRQChr08g0219041	Other-receptor
HanXRQChr08g0219211	Other-receptor
HanXRQChr08g0219241	Other-receptor
HanXRQChr08g0219251	Other-receptor
HanXRQChr08g0219291	Other-receptor
HanXRQChr08g0219311	Other-receptor
HanXRQChr08g0219811	Other-receptor
HanXRQChr08g0219831	Other-receptor
HanXRQChr08g0219851	Other-receptor
HanXRQChr08g0219871	Other-receptor
HanXRQChr08g0219881	Other-receptor
HanXRQChr08g0219921	Other-receptor
HanXRQChr08g0221121	Other-receptor
HanXRQChr08g0221851	Other-receptor
HanXRQChr08g0222711	Other-receptor
HanXRQChr08g0223421	Other-receptor
HanXRQChr08g0224531	Other-receptor
HanXRQChr08g0224651	Other-receptor
HanXRQChr08g0224681	Other-receptor
HanXRQChr08g0224771	Other-receptor
HanXRQChr08g0224801	Other-receptor
HanXRQChr08g0224821	Other-receptor
HanXRQChr08g0225051	Other-receptor
HanXRQChr08g0225231	Other-receptor
HanXRQChr08g0225251	Other-receptor
HanXRQChr08g0226731	Other-receptor
HanXRQChr08g0227721	Other-receptor
HanXRQChr08g0228331	Other-receptor
HanXRQChr08g0230391	Other-receptor
HanXRQChr08g0233201	Other-receptor
HanXRQChr08g0233411	Other-receptor
HanXRQChr08g0233881	Other-receptor
HanXRQChr08g0234621	Other-receptor
HanXRQChr08g0235621	Other-receptor
HanXRQChr08g0236721	Other-receptor
HanXRQChr09g0241691	Other-receptor
HanXRQChr09g0242611	Other-receptor
HanXRQChr09g0243281	Other-receptor
HanXRQChr09g0243491	Other-receptor
HanXRQChr09g0245571	Other-receptor
HanXRQChr09g0246141	Other-receptor
HanXRQChr09g0249551	Other-receptor
HanXRQChr09g0249811	Other-receptor
HanXRQChr09g0249841	Other-receptor
HanXRQChr09g0250841	Other-receptor
HanXRQChr09g0250861	Other-receptor
HanXRQChr09g0254091	Other-receptor
HanXRQChr09g0255071	Other-receptor
HanXRQChr09g0256581	Other-receptor
HanXRQChr09g0258271	Other-receptor
HanXRQChr09g0258411	Other-receptor
HanXRQChr09g0259951	Other-receptor
HanXRQChr09g0260351	Other-receptor
HanXRQChr09g0264931	Other-receptor
HanXRQChr09g0264981	Other-receptor
HanXRQChr09g0267331	Other-receptor
HanXRQChr09g0267351	Other-receptor
HanXRQChr09g0267481	Other-receptor
HanXRQChr09g0268791	Other-receptor
HanXRQChr09g0272251	Other-receptor
HanXRQChr09g0272271	Other-receptor
HanXRQChr09g0276471	Other-receptor
HanXRQChr10g0277921	Other-receptor
HanXRQChr10g0277941	Other-receptor
HanXRQChr10g0278141	Other-receptor
HanXRQChr10g0280291	Other-receptor
HanXRQChr10g0283001	Other-receptor
HanXRQChr10g0284971	Other-receptor
HanXRQChr10g0285051	Other-receptor
HanXRQChr10g0285071	Other-receptor
HanXRQChr10g0285801	Other-receptor
HanXRQChr10g0285821	Other-receptor
HanXRQChr10g0286831	Other-receptor
HanXRQChr10g0287671	Other-receptor
HanXRQChr10g0290531	Other-receptor
HanXRQChr10g0290581	Other-receptor
HanXRQChr10g0290591	Other-receptor
HanXRQChr10g0293801	Other-receptor
HanXRQChr10g0294141	Other-receptor
HanXRQChr10g0295091	Other-receptor
HanXRQChr10g0295101	Other-receptor
HanXRQChr10g0295131	Other-receptor
HanXRQChr10g0296831	Other-receptor
HanXRQChr10g0298241	Other-receptor
HanXRQChr10g0299221	Other-receptor
HanXRQChr10g0299551	Other-receptor
HanXRQChr10g0300301	Other-receptor
HanXRQChr10g0301001	Other-receptor
HanXRQChr10g0301621	Other-receptor
HanXRQChr10g0302851	Other-receptor
HanXRQChr10g0303401	Other-receptor
HanXRQChr10g0304651	Other-receptor
HanXRQChr10g0305271	Other-receptor
HanXRQChr10g0306361	Other-receptor
HanXRQChr10g0307061	Other-receptor
HanXRQChr10g0307641	Other-receptor
HanXRQChr10g0312511	Other-receptor
HanXRQChr10g0312661	Other-receptor
HanXRQChr10g0312671	Other-receptor
HanXRQChr10g0312701	Other-receptor
HanXRQChr10g0312711	Other-receptor
HanXRQChr10g0312831	Other-receptor
HanXRQChr10g0317911	Other-receptor
HanXRQChr10g0319381	Other-receptor
HanXRQChr10g0319901	Other-receptor
HanXRQChr11g0325031	Other-receptor
HanXRQChr11g0325071	Other-receptor
HanXRQChr11g0325081	Other-receptor
HanXRQChr11g0325091	Other-receptor
HanXRQChr11g0325411	Other-receptor
HanXRQChr11g0325421	Other-receptor
HanXRQChr11g0329071	Other-receptor
HanXRQChr11g0330471	Other-receptor
HanXRQChr11g0330681	Other-receptor
HanXRQChr11g0330691	Other-receptor
HanXRQChr11g0330701	Other-receptor
HanXRQChr11g0331391	Other-receptor
HanXRQChr11g0331771	Other-receptor
HanXRQChr11g0331811	Other-receptor
HanXRQChr11g0331901	Other-receptor
HanXRQChr11g0331911	Other-receptor
HanXRQChr11g0331941	Other-receptor
HanXRQChr11g0331951	Other-receptor
HanXRQChr11g0331991	Other-receptor
HanXRQChr11g0332091	Other-receptor
HanXRQChr11g0332201	Other-receptor
HanXRQChr11g0332261	Other-receptor
HanXRQChr11g0332271	Other-receptor
HanXRQChr11g0332291	Other-receptor
HanXRQChr11g0332341	Other-receptor
HanXRQChr11g0332361	Other-receptor
HanXRQChr11g0332391	Other-receptor
HanXRQChr11g0332401	Other-receptor
HanXRQChr11g0332441	Other-receptor
HanXRQChr11g0332471	Other-receptor
HanXRQChr11g0332481	Other-receptor
HanXRQChr11g0332541	Other-receptor
HanXRQChr11g0332561	Other-receptor
HanXRQChr11g0332571	Other-receptor
HanXRQChr11g0332671	Other-receptor
HanXRQChr11g0333331	Other-receptor
HanXRQChr11g0333501	Other-receptor
HanXRQChr11g0333511	Other-receptor
HanXRQChr11g0333901	Other-receptor
HanXRQChr11g0333931	Other-receptor
HanXRQChr11g0334031	Other-receptor
HanXRQChr11g0334071	Other-receptor
HanXRQChr11g0334291	Other-receptor
HanXRQChr11g0336481	Other-receptor
HanXRQChr11g0336721	Other-receptor
HanXRQChr11g0337221	Other-receptor
HanXRQChr11g0338351	Other-receptor
HanXRQChr11g0338901	Other-receptor
HanXRQChr11g0338961	Other-receptor
HanXRQChr11g0340201	Other-receptor
HanXRQChr11g0342391	Other-receptor
HanXRQChr11g0343601	Other-receptor
HanXRQChr11g0343791	Other-receptor
HanXRQChr11g0345491	Other-receptor
HanXRQChr11g0345541	Other-receptor
HanXRQChr11g0345991	Other-receptor
HanXRQChr11g0346871	Other-receptor
HanXRQChr11g0347391	Other-receptor
HanXRQChr11g0347781	Other-receptor
HanXRQChr11g0348051	Other-receptor
HanXRQChr11g0349411	Other-receptor
HanXRQChr11g0349991	Other-receptor
HanXRQChr11g0352251	Other-receptor
HanXRQChr11g0352431	Other-receptor
HanXRQChr11g0352481	Other-receptor
HanXRQChr11g0352531	Other-receptor
HanXRQChr11g0352661	Other-receptor
HanXRQChr11g0352721	Other-receptor
HanXRQChr11g0352771	Other-receptor
HanXRQChr11g0352781	Other-receptor
HanXRQChr11g0352871	Other-receptor
HanXRQChr11g0352891	Other-receptor
HanXRQChr11g0352911	Other-receptor
HanXRQChr11g0353181	Other-receptor
HanXRQChr11g0353301	Other-receptor
HanXRQChr11g0353371	Other-receptor
HanXRQChr11g0353531	Other-receptor
HanXRQChr11g0353541	Other-receptor
HanXRQChr11g0353821	Other-receptor
HanXRQChr12g0355571	Other-receptor
HanXRQChr12g0357161	Other-receptor
HanXRQChr12g0359851	Other-receptor
HanXRQChr12g0360031	Other-receptor
HanXRQChr12g0360741	Other-receptor
HanXRQChr12g0362781	Other-receptor
HanXRQChr12g0363761	Other-receptor
HanXRQChr12g0364931	Other-receptor
HanXRQChr12g0365461	Other-receptor
HanXRQChr12g0366231	Other-receptor
HanXRQChr12g0366461	Other-receptor
HanXRQChr12g0367911	Other-receptor
HanXRQChr12g0368221	Other-receptor
HanXRQChr12g0369611	Other-receptor
HanXRQChr12g0369621	Other-receptor
HanXRQChr12g0369641	Other-receptor
HanXRQChr12g0369661	Other-receptor
HanXRQChr12g0369711	Other-receptor
HanXRQChr12g0370871	Other-receptor
HanXRQChr12g0370951	Other-receptor
HanXRQChr12g0370971	Other-receptor
HanXRQChr12g0370981	Other-receptor
HanXRQChr12g0371621	Other-receptor
HanXRQChr12g0371631	Other-receptor
HanXRQChr12g0371651	Other-receptor
HanXRQChr12g0371871	Other-receptor
HanXRQChr12g0375831	Other-receptor
HanXRQChr12g0376831	Other-receptor
HanXRQChr12g0377861	Other-receptor
HanXRQChr12g0377891	Other-receptor
HanXRQChr12g0377911	Other-receptor
HanXRQChr12g0378481	Other-receptor
HanXRQChr12g0378771	Other-receptor
HanXRQChr12g0378791	Other-receptor
HanXRQChr12g0379101	Other-receptor
HanXRQChr12g0381301	Other-receptor
HanXRQChr12g0382811	Other-receptor
HanXRQChr12g0382831	Other-receptor
HanXRQChr12g0383141	Other-receptor
HanXRQChr12g0385731	Other-receptor
HanXRQChr13g0386781	Other-receptor
HanXRQChr13g0386821	Other-receptor
HanXRQChr13g0386851	Other-receptor
HanXRQChr13g0387371	Other-receptor
HanXRQChr13g0387401	Other-receptor
HanXRQChr13g0387461	Other-receptor
HanXRQChr13g0387631	Other-receptor
HanXRQChr13g0387671	Other-receptor
HanXRQChr13g0387701	Other-receptor
HanXRQChr13g0391351	Other-receptor
HanXRQChr13g0391371	Other-receptor
HanXRQChr13g0391381	Other-receptor
HanXRQChr13g0392051	Other-receptor
HanXRQChr13g0392211	Other-receptor
HanXRQChr13g0392671	Other-receptor
HanXRQChr13g0392681	Other-receptor
HanXRQChr13g0392691	Other-receptor
HanXRQChr13g0392701	Other-receptor
HanXRQChr13g0392711	Other-receptor
HanXRQChr13g0399661	Other-receptor
HanXRQChr13g0399731	Other-receptor
HanXRQChr13g0402961	Other-receptor
HanXRQChr13g0403061	Other-receptor
HanXRQChr13g0403711	Other-receptor
HanXRQChr13g0405361	Other-receptor
HanXRQChr13g0406111	Other-receptor
HanXRQChr13g0406121	Other-receptor
HanXRQChr13g0406151	Other-receptor
HanXRQChr13g0406171	Other-receptor
HanXRQChr13g0406891	Other-receptor
HanXRQChr13g0409561	Other-receptor
HanXRQChr13g0410261	Other-receptor
HanXRQChr13g0410741	Other-receptor
HanXRQChr13g0411601	Other-receptor
HanXRQChr13g0412071	Other-receptor
HanXRQChr13g0412141	Other-receptor
HanXRQChr13g0412291	Other-receptor
HanXRQChr13g0412621	Other-receptor
HanXRQChr13g0412721	Other-receptor
HanXRQChr13g0412821	Other-receptor
HanXRQChr13g0412851	Other-receptor
HanXRQChr13g0412861	Other-receptor
HanXRQChr13g0414041	Other-receptor
HanXRQChr13g0417731	Other-receptor
HanXRQChr13g0417911	Other-receptor
HanXRQChr13g0417931	Other-receptor
HanXRQChr13g0418331	Other-receptor
HanXRQChr13g0418391	Other-receptor
HanXRQChr13g0421681	Other-receptor
HanXRQChr13g0423151	Other-receptor
HanXRQChr13g0423161	Other-receptor
HanXRQChr14g0427841	Other-receptor
HanXRQChr14g0430931	Other-receptor
HanXRQChr14g0432751	Other-receptor
HanXRQChr14g0433161	Other-receptor
HanXRQChr14g0433171	Other-receptor
HanXRQChr14g0433181	Other-receptor
HanXRQChr14g0433911	Other-receptor
HanXRQChr14g0433931	Other-receptor
HanXRQChr14g0433941	Other-receptor
HanXRQChr14g0433951	Other-receptor
HanXRQChr14g0433961	Other-receptor
HanXRQChr14g0433971	Other-receptor
HanXRQChr14g0433991	Other-receptor
HanXRQChr14g0434011	Other-receptor
HanXRQChr14g0434021	Other-receptor
HanXRQChr14g0434031	Other-receptor
HanXRQChr14g0434061	Other-receptor
HanXRQChr14g0434071	Other-receptor
HanXRQChr14g0434091	Other-receptor
HanXRQChr14g0434111	Other-receptor
HanXRQChr14g0434131	Other-receptor
HanXRQChr14g0434151	Other-receptor
HanXRQChr14g0434481	Other-receptor
HanXRQChr14g0434581	Other-receptor
HanXRQChr14g0434651	Other-receptor
HanXRQChr14g0434691	Other-receptor
HanXRQChr14g0436091	Other-receptor
HanXRQChr14g0436111	Other-receptor
HanXRQChr14g0436121	Other-receptor
HanXRQChr14g0436161	Other-receptor
HanXRQChr14g0436171	Other-receptor
HanXRQChr14g0436201	Other-receptor
HanXRQChr14g0436241	Other-receptor
HanXRQChr14g0438521	Other-receptor
HanXRQChr14g0440301	Other-receptor
HanXRQChr14g0440321	Other-receptor
HanXRQChr14g0441681	Other-receptor
HanXRQChr14g0441851	Other-receptor
HanXRQChr14g0443291	Other-receptor
HanXRQChr14g0443301	Other-receptor
HanXRQChr14g0443411	Other-receptor
HanXRQChr14g0444211	Other-receptor
HanXRQChr14g0445191	Other-receptor
HanXRQChr14g0445201	Other-receptor
HanXRQChr14g0445781	Other-receptor
HanXRQChr14g0446251	Other-receptor
HanXRQChr14g0447121	Other-receptor
HanXRQChr14g0447171	Other-receptor
HanXRQChr14g0447191	Other-receptor
HanXRQChr14g0447201	Other-receptor
HanXRQChr14g0447261	Other-receptor
HanXRQChr14g0447271	Other-receptor
HanXRQChr14g0447311	Other-receptor
HanXRQChr14g0447331	Other-receptor
HanXRQChr14g0447381	Other-receptor
HanXRQChr14g0447751	Other-receptor
HanXRQChr14g0447911	Other-receptor
HanXRQChr14g0449131	Other-receptor
HanXRQChr14g0451521	Other-receptor
HanXRQChr14g0452411	Other-receptor
HanXRQChr14g0452631	Other-receptor
HanXRQChr14g0454921	Other-receptor
HanXRQChr14g0455101	Other-receptor
HanXRQChr14g0457721	Other-receptor
HanXRQChr14g0459121	Other-receptor
HanXRQChr14g0459721	Other-receptor
HanXRQChr14g0461211	Other-receptor
HanXRQChr14g0461871	Other-receptor
HanXRQChr14g0462511	Other-receptor
HanXRQChr14g0462541	Other-receptor
HanXRQChr14g0462671	Other-receptor
HanXRQChr15g0464731	Other-receptor
HanXRQChr15g0464831	Other-receptor
HanXRQChr15g0465061	Other-receptor
HanXRQChr15g0466541	Other-receptor
HanXRQChr15g0469551	Other-receptor
HanXRQChr15g0470631	Other-receptor
HanXRQChr15g0471341	Other-receptor
HanXRQChr15g0471351	Other-receptor
HanXRQChr15g0471861	Other-receptor
HanXRQChr15g0472041	Other-receptor
HanXRQChr15g0472361	Other-receptor
HanXRQChr15g0473371	Other-receptor
HanXRQChr15g0473401	Other-receptor
HanXRQChr15g0475961	Other-receptor
HanXRQChr15g0476991	Other-receptor
HanXRQChr15g0477431	Other-receptor
HanXRQChr15g0477451	Other-receptor
HanXRQChr15g0477461	Other-receptor
HanXRQChr15g0477471	Other-receptor
HanXRQChr15g0477481	Other-receptor
HanXRQChr15g0477491	Other-receptor
HanXRQChr15g0477501	Other-receptor
HanXRQChr15g0478911	Other-receptor
HanXRQChr15g0478921	Other-receptor
HanXRQChr15g0479471	Other-receptor
HanXRQChr15g0479481	Other-receptor
HanXRQChr15g0479581	Other-receptor
HanXRQChr15g0479871	Other-receptor
HanXRQChr15g0479881	Other-receptor
HanXRQChr15g0480511	Other-receptor
HanXRQChr15g0481991	Other-receptor
HanXRQChr15g0482271	Other-receptor
HanXRQChr15g0482631	Other-receptor
HanXRQChr15g0482881	Other-receptor
HanXRQChr15g0482891	Other-receptor
HanXRQChr15g0483791	Other-receptor
HanXRQChr15g0484031	Other-receptor
HanXRQChr15g0484051	Other-receptor
HanXRQChr15g0484061	Other-receptor
HanXRQChr15g0484091	Other-receptor
HanXRQChr15g0484101	Other-receptor
HanXRQChr15g0485171	Other-receptor
HanXRQChr15g0486721	Other-receptor
HanXRQChr15g0487671	Other-receptor
HanXRQChr15g0488171	Other-receptor
HanXRQChr15g0488221	Other-receptor
HanXRQChr15g0488931	Other-receptor
HanXRQChr15g0489111	Other-receptor
HanXRQChr15g0489141	Other-receptor
HanXRQChr15g0489151	Other-receptor
HanXRQChr15g0489181	Other-receptor
HanXRQChr15g0489201	Other-receptor
HanXRQChr15g0489231	Other-receptor
HanXRQChr15g0489351	Other-receptor
HanXRQChr15g0490361	Other-receptor
HanXRQChr15g0492021	Other-receptor
HanXRQChr15g0493951	Other-receptor
HanXRQChr15g0495111	Other-receptor
HanXRQChr15g0495801	Other-receptor
HanXRQChr16g0500071	Other-receptor
HanXRQChr16g0501361	Other-receptor
HanXRQChr16g0502581	Other-receptor
HanXRQChr16g0502671	Other-receptor
HanXRQChr16g0502721	Other-receptor
HanXRQChr16g0502751	Other-receptor
HanXRQChr16g0503991	Other-receptor
HanXRQChr16g0504361	Other-receptor
HanXRQChr16g0505721	Other-receptor
HanXRQChr16g0507721	Other-receptor
HanXRQChr16g0507731	Other-receptor
HanXRQChr16g0507751	Other-receptor
HanXRQChr16g0511191	Other-receptor
HanXRQChr16g0516101	Other-receptor
HanXRQChr16g0516231	Other-receptor
HanXRQChr16g0517101	Other-receptor
HanXRQChr16g0517111	Other-receptor
HanXRQChr16g0518301	Other-receptor
HanXRQChr16g0518311	Other-receptor
HanXRQChr16g0521371	Other-receptor
HanXRQChr16g0522081	Other-receptor
HanXRQChr16g0522111	Other-receptor
HanXRQChr16g0522121	Other-receptor
HanXRQChr16g0523111	Other-receptor
HanXRQChr16g0525951	Other-receptor
HanXRQChr16g0525991	Other-receptor
HanXRQChr16g0528621	Other-receptor
HanXRQChr16g0528721	Other-receptor
HanXRQChr16g0531931	Other-receptor
HanXRQChr16g0531991	Other-receptor
HanXRQChr16g0532621	Other-receptor
HanXRQChr17g0537161	Other-receptor
HanXRQChr17g0541201	Other-receptor
HanXRQChr17g0541551	Other-receptor
HanXRQChr17g0542511	Other-receptor
HanXRQChr17g0542521	Other-receptor
HanXRQChr17g0542571	Other-receptor
HanXRQChr17g0543091	Other-receptor
HanXRQChr17g0543511	Other-receptor
HanXRQChr17g0545051	Other-receptor
HanXRQChr17g0546711	Other-receptor
HanXRQChr17g0546781	Other-receptor
HanXRQChr17g0546801	Other-receptor
HanXRQChr17g0546821	Other-receptor
HanXRQChr17g0550141	Other-receptor
HanXRQChr17g0550281	Other-receptor
HanXRQChr17g0551431	Other-receptor
HanXRQChr17g0551871	Other-receptor
HanXRQChr17g0551881	Other-receptor
HanXRQChr17g0552971	Other-receptor
HanXRQChr17g0552991	Other-receptor
HanXRQChr17g0558561	Other-receptor
HanXRQChr17g0558721	Other-receptor
HanXRQChr17g0558781	Other-receptor
HanXRQChr17g0558821	Other-receptor
HanXRQChr17g0559701	Other-receptor
HanXRQChr17g0560201	Other-receptor
HanXRQChr17g0560391	Other-receptor
HanXRQChr17g0560401	Other-receptor
HanXRQChr17g0561241	Other-receptor
HanXRQChr17g0562181	Other-receptor
HanXRQChr17g0562791	Other-receptor
HanXRQChr17g0562841	Other-receptor
HanXRQChr17g0563161	Other-receptor
HanXRQChr17g0563431	Other-receptor
HanXRQChr17g0565711	Other-receptor
HanXRQChr17g0567851	Other-receptor
HanXRQChr17g0570431	Other-receptor
HanXRQChr17g0570641	Other-receptor
HanXRQChr17g0570651	Other-receptor
HanXRQChr17g0570691	Other-receptor
HanXRQChr17g0570881	Other-receptor

## Sheet: TM-CC
TM-CC family genes identified by RGAugury
Gene ID	Type
HanXRQChr00c0336g0573731	TM-CC
HanXRQChr01g0002191	TM-CC
HanXRQChr01g0003301	TM-CC
HanXRQChr01g0003791	TM-CC
HanXRQChr01g0003911	TM-CC
HanXRQChr01g0004011	TM-CC
HanXRQChr01g0014191	TM-CC
HanXRQChr01g0014311	TM-CC
HanXRQChr01g0014931	TM-CC
HanXRQChr01g0022271	TM-CC
HanXRQChr01g0023371	TM-CC
HanXRQChr01g0026481	TM-CC
HanXRQChr02g0031681	TM-CC
HanXRQChr02g0037161	TM-CC
HanXRQChr02g0039991	TM-CC
HanXRQChr02g0042741	TM-CC
HanXRQChr02g0058981	TM-CC
HanXRQChr03g0062451	TM-CC
HanXRQChr03g0064861	TM-CC
HanXRQChr03g0072521	TM-CC
HanXRQChr03g0076401	TM-CC
HanXRQChr03g0077591	TM-CC
HanXRQChr03g0079511	TM-CC
HanXRQChr03g0084431	TM-CC
HanXRQChr03g0084501	TM-CC
HanXRQChr03g0088601	TM-CC
HanXRQChr03g0089831	TM-CC
HanXRQChr03g0090571	TM-CC
HanXRQChr03g0093251	TM-CC
HanXRQChr04g0095441	TM-CC
HanXRQChr04g0098751	TM-CC
HanXRQChr04g0100121	TM-CC
HanXRQChr04g0101261	TM-CC
HanXRQChr04g0102251	TM-CC
HanXRQChr04g0102311	TM-CC
HanXRQChr04g0106681	TM-CC
HanXRQChr04g0106751	TM-CC
HanXRQChr04g0107591	TM-CC
HanXRQChr04g0110621	TM-CC
HanXRQChr04g0113211	TM-CC
HanXRQChr04g0115671	TM-CC
HanXRQChr04g0125731	TM-CC
HanXRQChr05g0133421	TM-CC
HanXRQChr05g0134541	TM-CC
HanXRQChr05g0134611	TM-CC
HanXRQChr05g0136121	TM-CC
HanXRQChr05g0136641	TM-CC
HanXRQChr05g0138271	TM-CC
HanXRQChr05g0139461	TM-CC
HanXRQChr05g0140151	TM-CC
HanXRQChr05g0144341	TM-CC
HanXRQChr05g0148691	TM-CC
HanXRQChr05g0150761	TM-CC
HanXRQChr05g0153581	TM-CC
HanXRQChr05g0154431	TM-CC
HanXRQChr05g0155031	TM-CC
HanXRQChr05g0157071	TM-CC
HanXRQChr05g0161951	TM-CC
HanXRQChr06g0165611	TM-CC
HanXRQChr06g0169071	TM-CC
HanXRQChr06g0169601	TM-CC
HanXRQChr06g0181131	TM-CC
HanXRQChr06g0185291	TM-CC
HanXRQChr07g0189711	TM-CC
HanXRQChr07g0194321	TM-CC
HanXRQChr07g0194701	TM-CC
HanXRQChr07g0195881	TM-CC
HanXRQChr07g0198011	TM-CC
HanXRQChr07g0200611	TM-CC
HanXRQChr08g0220221	TM-CC
HanXRQChr08g0221141	TM-CC
HanXRQChr08g0223041	TM-CC
HanXRQChr08g0227411	TM-CC
HanXRQChr08g0229011	TM-CC
HanXRQChr08g0231521	TM-CC
HanXRQChr08g0232381	TM-CC
HanXRQChr08g0234891	TM-CC
HanXRQChr09g0238341	TM-CC
HanXRQChr09g0243291	TM-CC
HanXRQChr09g0247511	TM-CC
HanXRQChr09g0260751	TM-CC
HanXRQChr09g0266441	TM-CC
HanXRQChr09g0274851	TM-CC
HanXRQChr09g0274881	TM-CC
HanXRQChr09g0276381	TM-CC
HanXRQChr09g0276461	TM-CC
HanXRQChr10g0279951	TM-CC
HanXRQChr10g0280131	TM-CC
HanXRQChr10g0282991	TM-CC
HanXRQChr10g0283741	TM-CC
HanXRQChr10g0291821	TM-CC
HanXRQChr10g0292451	TM-CC
HanXRQChr10g0292491	TM-CC
HanXRQChr10g0307301	TM-CC
HanXRQChr10g0310061	TM-CC
HanXRQChr10g0313491	TM-CC
HanXRQChr10g0313981	TM-CC
HanXRQChr10g0318521	TM-CC
HanXRQChr10g0318541	TM-CC
HanXRQChr11g0325611	TM-CC
HanXRQChr11g0325711	TM-CC
HanXRQChr11g0325721	TM-CC
HanXRQChr11g0342461	TM-CC
HanXRQChr11g0342811	TM-CC
HanXRQChr11g0342831	TM-CC
HanXRQChr11g0342971	TM-CC
HanXRQChr12g0354211	TM-CC
HanXRQChr12g0355541	TM-CC
HanXRQChr12g0363251	TM-CC
HanXRQChr12g0363271	TM-CC
HanXRQChr12g0363291	TM-CC
HanXRQChr12g0363311	TM-CC
HanXRQChr12g0376371	TM-CC
HanXRQChr12g0378351	TM-CC
HanXRQChr12g0379611	TM-CC
HanXRQChr13g0388101	TM-CC
HanXRQChr13g0395661	TM-CC
HanXRQChr13g0398621	TM-CC
HanXRQChr13g0401811	TM-CC
HanXRQChr13g0405841	TM-CC
HanXRQChr13g0407671	TM-CC
HanXRQChr13g0407971	TM-CC
HanXRQChr13g0411101	TM-CC
HanXRQChr13g0414961	TM-CC
HanXRQChr13g0415341	TM-CC
HanXRQChr13g0416031	TM-CC
HanXRQChr13g0416271	TM-CC
HanXRQChr13g0417481	TM-CC
HanXRQChr13g0423081	TM-CC
HanXRQChr13g0424651	TM-CC
HanXRQChr13g0425551	TM-CC
HanXRQChr14g0448871	TM-CC
HanXRQChr14g0449171	TM-CC
HanXRQChr14g0451411	TM-CC
HanXRQChr14g0453391	TM-CC
HanXRQChr14g0453921	TM-CC
HanXRQChr14g0456471	TM-CC
HanXRQChr14g0457711	TM-CC
HanXRQChr14g0462901	TM-CC
HanXRQChr15g0464201	TM-CC
HanXRQChr15g0465941	TM-CC
HanXRQChr15g0469851	TM-CC
HanXRQChr15g0470441	TM-CC
HanXRQChr15g0471941	TM-CC
HanXRQChr15g0472161	TM-CC
HanXRQChr15g0472681	TM-CC
HanXRQChr15g0474401	TM-CC
HanXRQChr15g0476091	TM-CC
HanXRQChr15g0480331	TM-CC
HanXRQChr15g0481501	TM-CC
HanXRQChr15g0483901	TM-CC
HanXRQChr15g0485691	TM-CC
HanXRQChr15g0493481	TM-CC
HanXRQChr16g0499671	TM-CC
HanXRQChr16g0501241	TM-CC
HanXRQChr16g0501421	TM-CC
HanXRQChr16g0502891	TM-CC
HanXRQChr16g0511591	TM-CC
HanXRQChr16g0515481	TM-CC
HanXRQChr16g0517921	TM-CC
HanXRQChr16g0523451	TM-CC
HanXRQChr16g0523711	TM-CC
HanXRQChr17g0539121	TM-CC
HanXRQChr17g0543201	TM-CC
HanXRQChr17g0546931	TM-CC
HanXRQChr17g0547101	TM-CC
HanXRQChr17g0547651	TM-CC
HanXRQChr17g0550871	TM-CC
HanXRQChr17g0553401	TM-CC
HanXRQChr17g0555491	TM-CC
HanXRQChr17g0557101	TM-CC
HanXRQChr17g0558651	TM-CC
HanXRQChr17g0561831	TM-CC
