# Supplementary material for: Genome-Wide Identification of NBS-Encoding Resistance Genes in Sunflower (Helianthus annuus L.)
Source: Genes (Basel). 2018 Jul 30;9(8):384. doi: 10.3390/genes9080384 (PMC6115920; doi:10.3390/genes9080384)
Supplement: Supplementary file 1 [file genes-09-00384-s001.zip › Supplementary Files/Table S2.xlsx]

## Sheet: NLS
Table S2. List of NBS genes of sunflower with Nuclear Localization Signal (NLS) peptides.
NBS type	Gene IDs	Nuclear Localization Signal Peptides
CNLs	HanXRQChr01g0029151	(112 - KFKFRVRAAHKVKA - 125)
	HanXRQChr13g0424681	(114 - FSKFKFRVKAAHKVKAI – 130)
	HanXRQChr01g0029291	(116 - RIRIAHKVKAIRRKL - 130)
	HanXRQChr13g0424711	(115 - SKFKFRVRAAHKVK – 128)]
	HanXRQChr10g0313991	(114 - FSKFKFRVKAAHKVKAI - 130)
	HanXRQChr10g0314021	(109 - KVRASFSKFKFRVKAAHKVKAIR – 131)
	HanXRQChr10g0314041	(115 - SKFKFRVRAAHKVK – 128)
	HanXRQChr10g0314071	(107 - KYKVRASLSKFKFRVRAAHKVKA – 129)
	HanXRQChr10g0314111	(115 - SKFKFRVRAAHKVK – 128)
	HanXRQChr11g0340251	(115 - SKFKFRVRAAHKVKA – 129)
	HanXRQChr13g0417971	(919 - TRKKKKKHTK – 928)
	HanXRQChr13g0417981	(919 - TRKKKKKHTK – 928)
	HanXRQChr13g0421361	(972 - RKRRRR – 977)
TNLs	HanXRQChr05g0149501	1549 - KRSR - 1552
	HanXRQChr06g0184071	1096 - RKKVPAR - 1102
	HanXRQChr08g0209741	189 - GKAFSKHERKNK - 200
	HanXRQChr08g0210051	184 - KYRKAFSKHKRENKHKVESWRE - 205
		1521 - KYGKALSKHERKNKQ - 1535
	HanXRQChr09g0239531	53 - KKRKR - 57
	HanXRQChr09g0240841	471 - KRKK - 474
	HanXRQChr16g0521551	150 - VLKKAHARHTIKKLGKWRKALK - 171
RNL	HanXRQChr07g0191791	352 - KRKKRAPRHPGAARR - 366
NLs	HanXRQChr01g0003761	115 - AKKKPSESPKKHEKI - 129
		506 - PKRPKKK - 512
	HanXRQChr02g0057231	253 - KKLEKDKK - 260
	HanXRQChr03g0079391	807 - KKKKKKKS - 814
	HanXRQChr08g0216251	676 - TRKKKKKHTK - 685
	HanXRQChr09g0260361	108 - KKAKKR - 113
	HanXRQChr11g0333081	70 - RLKLRK - 75
	HanXRQChr11g0335531	401 - SLKRPKYKKTKSGK - 414
	HanXRQChr13g0424061	469 - GKRRKR - 474

## Sheet: Description on Table S2
NBS Type = It denotes the type of NBS genes (as CNL, TNL, RNL, or NL)
GeneIDs = Name of the NBS encoding genes
Nuclear Localization Signal Peptides = Nuclear Localization Signal Peptides or NLS represent the predicted short peptides (the numbers on the right and left represent the the start and end position of the peptide in a particular protein)
