# Supplementary material for: Genome-Wide Identification of NBS-Encoding Resistance Genes in Sunflower (Helianthus annuus L.)
Source: Genes (Basel). 2018 Jul 30;9(8):384. doi: 10.3390/genes9080384 (PMC6115920; doi:10.3390/genes9080384)
Supplement: Supplementary file 1 [file genes-09-00384-s001.zip › Supplementary Files/Table S6.xlsx]

## Sheet: Sheet1
Table S6. List of genes with their clusters and chromosomal location.
Chromosome	Clusters	Start	End	Gene IDs	NBS Type
HanXQRChr01	1_1	101633912	101723478	HanXRQChr01g0016931	TNL
				HanXRQChr01g0016951	TNL
	1_2	111755649	111851998	HanXRQChr01g0018861	TN
				HanXRQChr01g0018891	TNL
	1_3	147850001	147963230	HanXRQChr01g0029151	CNL
				HanXRQChr01g0029261	N
	1_4	148178276	148234239	HanXRQChr01g0029291	CNL
				HanXRQChr01g0029301	CNL
				HanXRQChr01g0029311	CNL
	1_5	150505962	150655541	HanXRQChr01g0029881	N
				HanXRQChr01g0029981	CNL
	1_6	152312492	152380745	HanXRQChr01g0030541	CNL
				HanXRQChr01g0030551	NL
				HanXRQChr01g0030561	CNL
HanXQRChr02	2_1	4595493	4798096	HanXRQChr02g0031831	CNL
				HanXRQChr02g0031861	CNL
				HanXRQChr02g0031911	CNL
				HanXRQChr02g0031921	CNL
				HanXRQChr02g0031941	NL
	2_2	31810682	31859131	HanXRQChr02g0037001	TNL
				HanXRQChr02g0037011	NL
	2_3	111938176	111939959	HanXRQChr02g0045891	NL
				HanXRQChr02g0045901	N
	2_4	143898993	143962622	HanXRQChr02g0050681	TNL
				HanXRQChr02g0050711	TNL
	2_5	172837261	172994129	HanXRQChr02g0057151	N
				HanXRQChr02g0057161	NL
				HanXRQChr02g0057201	NL
				HanXRQChr02g0057231	NL
	2_6	173518815	173581118	HanXRQChr02g0057351	CNL
				HanXRQChr02g0057361	CNL
HanXQRChr03	3_1	113854017	113986947	HanXRQChr03g0077041	TN
				HanXRQChr03g0077061	TN
				HanXRQChr03g0077101	TN
				HanXRQChr03g0077151	TN
HanXQRChr04	4_1	4314213	4360309	HanXRQChr04g0095331	TNL
				HanXRQChr04g0095341	TNL
	4_2	5880141	6006897	HanXRQChr04g0095711	N
				HanXRQChr04g0095771	TNL
				HanXRQChr04g0095791	NL
	4_3	17234068	17337305	HanXRQChr04g0098511	TNL
				HanXRQChr04g0098541	NL
				HanXRQChr04g0098561	TNL
	4_4	17804023	18120417	HanXRQChr04g0098721	N
				HanXRQChr04g0098761	NL
				HanXRQChr04g0098911	NL
	4_5	30001360	30035127	HanXRQChr04g0101161	TN
				HanXRQChr04g0101181	TNL
	4_6	81406231	81486190	HanXRQChr04g0108851	NL
				HanXRQChr04g0108881	CNL
HanXQRChr06	6_1	93929176	93964667	HanXRQChr06g0183841	TN
				HanXRQChr06g0183851	TNL
	6_2	95723054	96433140	HanXRQChr06g0184071	TCNL
				HanXRQChr06g0184161	TNL
	6_3	97887082	97960007	HanXRQChr06g0184461	NL
				HanXRQChr06g0184491	NL
				HanXRQChr06g0184501	CNL
HanXRQChr07	7_1	39810590	39845766	HanXRQChr07g0191761	RNL
				HanXRQChr07g0191781	RNL
				HanXRQChr07g0191791	RNL
HanXRQChr08	8_1	6084170	6166867	HanXRQChr08g0209571	N
				HanXRQChr08g0209601	TNL
	8_2	6316200	6496438	HanXRQChr08g0209681	TN
				HanXRQChr08g0209741	TNL
	8_3	10154115	10218869	HanXRQChr08g0211071	NL
				HanXRQChr08g0211081	TNL
	8_4	64950668	64971894	HanXRQChr08g0224171	CNL
				HanXRQChr08g0224181	NL
	8_5	105959168	107084818	HanXRQChr08g0230881	CNNL
				HanXRQChr08g0230931	NNL
				HanXRQChr08g0230991	CNNL
HanXRQChr09	9_1	12218949	12285226	HanXRQChr09g0239211	TNL
				HanXRQChr09g0239251	TNL
				HanXRQChr09g0239281	TN
	9_2	12599128	12664255	HanXRQChr09g0239431	TNL
				HanXRQChr09g0239451	TN
				HanXRQChr09g0239481	TN
	9_3	16116313	16224931	HanXRQChr09g0239991	TNL
				HanXRQChr09g0240011	N
	9_4	16975542	16983454	HanXRQChr09g0240251	TN
				HanXRQChr09g0240261	NL
HanXRQChr10	10_1	8458069	8499511	HanXRQChr10g0279351	NL
				HanXRQChr10g0279361	NNL
	10_2	216927141	217003002	HanXRQChr10g0310831	CNL
				HanXRQChr10g0310841	NL
	10_3	227732391	227779239	HanXRQChr10g0313861	NL
				HanXRQChr10g0313911	CNL
	10_4	227921736	228042205	HanXRQChr10g0314021	CNL
				HanXRQChr10g0314041	CNL
				HanXRQChr10g0314071	CNNL
HanXRQChr11	11_1	58981633	58994917	HanXRQChr11g0333001	CNL
				HanXRQChr11g0333011	NL
	11_2	59386876	59403886	HanXRQChr11g0333071	NL
				HanXRQChr11g0333081	NL
				HanXRQChr11g0333091	CNL
	11_3	137134520	137154820	HanXRQChr11g0344971	NL
				HanXRQChr11g0344981	NL
HanXRQChr13	13_1	33323835	33488724	HanXRQChr13g0391401	CNL
				HanXRQChr13g0391461	CNL
				HanXRQChr13g0391471	NL
				HanXRQChr13g0391491	NL
	13_2	33536342	33617039	HanXRQChr13g0391531	CNL
				HanXRQChr13g0391571	NL
	13_3	33707521	33825517	HanXRQChr13g0391601	CNL
				HanXRQChr13g0391631	NL
				HanXRQChr13g0391661	CNL
	13_4	167066723	167085246	HanXRQChr13g0417971	CNL
				HanXRQChr13g0417981	CNL
	13_5	173899110	173991170	HanXRQChr13g0419781	NL
				HanXRQChr13g0419811	NL
	13_6	174667548	174815139	HanXRQChr13g0420091	CN
				HanXRQChr13g0420141	N
	13_7	178075472	178123261	HanXRQChr13g0421011	N
				HanXRQChr13g0421021	N
	13_8	178331303	178369307	HanXRQChr13g0421101	NL
				HanXRQChr13g0421111	NL
	13_9	179561221	179618194	HanXRQChr13g0421551	NL
				HanXRQChr13g0421611	NL
	13_10	179730508	179823654	HanXRQChr13g0421641	NL
				HanXRQChr13g0421691	NL
				HanXRQChr13g0421701	CN
	13_11	183096488	183135283	HanXRQChr13g0422431	CNL
				HanXRQChr13g0422441	CNL
	13_12	188940023	189081657	HanXRQChr13g0423761	CNL
				HanXRQChr13g0423781	NL
				HanXRQChr13g0423821	NL
				HanXRQChr13g0423851	CNL
				HanXRQChr13g0423881	NL
	13_13	189237247	189361121	HanXRQChr13g0423911	NL
				HanXRQChr13g0423951	CNL
				HanXRQChr13g0423971	NL
	13_14	189471787	189609399	HanXRQChr13g0424021	CNL
				HanXRQChr13g0424031	NL
				HanXRQChr13g0424061	NL
				HanXRQChr13g0424071	N
	13_15	189684394	189722799	HanXRQChr13g0424081	NL
				HanXRQChr13g0424091	CNL
	13_16	189976519	190051651	HanXRQChr13g0424171	NL
				HanXRQChr13g0424221	NL
	13_17	191399595	191433411	HanXRQChr13g0424681	CNL
				HanXRQChr13g0424711	CNL
	13_18	192594484	192789637	HanXRQChr13g0424891	NL
				HanXRQChr13g0424921	NL
				HanXRQChr13g0424961	CNL
				HanXRQChr13g0424981	CNL
				HanXRQChr13g0425021	CNL
	13_19	192851917	192921120	HanXRQChr13g0425081	CNL
				HanXRQChr13g0425121	NL
				HanXRQChr13g0425131	CN
	13_20	193220013	193372996	HanXRQChr13g0425321	NL
				HanXRQChr13g0425361	CNL
				HanXRQChr13g0425381	NNL
	13_21	193382936	193555960	HanXRQChr13g0425411	NL
				HanXRQChr13g0425431	NL
				HanXRQChr13g0425451	CNL
				HanXRQChr13g0425461	CNL
	13_22	194394511	194593334	HanXRQChr13g0425731	CNL
				HanXRQChr13g0425761	N
				HanXRQChr13g0425771	CNL
				HanXRQChr13g0425821	CNL
				HanXRQChr13g0425841	CNL
	13_23			HanXRQChr13g0425851	CNL
		194725998	194803684	HanXRQChr13g0425891	CNL
	13_24			HanXRQChr13g0425931	NL
		195196820	195252703	HanXRQChr13g0425941	NL
	13_25	195969735	196158637	HanXRQChr13g0426101	NL
				HanXRQChr13g0426121	N
				HanXRQChr13g0426141	N
				HanXRQChr13g0426171	CNL
				HanXRQChr13g0426201	CNL
HanXRQChr14	14_1	151152722	151367910	HanXRQChr14g0453511	N
				HanXRQChr14g0453521	NL
				HanXRQChr14g0453531	NL
				HanXRQChr14g0453551	N
HanXRQChr15	15_1	15118999	15249507	HanXRQChr15g0468511	CNL
				HanXRQChr15g0468541	CNL
				HanXRQChr15g0468551	CNL
				HanXRQChr15g0468571	CNL
				HanXRQChr15g0468591	NL
	15_2	52692572	52814838	HanXRQChr15g0477911	CNL
				HanXRQChr15g0477941	CNL
				HanXRQChr15g0477951	CNL
	15_3	56678058	56839457	HanXRQChr15g0478881	CNL
				HanXRQChr15g0478941	CNL
HanXRQChr16	16_1	32666492	32740135	HanXRQChr16g0505221	NNL
				HanXRQChr16g0505241	NL
	16_2	141024415	141996189	HanXRQChr16g0521531	TNL
				HanXRQChr16g0521551	TNL
				HanXRQChr16g0521761	TN
HanXRQChr17	17_1	3550962	3603098	HanXRQChr17g0534541	NL
				HanXRQChr17g0534571	NL
	17_2	20947274	20990045	HanXRQChr17g0539571	NL
				HanXRQChr17g0539581	NL
	17_3	78013194		HanXRQChr17g0552491	N
				HanXRQChr17g0552521	NL
			78060750	HanXRQChr17g0552531	N
	17_4	87873889	87920691	HanXRQChr17g0553761	NL
				HanXRQChr17g0553791	NL
	17_5	165845021	165893988	HanXRQChr17g0562441	N
				HanXRQChr17g0562451	CNL
